# Supplementary material for: Triphen­yl(pyrrolidine-1-carbodi­thio­ato-κS)tin(IV)
Source: Acta Crystallogr Sect E Struct Rep Online. 2013 Aug 17;69(Pt 9):m497. doi: 10.1107/S1600536813022472 (PMC3884390; doi:10.1107/S1600536813022472)
Supplement: Supplementary file 1 [file e-69-0m497-sup1.cif]

##############################################################################
#                                                                            #
# This CIF contains the data in a paper accepted for publication in          #
# Acta Crystallographica Section E. It conforms to the requirements of       #
# Notes for Authors for Acta Crystallographica Section E, and has been       #
# peer reviewed under the auspices of the IUCr Commission on Journals.       #
#                                                                            #
# Full details of the Crystallographic Information File format               #
# are given in the paper "The Crystallographic Information File (CIF):       #
# a New Standard Archive File for Crystallography" by S. R. Hall, F. H.      #
# Allen and I. D. Brown [Acta Cryst. (1991), A47, 655-685].                  #
#                                                                            #
# The current version of the core CIF dictionary is obtainable from          #
# ftp://ftp.iucr.org/pub/cif_core.dic.                                       #
#                                                                            #
# Software is freely available for graphical display of the structure(s)     #
# in this CIF. For information consult the CIF software page                 #
# http://www.iucr.org/resources/cif/software.                                #
#                                                                            #
# This file may be used for bona fide research purposes within the           #
# scientific community so long as proper attribution is given to the journal # 
# article from which it was obtained.                                        #
#                                                                            #
##############################################################################
data_I
_audit_creation_method     SHELXL-2012
_chemical_name_systematic
;
Triphenyl(pyrrolidine-1-carbodithioato-\k<i>S</i>)tin(IV)
;
_chemical_name_common     ?
_chemical_formula_moiety     'C23 H23 N S2 Sn'
_chemical_formula_sum     'C23 H23 N S2 Sn'
_chemical_formula_iupac     '[Sn (C6 H5)3 (C5 H8 N S2)]'
_chemical_formula_weight     496.23
_chemical_melting_point     ?
_shelx_space_group_comment
;
The symmetry employed for this shelxl refinement is uniquely defined
by the following loop, which should always be used as a source of
symmetry information in preference to the above space-group names.
They are only intended as comments.
;
_space_group_crystal_system     monoclinic
_space_group_name_H-M_alt     'P 21/c'
_space_group_name_Hall     '-P 2ybc'
loop_
    _space_group_symop_operation_xyz
    'x, y, z'
    '-x, y+1/2, -z+1/2'
    '-x, -y, -z'
    'x, -y-1/2, z-1/2'
_cell_length_a     12.3467(4)
_cell_length_b     10.3227(3)
_cell_length_c     17.0611(6)
_cell_angle_alpha     90
_cell_angle_beta     90.864(2)
_cell_angle_gamma     90
_cell_volume     2174.21(12)
_cell_formula_units_Z     4
_cell_measurement_reflns_used     ?
_cell_measurement_theta_min     ?
_cell_measurement_theta_max     ?
_cell_measurement_temperature     296(2)
_exptl_crystal_description     'prism'
_exptl_crystal_colour     'colourless'
_exptl_crystal_size_max     0.32
_exptl_crystal_size_mid     0.26
_exptl_crystal_size_min     0.24
_exptl_crystal_density_diffrn     1.516
_exptl_crystal_density_meas     ?
_exptl_crystal_density_method     'not measured'
_exptl_crystal_F_000     1000
_exptl_absorpt_coefficient_mu     1.375
_exptl_absorpt_correction_type     multi-scan
_exptl_absorpt_process_details     '(SADABS; Bruker, 2005)'
_shelx_estimated_absorpt_T_min     ?
_shelx_estimated_absorpt_T_max     ?
_exptl_absorpt_correction_T_min     0.667
_exptl_absorpt_correction_T_max     0.734
_exptl_special_details     ?
_diffrn_ambient_temperature     296(2)
_diffrn_radiation_type     MoK\a
_diffrn_radiation_wavelength     0.71073
_diffrn_measurement_device_type     'Bruker Kappa APEXII CCD'
_diffrn_measurement_method     \w
_diffrn_detector_area_resol_mean     ?
_diffrn_reflns_number     16466
_diffrn_reflns_av_R_equivalents     0.0200
_diffrn_reflns_theta_min     1.650
_diffrn_reflns_theta_max     25.990
_diffrn_reflns_theta_full     25.242
_diffrn_measured_fraction_theta_max     1.000
_diffrn_measured_fraction_theta_full     0.999
_diffrn_reflns_limit_h_min     -15
_diffrn_reflns_limit_h_max     12
_diffrn_reflns_limit_k_min     -12
_diffrn_reflns_limit_k_max     12
_diffrn_reflns_limit_l_min     -20
_diffrn_reflns_limit_l_max     21
_refine_special_details     ?
_reflns_number_total     4265
_reflns_number_gt     3567
_reflns_threshold_expression     I>2\s(I)
_refine_ls_structure_factor_coef     Fsqd
_refine_ls_matrix_type     full
_refine_ls_R_factor_all     0.0305
_refine_ls_R_factor_gt     0.0224
_refine_ls_wR_factor_gt     0.0534
_refine_ls_wR_factor_ref     0.0618
_refine_ls_goodness_of_fit_ref     1.012
_refine_ls_restrained_S_all     1.012
_refine_ls_number_reflns     4265
_refine_ls_number_parameters     253
_refine_ls_number_restraints     3
_refine_ls_hydrogen_treatment     constr
_refine_ls_weighting_scheme     calc
_refine_ls_weighting_details
;
 w=1/[\s^2^(Fo^2^)+(0.0255P)^2^+1.8846P]
 where P=(Fo^2^+2Fc^2^)/3
;
_atom_sites_solution_hydrogens     geom
_atom_sites_solution_primary     ?
_atom_sites_solution_secondary     ?
_refine_ls_shift/su_max     0.001
_refine_ls_shift/su_mean     0.000
_refine_diff_density_max     0.394
_refine_diff_density_min     -0.473
_refine_ls_extinction_method     none
_refine_ls_extinction_coef     .
loop_
    _atom_type_symbol
    _atom_type_description
    _atom_type_scat_dispersion_real
    _atom_type_scat_dispersion_imag
    _atom_type_scat_source
    'C' 'C' 0.0033 0.0016
                         'International Tables Vol C Tables 4.2.6.8 and 6.1.1.4'
    'H' 'H' 0.0000 0.0000
                         'International Tables Vol C Tables 4.2.6.8 and 6.1.1.4'
    'N' 'N' 0.0061 0.0033
                         'International Tables Vol C Tables 4.2.6.8 and 6.1.1.4'
    'S' 'S' 0.1246 0.1234
                         'International Tables Vol C Tables 4.2.6.8 and 6.1.1.4'
    'Sn' 'Sn' -0.6537 1.4246
                         'International Tables Vol C Tables 4.2.6.8 and 6.1.1.4'
_computing_data_collection     'APEX2 (Bruker, 2007)'
_computing_cell_refinement     'SAINT (Bruker, 2007)'
_computing_data_reduction     'SAINT (Bruker, 2007)'
_computing_structure_solution     'SHELXS97 (Sheldrick, 2008)'
_computing_structure_refinement     'SHELXL2012 (Sheldrick, 2012)'
_computing_molecular_graphics
                  'ORTEP-3 for Windows (Farrugia, 2012) and PLATON (Spek, 2009)'
_computing_publication_material
                                'WinGX (Farrugia, 2012) and PLATON (Spek, 2009)'
loop_
    _atom_site_type_symbol
    _atom_site_label
    _atom_site_fract_x
    _atom_site_fract_y
    _atom_site_fract_z
    _atom_site_U_iso_or_equiv
    _atom_site_adp_type
    _atom_site_calc_flag
    _atom_site_occupancy
    _atom_site_disorder_assembly
    _atom_site_disorder_group
    C C1 0.43914(19) 0.5449(2) 0.19935(15) 0.0395(5) Uani d 1 . .
    C C2 0.6278(2) 0.4746(3) 0.22777(17) 0.0523(7) Uani d 1 . .
    H H2A 0.6637 0.5121 0.1830 0.063 Uiso calc 1 A 1
    H H2B 0.6145 0.3835 0.2178 0.063 Uiso calc 1 A 1
    C C3 0.6941(3) 0.4935(4) 0.3019(2) 0.0806(11) Uani d 0.5 B 1
    H H3A 0.6860 0.4194 0.3363 0.097 Uiso calc 0.5 B 1
    H H3B 0.7701 0.5026 0.2896 0.097 Uiso calc 0.5 B 1
    C C4 0.6549(5) 0.6099(7) 0.3397(4) 0.0552(17) Uani d 0.5 B 1
    H H4A 0.6913 0.6861 0.3198 0.066 Uiso calc 0.5 B 1
    H H4B 0.6665 0.6055 0.3960 0.066 Uiso calc 0.5 B 1
    C C5 0.5338(2) 0.6133(3) 0.31911(18) 0.0670(9) Uani d 0.5 B 1
    H H5A 0.4918 0.5703 0.3591 0.080 Uiso calc 0.5 B 1
    H H5B 0.5083 0.7017 0.3134 0.080 Uiso calc 0.5 B 1
    C C3' 0.6941(3) 0.4935(4) 0.3019(2) 0.0806(11) Uani d 0.5 B 2
    H H3'1 0.7241 0.4113 0.3192 0.097 Uiso calc 0.5 B 2
    H H3'2 0.7536 0.5525 0.2923 0.097 Uiso calc 0.5 B 2
    C C4' 0.6248(7) 0.5461(10) 0.3617(4) 0.083(3) Uani d 0.5 B 2
    H H4'1 0.6646 0.6069 0.3945 0.100 Uiso calc 0.5 B 2
    H H4'2 0.5970 0.4773 0.3945 0.100 Uiso calc 0.5 B 2
    C C5' 0.5338(2) 0.6133(3) 0.31911(18) 0.0670(9) Uani d 0.5 B 2
    H H5'1 0.4668 0.6064 0.3478 0.080 Uiso calc 0.5 B 2
    H H5'2 0.5503 0.7041 0.3109 0.080 Uiso calc 0.5 B 2
    C C6 0.2627(2) 0.3725(2) -0.03124(14) 0.0419(5) Uani d 1 . .
    C C7 0.3521(2) 0.2959(3) -0.04850(16) 0.0520(6) Uani d 1 . .
    H H7 0.4133 0.2995 -0.0162 0.062 Uiso calc 1 . .
    C C8 0.3512(3) 0.2147(3) -0.11275(18) 0.0650(8) Uani d 1 . .
    H H8 0.4119 0.1648 -0.1234 0.078 Uiso calc 1 . .
    C C9 0.2618(3) 0.2069(3) -0.16087(18) 0.0692(9) Uani d 1 . .
    H H9 0.2611 0.1504 -0.2033 0.083 Uiso calc 1 . .
    C C10 0.1735(3) 0.2826(3) -0.14625(18) 0.0677(9) Uani d 1 . .
    H H10 0.1131 0.2787 -0.1794 0.081 Uiso calc 1 . .
    C C11 0.1740(2) 0.3653(3) -0.08204(16) 0.0545(7) Uani d 1 . .
    H H11 0.1137 0.4169 -0.0729 0.065 Uiso calc 1 . .
    C C12 0.22278(19) 0.6899(2) 0.03333(14) 0.0402(5) Uani d 1 . .
    C C13 0.1372(2) 0.7587(3) 0.06383(16) 0.0508(6) Uani d 1 . .
    H H13 0.0922 0.7191 0.0999 0.061 Uiso calc 1 . .
    C C14 0.1174(2) 0.8859(3) 0.04166(17) 0.0583(7) Uani d 1 . .
    H H14 0.0593 0.9305 0.0627 0.070 Uiso calc 1 . .
    C C15 0.1829(3) 0.9458(3) -0.01099(19) 0.0636(8) Uani d 1 . .
    H H15 0.1707 1.0316 -0.0250 0.076 Uiso calc 1 . .
    C C16 0.2661(3) 0.8784(3) -0.0427(2) 0.0751(10) Uani d 1 . .
    H H16 0.3101 0.9182 -0.0793 0.090 Uiso calc 1 . .
    C C17 0.2860(2) 0.7515(3) -0.02123(19) 0.0641(8) Uani d 1 . .
    H H17 0.3430 0.7069 -0.0439 0.077 Uiso calc 1 . .
    C C18 0.12332(19) 0.4161(2) 0.13624(14) 0.0404(5) Uani d 1 . .
    C C19 0.0755(2) 0.3023(3) 0.11048(17) 0.0552(7) Uani d 1 . .
    H H19 0.1057 0.2566 0.0692 0.066 Uiso calc 1 . .
    C C20 -0.0173(3) 0.2559(3) 0.1459(2) 0.0666(8) Uani d 1 . .
    H H20 -0.0485 0.1791 0.1282 0.080 Uiso calc 1 . .
    C C21 -0.0632(2) 0.3217(3) 0.20636(18) 0.0618(8) Uani d 1 . .
    H H21 -0.1261 0.2908 0.2291 0.074 Uiso calc 1 . .
    C C22 -0.0157(2) 0.4337(3) 0.23320(18) 0.0579(7) Uani d 1 . .
    H H22 -0.0459 0.4783 0.2749 0.069 Uiso calc 1 . .
    C C23 0.0769(2) 0.4804(3) 0.19850(17) 0.0490(6) Uani d 1 . .
    H H23 0.1085 0.5562 0.2173 0.059 Uiso calc 1 . .
    N N1 0.52626(16) 0.5437(2) 0.24462(13) 0.0433(5) Uani d 1 . .
    S S1 0.44472(5) 0.45725(7) 0.11166(4) 0.04934(16) Uani d 1 . .
    S S2 0.32513(6) 0.62405(8) 0.22271(5) 0.0592(2) Uani d 1 . .
    Sn Sn1 0.25469(2) 0.49609(2) 0.07066(2) 0.03669(7) Uani d 1 . .
loop_
    _atom_site_aniso_label
    _atom_site_aniso_U_11
    _atom_site_aniso_U_22
    _atom_site_aniso_U_33
    _atom_site_aniso_U_12
    _atom_site_aniso_U_13
    _atom_site_aniso_U_23
    C1 0.0373(12) 0.0355(12) 0.0456(14) -0.0018(10) -0.0042(10) 0.0014(10)
    C2 0.0416(14) 0.0586(16) 0.0563(17) 0.0107(12) -0.0099(12) -0.0057(13)
    C3 0.059(2) 0.105(3) 0.077(2) 0.0268(19) -0.0302(18) -0.022(2)
    C4 0.045(4) 0.067(4) 0.053(4) 0.002(3) -0.018(3) -0.010(3)
    C5 0.0516(17) 0.086(2) 0.0628(19) 0.0106(16) -0.0160(14) -0.0287(17)
    C3' 0.059(2) 0.105(3) 0.077(2) 0.0268(19) -0.0302(18) -0.022(2)
    C4' 0.065(5) 0.130(8) 0.053(5) 0.010(5) -0.023(4) -0.007(5)
    C5' 0.0516(17) 0.086(2) 0.0628(19) 0.0106(16) -0.0160(14) -0.0287(17)
    C6 0.0453(13) 0.0420(13) 0.0383(13) -0.0054(11) -0.0002(10) 0.0002(10)
    C7 0.0550(16) 0.0483(15) 0.0527(16) 0.0029(13) -0.0052(13) -0.0009(13)
    C8 0.083(2) 0.0484(16) 0.0636(19) 0.0115(15) 0.0071(17) -0.0067(14)
    C9 0.107(3) 0.0500(17) 0.0508(17) -0.0113(18) -0.0021(18) -0.0096(14)
    C10 0.075(2) 0.074(2) 0.0537(18) -0.0202(18) -0.0182(16) -0.0070(16)
    C11 0.0488(15) 0.0648(18) 0.0496(16) -0.0037(13) -0.0036(12) -0.0038(13)
    C12 0.0369(12) 0.0403(13) 0.0433(13) 0.0008(10) -0.0051(10) 0.0001(10)
    C13 0.0476(14) 0.0576(16) 0.0471(15) 0.0093(12) 0.0033(12) 0.0084(12)
    C14 0.0624(18) 0.0587(17) 0.0534(17) 0.0233(14) -0.0073(14) -0.0023(14)
    C15 0.077(2) 0.0455(15) 0.068(2) 0.0063(15) -0.0095(17) 0.0103(15)
    C16 0.071(2) 0.061(2) 0.094(3) -0.0021(17) 0.0201(19) 0.0274(18)
    C17 0.0563(17) 0.0556(17) 0.081(2) 0.0090(14) 0.0231(16) 0.0119(15)
    C18 0.0362(12) 0.0435(13) 0.0413(13) -0.0033(10) -0.0030(10) 0.0049(11)
    C19 0.0589(17) 0.0559(16) 0.0507(16) -0.0126(14) 0.0020(13) -0.0050(13)
    C20 0.0636(19) 0.0608(18) 0.075(2) -0.0271(16) -0.0033(16) 0.0026(16)
    C21 0.0462(15) 0.073(2) 0.0663(19) -0.0117(15) 0.0057(14) 0.0158(16)
    C22 0.0481(16) 0.0658(19) 0.0601(18) 0.0026(14) 0.0113(13) 0.0057(15)
    C23 0.0455(14) 0.0476(15) 0.0540(16) -0.0032(11) 0.0033(12) 0.0001(12)
    N1 0.0353(11) 0.0441(11) 0.0502(12) 0.0024(9) -0.0086(9) -0.0053(10)
    S1 0.0406(3) 0.0563(4) 0.0507(4) 0.0078(3) -0.0098(3) -0.0116(3)
    S2 0.0398(3) 0.0698(5) 0.0678(5) 0.0120(3) -0.0098(3) -0.0196(4)
    Sn1 0.03201(10) 0.03739(10) 0.04059(10) -0.00054(6) -0.00174(7) -0.00022(7)
_geom_special_details
;
All e.s.d.'s (except the e.s.d. in the dihedral angle between two l.s. planes)
are estimated using the full covariance matrix. The cell e.s.d.'s are taken
into account individually in the estimation of e.s.d.'s in distances, angles
and torsion angles; correlations between e.s.d.'s in cell parameters are only
used when they are defined by crystal symmetry. An approximate (isotropic)
treatment of cell e.s.d.'s is used for estimating e.s.d.'s involving l.s.
planes.
;
loop_
    _geom_bond_atom_site_label_1
    _geom_bond_atom_site_label_2
    _geom_bond_site_symmetry_2
    _geom_bond_distance
    _geom_bond_publ_flag
    C1 N1 . 1.315(3) ?
    C1 S2 . 1.681(2) ?
    C1 S1 . 1.750(3) ?
    C2 N1 . 1.474(3) ?
    C2 C3 . 1.509(4) ?
    C2 H2A . 0.9700 ?
    C2 H2B . 0.9700 ?
    C3 C4 . 1.451(7) ?
    C3 H3A . 0.9700 ?
    C3 H3B . 0.9700 ?
    C4 C5 . 1.532(7) ?
    C4 H4A . 0.9700 ?
    C4 H4B . 0.9700 ?
    C5 N1 . 1.462(3) ?
    C5 H5A . 0.9700 ?
    C5 H5B . 0.9700 ?
    C4' H4'1 . 0.9700 ?
    C4' H4'2 . 0.9700 ?
    C6 C11 . 1.389(4) ?
    C6 C7 . 1.393(4) ?
    C7 C8 . 1.380(4) ?
    C7 H7 . 0.9300 ?
    C8 C9 . 1.368(5) ?
    C8 H8 . 0.9300 ?
    C9 C10 . 1.367(5) ?
    C9 H9 . 0.9300 ?
    C10 C11 . 1.389(4) ?
    C10 H10 . 0.9300 ?
    C11 H11 . 0.9300 ?
    C12 C17 . 1.379(4) ?
    C12 C13 . 1.381(3) ?
    C13 C14 . 1.387(4) ?
    C13 H13 . 0.9300 ?
    C14 C15 . 1.365(4) ?
    C14 H14 . 0.9300 ?
    C15 C16 . 1.360(5) ?
    C15 H15 . 0.9300 ?
    C16 C17 . 1.381(4) ?
    C16 H16 . 0.9300 ?
    C17 H17 . 0.9300 ?
    C18 C23 . 1.384(4) ?
    C18 C19 . 1.384(4) ?
    C19 C20 . 1.388(4) ?
    C19 H19 . 0.9300 ?
    C20 C21 . 1.366(4) ?
    C20 H20 . 0.9300 ?
    C21 C22 . 1.372(4) ?
    C21 H21 . 0.9300 ?
    C22 C23 . 1.382(4) ?
    C22 H22 . 0.9300 ?
    C23 H23 . 0.9300 ?
    Sn1 C6 . 2.160(2) y
    Sn1 C12 . 2.134(2) y
    Sn1 C18 . 2.149(2) y
    Sn1 S1 . 2.4710(7) y
loop_
    _geom_angle_atom_site_label_1
    _geom_angle_atom_site_label_2
    _geom_angle_atom_site_label_3
    _geom_angle_site_symmetry_1
    _geom_angle_site_symmetry_3
    _geom_angle
    _geom_angle_publ_flag
    N1 C1 S2 . . 123.1(2) ?
    N1 C1 S1 . . 117.06(18) ?
    S2 C1 S1 . . 119.85(14) ?
    N1 C2 C3 . . 103.1(2) ?
    N1 C2 H2A . . 111.1 ?
    C3 C2 H2A . . 111.1 ?
    N1 C2 H2B . . 111.1 ?
    C3 C2 H2B . . 111.1 ?
    H2A C2 H2B . . 109.1 ?
    C4 C3 C2 . . 107.4(4) ?
    C4 C3 H3A . . 110.2 ?
    C2 C3 H3A . . 110.2 ?
    C4 C3 H3B . . 110.2 ?
    C2 C3 H3B . . 110.2 ?
    H3A C3 H3B . . 108.5 ?
    C3 C4 C5 . . 104.3(4) ?
    C3 C4 H4A . . 110.9 ?
    C5 C4 H4A . . 110.9 ?
    C3 C4 H4B . . 110.9 ?
    C5 C4 H4B . . 110.9 ?
    H4A C4 H4B . . 108.9 ?
    N1 C5 C4 . . 103.7(3) ?
    N1 C5 H5A . . 111.0 ?
    C4 C5 H5A . . 111.0 ?
    N1 C5 H5B . . 111.0 ?
    C4 C5 H5B . . 111.0 ?
    H5A C5 H5B . . 109.0 ?
    H4'1 C4' H4'2 . . 108.7 ?
    C11 C6 C7 . . 117.2(2) ?
    C11 C6 Sn1 . . 119.27(19) ?
    C7 C6 Sn1 . . 123.48(19) ?
    C8 C7 C6 . . 121.1(3) ?
    C8 C7 H7 . . 119.5 ?
    C6 C7 H7 . . 119.5 ?
    C9 C8 C7 . . 120.6(3) ?
    C9 C8 H8 . . 119.7 ?
    C7 C8 H8 . . 119.7 ?
    C10 C9 C8 . . 119.7(3) ?
    C10 C9 H9 . . 120.2 ?
    C8 C9 H9 . . 120.2 ?
    C9 C10 C11 . . 120.1(3) ?
    C9 C10 H10 . . 120.0 ?
    C11 C10 H10 . . 120.0 ?
    C6 C11 C10 . . 121.3(3) ?
    C6 C11 H11 . . 119.4 ?
    C10 C11 H11 . . 119.4 ?
    C17 C12 C13 . . 117.5(2) ?
    C17 C12 Sn1 . . 121.97(19) ?
    C13 C12 Sn1 . . 120.56(19) ?
    C12 C13 C14 . . 121.1(3) ?
    C12 C13 H13 . . 119.4 ?
    C14 C13 H13 . . 119.4 ?
    C15 C14 C13 . . 120.3(3) ?
    C15 C14 H14 . . 119.9 ?
    C13 C14 H14 . . 119.9 ?
    C16 C15 C14 . . 119.3(3) ?
    C16 C15 H15 . . 120.4 ?
    C14 C15 H15 . . 120.4 ?
    C15 C16 C17 . . 120.8(3) ?
    C15 C16 H16 . . 119.6 ?
    C17 C16 H16 . . 119.6 ?
    C12 C17 C16 . . 121.0(3) ?
    C12 C17 H17 . . 119.5 ?
    C16 C17 H17 . . 119.5 ?
    C23 C18 C19 . . 118.1(2) ?
    C23 C18 Sn1 . . 122.71(18) ?
    C19 C18 Sn1 . . 118.86(19) ?
    C18 C19 C20 . . 120.4(3) ?
    C18 C19 H19 . . 119.8 ?
    C20 C19 H19 . . 119.8 ?
    C21 C20 C19 . . 120.8(3) ?
    C21 C20 H20 . . 119.6 ?
    C19 C20 H20 . . 119.6 ?
    C20 C21 C22 . . 119.4(3) ?
    C20 C21 H21 . . 120.3 ?
    C22 C21 H21 . . 120.3 ?
    C21 C22 C23 . . 120.2(3) ?
    C21 C22 H22 . . 119.9 ?
    C23 C22 H22 . . 119.9 ?
    C18 C23 C22 . . 121.1(3) ?
    C18 C23 H23 . . 119.4 ?
    C22 C23 H23 . . 119.4 ?
    C1 N1 C5 . . 123.2(2) ?
    C1 N1 C2 . . 125.5(2) ?
    C5 N1 C2 . . 111.4(2) ?
    C1 S1 Sn1 . . 96.24(8) ?
    C12 Sn1 C18 . . 112.21(9) ?
    C12 Sn1 C6 . . 108.90(9) ?
    C18 Sn1 C6 . . 103.66(9) ?
    C12 Sn1 S1 . . 114.00(6) ?
    C18 Sn1 S1 . . 120.74(7) ?
    C6 Sn1 S1 . . 94.43(7) ?
loop_
    _geom_torsion_atom_site_label_1
    _geom_torsion_atom_site_label_2
    _geom_torsion_atom_site_label_3
    _geom_torsion_atom_site_label_4
    _geom_torsion_site_symmetry_1
    _geom_torsion_site_symmetry_2
    _geom_torsion_site_symmetry_3
    _geom_torsion_site_symmetry_4
    _geom_torsion
    _geom_torsion_publ_flag
    N1 C2 C3 C4 . . . . -24.6(5) ?
    C2 C3 C4 C5 . . . . 32.6(6) ?
    C3 C4 C5 N1 . . . . -27.4(6) ?
    C11 C6 C7 C8 . . . . -1.1(4) ?
    Sn1 C6 C7 C8 . . . . 177.4(2) ?
    C6 C7 C8 C9 . . . . -0.5(5) ?
    C7 C8 C9 C10 . . . . 1.6(5) ?
    C8 C9 C10 C11 . . . . -1.1(5) ?
    C7 C6 C11 C10 . . . . 1.6(4) ?
    Sn1 C6 C11 C10 . . . . -176.9(2) ?
    C9 C10 C11 C6 . . . . -0.5(5) ?
    C17 C12 C13 C14 . . . . -1.4(4) ?
    Sn1 C12 C13 C14 . . . . 178.2(2) ?
    C12 C13 C14 C15 . . . . -0.2(4) ?
    C13 C14 C15 C16 . . . . 1.5(5) ?
    C14 C15 C16 C17 . . . . -1.2(6) ?
    C13 C12 C17 C16 . . . . 1.8(5) ?
    Sn1 C12 C17 C16 . . . . -177.9(3) ?
    C15 C16 C17 C12 . . . . -0.5(6) ?
    C23 C18 C19 C20 . . . . 0.9(4) ?
    Sn1 C18 C19 C20 . . . . -172.5(2) ?
    C18 C19 C20 C21 . . . . 0.2(5) ?
    C19 C20 C21 C22 . . . . -1.2(5) ?
    C20 C21 C22 C23 . . . . 1.0(5) ?
    C19 C18 C23 C22 . . . . -1.1(4) ?
    Sn1 C18 C23 C22 . . . . 172.0(2) ?
    C21 C22 C23 C18 . . . . 0.2(4) ?
    S2 C1 N1 C5 . . . . -1.3(4) ?
    S1 C1 N1 C5 . . . . 179.4(2) ?
    S2 C1 N1 C2 . . . . 179.1(2) ?
    S1 C1 N1 C2 . . . . -0.2(4) ?
    C4 C5 N1 C1 . . . . -167.1(4) ?
    C4 C5 N1 C2 . . . . 12.6(4) ?
    C3 C2 N1 C1 . . . . -173.9(3) ?
    C3 C2 N1 C5 . . . . 6.5(3) ?
    N1 C1 S1 Sn1 . . . . 176.18(19) ?
    S2 C1 S1 Sn1 . . . . -3.10(16) ?
loop_
    _geom_hbond_atom_site_label_D
    _geom_hbond_atom_site_label_H
    _geom_hbond_atom_site_label_A
    _geom_hbond_site_symmetry_A
    _geom_hbond_distance_DH
    _geom_hbond_distance_HA
    _geom_hbond_distance_DA
    _geom_hbond_angle_DHA
    C7 H7 S1 . 0.93 2.75 3.384(3) 127
    C23 H23 S2 . 0.93 2.77 3.424(3) 129
    C2 H2B S2 2_645 0.97 2.96 3.759(3) 141
    C5 H5B S1 2_655 0.97 2.98 3.750(3) 137
_shelx_hkl_checksum     6959
_shelx_hkl_file
;
   1   0   0   40.40    0.93
   1   0   0   40.70    0.95
  -2   0   0  626.02   14.14
   2   0   0  598.96   13.66
   2   0   0  634.61   14.09
  -2   0   0  601.84   13.72
  -3   0   0   50.85    1.24
  -3   0   0   51.11    1.20
   3   0   0   51.09    1.24
   3   0   0   49.96    1.19
   4   0   0  301.06    6.86
   4   0   0  304.38    6.87
  -4   0   0  302.43    7.19
  -4   0   0  304.09    6.67
  -5   0   0  113.19    2.61
  -5   0   0  113.75    2.69
   5   0   0  111.59    2.59
  -6   0   0  180.33    4.07
  -6   0   0  180.04    4.19
   6   0   0  177.04    4.05
  -7   0   0   24.98    0.76
  -7   0   0   25.80    0.80
   7   0   0   25.27    0.75
  -8   0   0   74.67    1.91
  -8   0   0   77.56    1.98
  -9   0   0    5.05    0.33
  -9   0   0    4.10    0.34
  -9   0   0    5.13    0.22
 -10   0   0  193.44    4.57
 -10   0   0  194.63    4.69
 -11   0   0   27.35    0.98
 -11   0   0   28.14    1.01
 -12   0   0   50.34    1.53
 -12   0   0   50.04    1.56
 -13   0   0    2.21    0.33
 -14   0   0   31.08    1.18
 -14   0   0   31.20    1.19
 -15   0   0    7.95    0.63
 -15   0   0    7.79    0.60
 -16   0   0   23.85    1.10
 -16   0   0   24.27    1.12
 -17   0   0    6.22    0.62
   0  -1   0   -0.62    0.03
   0   1   0   -0.58    0.04
   1  -1   0    0.19    0.03
  -1  -1   0    0.18    0.04
  -1  -1   0    0.31    0.05
   1  -1   0    0.23    0.04
  -1  -1   0    0.11    0.03
  -1   1   0    0.14    0.03
   1   1   0    0.17    0.03
   1   1   0    0.15    0.04
   1   1   0    0.15    0.04
  -2  -1   0   12.48    0.36
  -2  -1   0   12.53    0.36
   2  -1   0   12.72    0.35
  -2  -1   0   11.90    0.33
   2  -1   0   12.30    0.33
   2   1   0   11.95    0.35
  -2   1   0   12.60    0.35
  -2   1   0   13.30    0.32
   2   1   0   12.16    0.35
  -2   1   0   11.97    0.34
   3  -1   0    7.91    0.27
  -3  -1   0    7.87    0.25
  -3  -1   0    7.75    0.28
  -3  -1   0    7.62    0.28
   3  -1   0    7.36    0.25
  -3   1   0    7.99    0.27
   3   1   0    8.00    0.28
  -4  -1   0   60.12    1.42
  -4  -1   0   57.38    1.28
  -4  -1   0   59.08    1.45
   4  -1   0   57.84    1.38
   4  -1   0   58.90    1.44
   4   1   0   58.15    1.44
  -4   1   0   59.36    1.39
  -4   1   0   59.84    1.44
   4   1   0   58.23    1.41
   5  -1   0    0.02    0.07
  -5  -1   0    0.23    0.08
  -5  -1   0   -0.09    0.08
   5  -1   0    0.04    0.09
  -5  -1   0    0.10    0.10
  -5   1   0   -0.02    0.08
  -5   1   0   -0.03    0.08
   5   1   0    0.37    0.11
  -6  -1   0   -0.02    0.07
  -6  -1   0   -0.33    0.10
   6  -1   0   -0.23    0.09
  -6  -1   0   -0.05    0.10
   6   1   0    0.27    0.11
  -6   1   0   -0.36    0.09
  -6   1   0   -0.07    0.09
  -7  -1   0    1.29    0.18
   7  -1   0    1.75    0.17
  -7  -1   0    1.36    0.18
   7   1   0    1.95    0.20
  -7   1   0    1.33    0.18
  -7   1   0    1.43    0.17
   8  -1   0    1.93    0.20
  -8  -1   0    1.64    0.21
  -8  -1   0    1.52    0.21
  -8   1   0    1.64    0.20
  -8   1   0    1.65    0.21
  -9  -1   0    1.50    0.23
  -9  -1   0    1.83    0.23
  -9   1   0    1.92    0.24
  -9   1   0    2.70    0.27
 -10  -1   0   18.08    0.71
 -10  -1   0   17.75    0.73
 -10   1   0   17.66    0.73
 -10   1   0   17.45    0.70
 -11  -1   0    1.53    0.28
 -11  -1   0    1.81    0.28
 -11   1   0    1.83    0.29
 -11   1   0    2.28    0.30
 -12  -1   0    3.47    0.39
 -12  -1   0    3.24    0.37
 -12   1   0    3.47    0.38
 -12   1   0    3.59    0.39
 -13  -1   0   -0.20    0.15
 -13  -1   0   -0.10    0.17
 -13   1   0    0.06    0.17
 -13   1   0    0.02    0.17
 -14  -1   0    0.08    0.21
 -14  -1   0   -0.06    0.21
 -14   1   0   -0.36    0.20
 -14   1   0    0.00    0.21
 -15  -1   0   -0.21    0.25
 -15  -1   0    0.05    0.26
 -15   1   0   -0.35    0.24
 -15   1   0    0.06    0.25
 -16  -1   0    0.75    0.34
 -16   1   0    0.21    0.31
 -16   1   0    0.26    0.31
 -17  -1   0    0.09    0.27
 -18  -1   0    0.13    0.28
   0  -2   0  568.12   11.86
   1  -2   0  201.54    4.13
  -1  -2   0  208.02    4.64
  -1  -2   0  197.29    4.14
  -1  -2   0  202.20    4.63
   1   2   0  206.48    4.62
  -1   2   0  200.45    4.13
   1   2   0  203.04    4.84
   1   2   0  200.09    4.27
   1   2   0  196.45    4.57
   2  -2   0  113.42    2.33
  -2  -2   0  111.88    2.55
   2  -2   0  113.14    2.53
  -2  -2   0  108.86    2.35
  -2  -2   0  114.14    2.51
   2  -2   0  110.00    2.47
  -2   2   0  109.57    2.57
   2   2   0  109.28    2.54
   2   2   0  110.04    2.35
  -2   2   0  111.93    2.33
   2   2   0  111.87    2.51
  -3  -2   0   10.61    0.35
  -3  -2   0   10.34    0.35
  -3  -2   0   10.58    0.36
   3  -2   0   10.71    0.33
  -3   2   0   10.60    0.32
  -3   2   0   10.89    0.32
   3   2   0   12.47    0.36
   3   2   0   10.88    0.36
  -3   2   0   10.26    0.33
   3   2   0   10.82    0.34
  -4  -2   0  375.88    8.50
   4  -2   0  381.91    8.56
  -4  -2   0  388.43    9.19
   4  -2   0  400.90    8.94
   4   2   0  371.72    8.74
  -4   2   0  385.55    7.98
  -4   2   0  376.40    8.57
  -4   2   0  386.57    8.96
   5  -2   0    5.83    0.25
  -5  -2   0    5.99    0.30
  -5  -2   0    5.98    0.31
   5  -2   0    5.92    0.27
  -5   2   0    5.64    0.26
  -5   2   0    6.08    0.28
  -5   2   0    6.05    0.23
   5   2   0    6.07    0.30
  -6  -2   0  285.75    6.39
  -6  -2   0  291.26    6.56
   6  -2   0  285.99    6.31
  -6   2   0  282.07    5.80
  -6   2   0  288.36    6.53
   6   2   0  279.55    6.37
  -6   2   0  283.98    6.35
  -7  -2   0   28.25    0.86
   7  -2   0   27.57    0.78
  -7  -2   0   27.79    0.84
  -7   2   0   27.78    0.84
  -7   2   0   26.42    0.67
  -7   2   0   27.99    0.81
   8  -2   0   79.70    1.94
  -8  -2   0   81.45    2.07
  -8  -2   0   81.67    2.03
  -8   2   0   78.39    1.99
  -8   2   0   77.41    1.71
  -8   2   0   78.94    2.04
  -9  -2   0    0.08    0.14
  -9  -2   0   -0.15    0.13
  -9   2   0    0.16    0.13
  -9   2   0   -0.25    0.11
  -9   2   0    0.17    0.08
 -10  -2   0   98.87    2.59
 -10  -2   0   99.29    2.53
 -10   2   0   99.93    2.52
 -10   2   0  100.92    2.56
 -10   2   0   98.02    2.09
 -11  -2   0   21.04    0.84
 -11  -2   0   20.78    0.84
 -11   2   0   21.31    0.83
 -11   2   0   21.03    0.83
 -12  -2   0   29.44    1.08
 -12  -2   0   29.53    1.06
 -12   2   0   26.89    1.01
 -12   2   0   27.94    1.02
 -13  -2   0    1.88    0.31
 -13  -2   0    1.84    0.31
 -13   2   0    1.49    0.28
 -13   2   0    1.87    0.31
 -14  -2   0   31.35    1.19
 -14  -2   0   30.90    1.20
 -14   2   0   31.39    1.18
 -14   2   0   30.68    1.16
 -15  -2   0    1.13    0.33
 -15   2   0    1.24    0.32
 -15   2   0    1.47    0.35
 -16  -2   0   22.07    1.07
 -16   2   0   22.36    1.05
 -17  -2   0    4.30    0.53
   0   3   0   -0.14    0.06
  -1  -3   0    2.65    0.10
  -1  -3   0    2.79    0.15
   1   3   0    2.80    0.18
   1   3   0    2.67    0.10
  -1   3   0    2.87    0.18
   2  -3   0   12.05    0.31
  -2  -3   0   11.20    0.36
  -2  -3   0   11.12    0.33
  -2   3   0   11.75    0.38
   2   3   0   10.57    0.30
   2   3   0   11.30    0.38
   2   3   0   11.78    0.37
  -3  -3   0    5.20    0.22
  -3  -3   0    4.98    0.24
   3  -3   0    4.78    0.19
   3  -3   0    5.08    0.20
  -3   3   0    4.67    0.16
  -3   3   0    5.32    0.23
   3   3   0    5.05    0.24
   3   3   0    4.27    0.19
   3   3   0    4.83    0.24
  -4  -3   0   42.94    1.10
   4  -3   0   42.90    1.07
   4  -3   0   41.87    1.02
  -4  -3   0   42.46    1.10
  -4   3   0   42.44    1.00
   4   3   0   42.21    1.09
   4   3   0   42.61    1.04
  -4   3   0   41.95    1.04
   5  -3   0   59.04    1.41
   5  -3   0   59.79    1.49
  -5  -3   0   60.90    1.52
  -5  -3   0   60.21    1.51
  -5   3   0   59.63    1.35
   5   3   0   59.15    1.50
  -5   3   0   58.64    1.45
  -5   3   0   59.29    1.46
   6  -3   0   28.92    0.77
  -6  -3   0   29.83    0.87
  -6  -3   0   29.06    0.87
  -6   3   0   27.79    0.73
  -6   3   0   28.22    0.81
  -6   3   0   29.69    0.82
   7  -3   0    2.26    0.19
  -7  -3   0    2.12    0.23
  -7  -3   0    2.40    0.24
  -7   3   0    2.59    0.23
  -7   3   0    2.08    0.22
  -7   3   0    2.09    0.18
   8  -3   0    0.18    0.11
  -8  -3   0    0.19    0.15
  -8  -3   0    0.03    0.15
  -8   3   0    0.25    0.13
  -8   3   0    0.00    0.13
  -8   3   0    0.32    0.09
  -9  -3   0   10.50    0.52
  -9  -3   0   10.57    0.54
  -9   3   0   10.60    0.49
  -9   3   0   11.09    0.36
  -9   3   0   10.61    0.50
 -10  -3   0    1.27    0.26
 -10  -3   0    1.30    0.25
 -10   3   0    1.45    0.25
 -10   3   0    1.83    0.16
 -10   3   0    1.07    0.24
 -11  -3   0    0.18    0.19
 -11  -3   0   -0.03    0.19
 -11   3   0   -0.01    0.18
 -11   3   0   -0.02    0.18
 -12  -3   0    0.02    0.20
 -12  -3   0    0.16    0.21
 -12   3   0   -0.18    0.19
 -12   3   0    0.27    0.20
 -13  -3   0    2.99    0.38
 -13  -3   0    2.16    0.33
 -13   3   0    2.92    0.35
 -13   3   0    2.76    0.35
 -14  -3   0   -0.21    0.21
 -14  -3   0   -0.19    0.20
 -14   3   0   -0.28    0.19
 -14   3   0   -0.06    0.20
 -15  -3   0   -0.06    0.25
 -15  -3   0   -0.30    0.22
 -16  -3   0    0.30    0.30
 -17  -3   0   -0.10    0.25
   0   4   0  450.82    9.66
  -1  -4   0   -0.08    0.04
  -1  -4   0    0.01    0.07
  -1   4   0   -0.09    0.09
   1   4   0   -0.08    0.09
   2  -4   0  135.72    3.04
  -2  -4   0  136.08    3.06
  -2  -4   0  135.59    3.07
  -2   4   0  135.60    2.91
   2   4   0  135.07    2.93
   2   4   0  132.61    3.18
   3  -4   0    0.02    0.05
  -3  -4   0   -0.10    0.06
   3   4   0   -0.01    0.07
  -3   4   0   -0.10    0.07
   3   4   0   -0.01    0.08
   3   4   0    0.19    0.05
   4  -4   0  261.46    5.68
  -4  -4   0  246.98    5.60
  -4  -4   0  252.50    5.71
   4  -4   0  248.92    5.52
  -4   4   0  249.82    5.20
   4   4   0  246.43    5.23
   4   4   0  245.77    5.60
   5  -4   0    1.65    0.15
   5  -4   0    1.59    0.15
  -5  -4   0    1.63    0.18
  -5   4   0    1.09    0.15
  -6  -4   0  227.98    5.29
   6  -4   0  234.59    5.35
  -6  -4   0  230.89    5.39
   6  -4   0  231.10    5.16
  -6   4   0  236.66    5.30
  -6   4   0  232.21    4.84
  -7  -4   0   10.63    0.48
   7  -4   0   10.42    0.39
  -7  -4   0   10.45    0.49
  -7   4   0   10.10    0.41
  -7   4   0    9.83    0.37
   8  -4   0  113.91    2.64
  -8  -4   0  111.62    2.82
  -8  -4   0  110.54    2.78
  -8   4   0  114.63    2.74
  -8   4   0  113.40    2.45
  -9  -4   0   12.06    0.57
  -9  -4   0   12.70    0.59
  -9   4   0   12.82    0.43
  -9   4   0   12.01    0.54
  -9   4   0   12.34    0.52
 -10  -4   0   70.12    1.97
 -10  -4   0   68.45    1.94
 -10   4   0   70.81    1.88
 -10   4   0   71.66    1.59
 -10   4   0   70.89    1.89
 -11  -4   0   22.59    0.90
 -11  -4   0   21.71    0.88
 -11   4   0   21.98    0.85
 -11   4   0   22.22    0.82
 -12  -4   0   14.08    0.72
 -12  -4   0   14.61    0.72
 -12   4   0   13.85    0.68
 -12   4   0   13.43    0.65
 -13  -4   0    0.58    0.25
 -13  -4   0    1.10    0.28
 -13   4   0    0.89    0.24
 -14  -4   0    4.83    0.51
 -14  -4   0    4.98    0.51
 -15  -4   0   -0.31    0.22
 -16  -4   0    9.22    0.70
   0  -5   0   -0.02    0.04
   0  -5   0   -0.03    0.08
   0   5   0   -0.23    0.10
  -1  -5   0    9.08    0.25
  -1  -5   0    9.45    0.34
  -1   5   0    8.90    0.40
  -2  -5   0   13.95    0.40
   2  -5   0   14.44    0.35
  -2  -5   0   14.68    0.47
  -2   5   0   13.09    0.50
   3  -5   0    4.93    0.19
  -3  -5   0    4.76    0.27
  -3  -5   0    4.78    0.22
   3   5   0    4.66    0.29
   3   5   0    4.35    0.22
  -3   5   0    4.35    0.27
   4  -5   0    0.22    0.08
   4  -5   0   -0.10    0.08
  -4  -5   0    0.20    0.11
  -4  -5   0    0.30    0.12
   4   5   0    0.18    0.13
   4   5   0    0.21    0.11
  -4   5   0    0.08    0.11
   4   5   0    0.17    0.11
   5  -5   0   12.16    0.40
  -5  -5   0   10.62    0.44
  -5  -5   0   11.48    0.49
   5  -5   0   11.85    0.42
  -5   5   0   11.37    0.46
   5   5   0   11.94    0.50
   6  -5   0    9.55    0.34
   6  -5   0    8.60    0.39
  -6  -5   0    8.33    0.42
  -6  -5   0    9.36    0.45
  -6   5   0    8.36    0.31
  -6   5   0    8.66    0.40
   7  -5   0    0.21    0.10
  -7  -5   0   -0.08    0.14
  -7  -5   0   -0.14    0.13
  -7   5   0   -0.12    0.09
   8  -5   0   21.73    0.65
  -8  -5   0   20.83    0.77
  -8  -5   0   21.11    0.78
  -8   5   0   20.71    0.66
  -8   5   0   20.97    0.65
   9  -5   0    0.28    0.13
  -9  -5   0    0.23    0.19
  -9  -5   0    0.13    0.17
  -9   5   0    0.17    0.13
  -9   5   0    0.81    0.15
 -10  -5   0    0.18    0.19
 -10  -5   0    0.26    0.21
 -10   5   0    0.43    0.18
 -10   5   0    0.43    0.15
 -11  -5   0    4.75    0.45
 -11  -5   0    4.40    0.43
 -12  -5   0   -0.18    0.20
 -12  -5   0   -0.26    0.19
 -13  -5   0   -0.30    0.20
 -13  -5   0    0.14    0.21
 -14  -5   0   -0.09    0.23
 -15  -5   0    0.63    0.30
 -16  -5   0    0.79    0.32
   0  -6   0  121.27    2.75
   0  -6   0  116.56    2.80
   0   6   0  122.89    2.73
  -1  -6   0    2.81    0.12
  -1  -6   0    2.98    0.20
  -1   6   0    2.63    0.27
   1   6   0    2.31    0.25
  -2  -6   0  195.48    4.41
  -2  -6   0  193.79    4.42
   2   6   0  192.27    4.24
  -2   6   0  199.22    4.23
   3  -6   0    5.69    0.21
  -3  -6   0    5.35    0.31
  -3  -6   0    5.20    0.25
   3   6   0    4.56    0.20
  -3   6   0    5.44    0.35
   3   6   0    6.19    0.37
   4  -6   0  162.28    3.61
  -4  -6   0  155.90    3.65
  -4  -6   0  155.09    3.65
   4  -6   0  156.64    3.56
  -4   6   0  156.79    3.45
   4   6   0  153.57    3.77
   4   6   0  159.32    3.50
   5  -6   0    2.86    0.22
  -5  -6   0    2.73    0.25
  -5  -6   0    2.68    0.27
   5  -6   0    3.21    0.23
   5   6   0    2.90    0.25
  -5   6   0    3.00    0.28
   5   6   0    3.41    0.31
   6  -6   0  161.76    3.63
  -6  -6   0  147.36    3.64
   6  -6   0  154.60    3.48
  -6  -6   0  151.47    3.67
   6   6   0  151.43    3.86
  -6   6   0  156.16    3.38
  -7  -6   0    2.61    0.28
  -7  -6   0    3.16    0.28
   7  -6   0    3.32    0.22
  -7   6   0    2.88    0.27
   8  -6   0   43.10    1.10
  -8  -6   0   41.04    1.25
  -8  -6   0   40.83    1.28
  -8   6   0   42.25    1.12
  -9  -6   0    9.64    0.55
  -9  -6   0   10.05    0.52
  -9   6   0    9.32    0.43
 -10  -6   0   49.60    1.54
 -10  -6   0   51.91    1.58
 -10   6   0   52.87    1.31
 -11  -6   0    4.58    0.45
 -11  -6   0    5.36    0.47
 -12  -6   0   28.29    1.12
 -12  -6   0   29.38    1.12
 -13  -6   0    0.78    0.29
 -13  -6   0    0.80    0.29
 -14  -6   0   10.57    0.71
 -15  -6   0    1.06    0.33
   0  -7   0   -0.03    0.09
   0   7   0   -0.20    0.15
  -1  -7   0   17.58    0.58
   1  -7   0   19.65    0.57
  -1  -7   0   17.66    0.47
   1   7   0   18.73    0.70
  -1   7   0   18.03    0.69
  -2  -7   0    3.88    0.21
  -2  -7   0    4.27    0.28
   2   7   0    4.53    0.37
  -2   7   0    4.06    0.34
  -3  -7   0   -0.23    0.11
  -3  -7   0   -0.10    0.09
   3  -7   0   -0.04    0.06
   3   7   0   -0.33    0.13
  -3   7   0   -0.04    0.15
   4  -7   0    2.94    0.19
  -4  -7   0    2.46    0.22
  -4  -7   0    3.20    0.30
   4   7   0    2.14    0.17
  -4   7   0    2.97    0.31
   4   7   0    2.36    0.30
   5  -7   0    8.81    0.35
  -5  -7   0    8.69    0.44
   5  -7   0    8.61    0.36
  -5  -7   0    8.03    0.39
   5   7   0    8.74    0.50
  -5   7   0    8.30    0.45
   5   7   0    8.00    0.38
  -6  -7   0   19.54    0.75
  -6  -7   0   19.43    0.69
   6  -7   0   21.37    0.61
   6   7   0   19.45    0.73
  -6   7   0   19.76    0.72
  -7  -7   0    0.18    0.18
  -7  -7   0   -0.02    0.15
  -7   7   0    0.25    0.16
   7   7   0    0.14    0.14
  -8  -7   0   -0.40    0.16
  -8  -7   0   -0.08    0.17
   8   7   0   -0.31    0.17
  -8   7   0   -0.11    0.15
  -9  -7   0    0.49    0.23
  -9  -7   0    0.43    0.23
  -9   7   0    1.02    0.21
 -10  -7   0    0.03    0.21
 -10  -7   0   -0.16    0.21
 -11  -7   0    0.65    0.25
 -11  -7   0    0.75    0.25
 -12  -7   0   -0.03    0.25
 -12  -7   0   -0.01    0.22
 -13  -7   0    0.43    0.28
 -14  -7   0   -0.02    0.24
 -15  -7   0    0.64    0.30
   0  -8   0  108.05    2.56
   0   8   0  108.93    2.62
  -1  -8   0    0.09    0.07
  -1  -8   0    0.05    0.12
   1  -8   0    0.10    0.12
   1   8   0   -0.02    0.18
  -1   8   0    0.42    0.19
   2  -8   0  173.40    3.92
  -2  -8   0  171.57    3.95
  -2  -8   0  172.80    4.00
   2   8   0  171.14    3.92
  -2   8   0  176.90    3.91
  -3  -8   0   12.81    0.45
   3  -8   0   13.93    0.40
  -3  -8   0   13.10    0.54
  -3   8   0   12.75    0.60
   3   8   0   13.73    0.63
  -4  -8   0   68.94    1.72
  -4  -8   0   68.12    1.79
   4   8   0   69.11    1.82
  -4   8   0   67.01    1.77
  -5  -8   0   16.01    0.58
  -5  -8   0   15.71    0.65
  -5   8   0   15.37    0.65
   5   8   0   16.64    0.71
  -6  -8   0   31.75    0.98
  -6  -8   0   30.82    1.03
  -6   8   0   31.86    1.01
  -7  -8   0    5.31    0.41
  -7  -8   0    4.04    0.38
  -7   8   0    4.48    0.39
  -8  -8   0   46.21    1.46
  -8  -8   0   47.14    1.41
  -8   8   0   48.59    1.35
  -9  -8   0    2.78    0.34
  -9  -8   0    3.31    0.39
  -9   8   0    3.71    0.36
 -10  -8   0   17.86    0.82
 -10  -8   0   15.90    0.75
 -11  -8   0    0.69    0.27
 -11  -8   0    0.67    0.27
 -12  -8   0   19.48    0.91
 -13  -8   0    1.97    0.38
 -14  -8   0   14.73    0.86
   0  -9   0   -0.06    0.12
   0  -9   0   -0.06    0.05
   0   9   0   -0.16    0.17
  -1  -9   0    0.05    0.07
   1  -9   0   -0.24    0.12
  -1  -9   0   -0.12    0.13
   1   9   0   -0.09    0.18
  -1   9   0   -0.13    0.17
  -2  -9   0    0.53    0.13
  -2  -9   0    0.88    0.20
   2  -9   0    0.69    0.15
   2   9   0    0.65    0.26
  -2   9   0    0.66    0.27
  -3  -9   0    3.52    0.33
   3  -9   0    3.02    0.25
  -3  -9   0    2.79    0.24
  -3   9   0    3.11    0.38
   3   9   0    3.41    0.41
  -4  -9   0    6.17    0.43
  -4  -9   0    6.14    0.34
   4   9   0    5.85    0.52
  -4   9   0    5.85    0.48
  -5  -9   0   20.21    0.69
  -5  -9   0   20.31    0.77
  -5   9   0   20.11    0.80
   5   9   0   18.22    0.82
  -6  -9   0   -0.24    0.14
  -6  -9   0   -0.27    0.18
  -6   9   0   -0.34    0.19
  -7  -9   0    0.33    0.19
  -7  -9   0    0.61    0.23
  -7   9   0    0.55    0.24
  -8  -9   0   -0.16    0.18
  -8  -9   0   -0.34    0.18
  -8   9   0   -0.16    0.19
  -9  -9   0    0.44    0.25
  -9  -9   0    0.47    0.23
  -9   9   0    0.69    0.25
 -10  -9   0    1.28    0.32
 -10  -9   0    1.41    0.29
 -11  -9   0    0.60    0.27
 -12  -9   0    0.26    0.26
 -13  -9   0    0.13    0.27
   0 -10   0   30.49    0.76
   0 -10   0   31.25    0.93
   0  10   0   31.03    1.11
  -1 -10   0    1.63    0.17
   1 -10   0    1.87    0.22
  -1 -10   0    1.46    0.22
   1  10   0    1.71    0.32
  -1  10   0    1.47    0.33
  -2 -10   0   71.77    1.77
  -2 -10   0   73.50    1.90
   2 -10   0   74.24    1.81
   2  10   0   73.18    2.03
  -2  10   0   72.85    2.01
   3 -10   0    3.20    0.20
   3 -10   0    3.78    0.28
  -3 -10   0    3.62    0.26
  -3 -10   0    4.17    0.36
  -3  10   0    3.30    0.40
   3  10   0    3.85    0.45
  -4 -10   0   26.19    0.80
  -4 -10   0   25.57    0.91
  -4  10   0   26.78    0.99
   4  10   0   24.70    1.00
  -5 -10   0    3.74    0.32
  -5 -10   0    4.03    0.40
  -5  10   0    4.36    0.45
  -6 -10   0   28.78    0.95
  -6 -10   0   28.31    1.03
  -6  10   0   28.34    1.04
  -7 -10   0    0.94    0.28
  -7 -10   0    0.50    0.22
  -7  10   0    0.98    0.28
  -8 -10   0   31.09    1.15
  -8 -10   0   28.60    1.04
  -8  10   0   31.16    1.08
  -9 -10   0    2.61    0.34
  -9 -10   0    3.09    0.42
 -10 -10   0   10.41    0.63
 -11 -10   0   -0.18    0.21
 -12 -10   0    8.70    0.64
   0 -11   0   -0.09    0.14
   0  11   0   -0.28    0.23
  -1 -11   0    3.37    0.33
   1  11   0    3.70    0.45
  -1  11   0    2.91    0.42
  -2 -11   0   -0.16    0.18
  -2  11   0   -0.42    0.23
   2  11   0   -0.07    0.25
  -3 -11   0    0.44    0.15
  -3 -11   0    0.43    0.21
  -3  11   0    0.56    0.27
   3  11   0    1.06    0.31
  -4 -11   0    0.00    0.14
  -4 -11   0    0.21    0.20
   4 -11   0    0.06    0.10
  -4  11   0    0.21    0.26
   4  11   0   -0.30    0.22
  -5 -11   0    2.93    0.35
  -5 -11   0    3.21    0.30
  -5  11   0    3.28    0.42
  -6 -11   0    0.01    0.22
  -6 -11   0   -0.16    0.16
  -6  11   0   -0.38    0.22
  -7 -11   0    0.49    0.26
  -7 -11   0    0.37    0.21
  -7  11   0    0.82    0.29
  -8 -11   0    0.00    0.21
  -8 -11   0   -0.25    0.24
  -8  11   0    0.31    0.27
  -9 -11   0    1.80    0.32
 -10 -11   0    1.34    0.31
 -11 -11   0    0.99    0.31
   0  12   0    1.95    0.38
   1  12   0    3.55    0.47
  -1  12   0    3.29    0.46
  -2  12   0   14.96    0.80
   2  12   0   16.77    0.86
  -3 -12   0    0.30    0.20
  -3  12   0    0.01    0.23
   3  12   0   -0.18    0.23
  -4 -12   0   11.61    0.63
  -4  12   0   13.53    0.76
  -5 -12   0    0.28    0.22
  -5  12   0    0.25    0.27
  -6 -12   0   11.32    0.56
  -6 -12   0   12.85    0.69
  -6  12   0   10.87    0.67
  -7 -12   0    0.79    0.28
  -7 -12   0    0.48    0.23
  -7  12   0    0.49    0.29
  -8 -12   0   16.70    0.77
  -8  12   0   16.78    0.86
  -9 -12   0    1.65    0.33
 -10 -12   0    1.77    0.34
   0  13   0   -0.58    0.20
   1  13   0   -0.26    0.26
  -1  13   0    0.13    0.29
  -2  13   0   -0.05    0.27
   2  13   0   -0.03    0.27
  -3  13   0    0.97    0.33
  -4  13   0    0.07    0.28
  -5  13   0    0.78    0.33
  -6  13   0   -0.30    0.25
  -7  13   0    0.46    0.32
  -9 -13   0    0.06    0.23
   0  14   0    3.72    0.54
  -1  14   0   -0.11    0.28
  -2  14   0   10.47    0.76
  -3  14   0    0.50    0.34
  -4  14   0    4.69    0.57
  -5  14   0   -0.42    0.26
  -6  14   0    3.27    0.51
  -7  14   0   -0.23    0.28
 -17   0   1    0.08    0.26
 -16   0   1    0.40    0.28
 -16   0   1    0.26    0.30
 -15   0   1   -0.02    0.25
 -15   0   1    0.01    0.24
 -14   0   1   -0.15    0.19
 -14   0   1    0.06    0.22
 -13   0   1   -0.23    0.17
 -13   0   1   -0.13    0.17
 -12   0   1    0.03    0.17
 -12   0   1    0.03    0.19
 -11   0   1   -0.44    0.17
 -11   0   1    0.17    0.18
 -10   0   1   -0.29    0.14
  -9   0   1   -0.11    0.11
  -9   0   1   -0.07    0.10
  -9   0   1    0.00    0.06
  -8   0   1   -0.22    0.09
  -8   0   1    0.00    0.05
  -7   0   1    0.05    0.10
  -7   0   1   -0.03    0.05
  -7   0   1   -0.15    0.09
   7   0  -1    0.39    0.11
  -6   0   1    0.36    0.13
  -6   0   1   -0.27    0.10
   6   0  -1   -0.26    0.09
  -6   0   1   -0.05    0.05
  -5   0   1   -0.20    0.08
  -5   0   1    0.04    0.04
   5   0  -1   -0.05    0.07
  -5   0   1    0.25    0.10
   4   0  -1   -0.15    0.06
  -4   0   1    0.02    0.06
   4   0  -1   -0.14    0.05
  -4   0   1   -0.15    0.06
  -4   0   1    0.17    0.04
   3   0  -1   -0.54    0.06
  -3   0   1   -0.77    0.03
  -3   0   1   -0.74    0.06
  -3   0   1   -0.81    0.05
   3   0  -1   -0.84    0.05
   2   0  -1   -0.05    0.04
  -2   0   1   -0.12    0.04
  -2   0   1   -0.05    0.03
   2   0  -1   -0.06    0.02
   1   0  -1   -1.18    0.03
  -1   0   1   -1.07    0.04
   0   0   1   -0.06    0.01
   0   0  -1   -0.05    0.01
   0   0   1   -0.07    0.01
   1   0   1   -0.71    0.03
  -1   0  -1   -0.72    0.03
   1   0   1   -0.73    0.03
  -1   0  -1   -0.78    0.03
   2   0   1   -0.24    0.03
   2   0   1   -0.20    0.03
  -2   0  -1   -0.25    0.03
  -2   0  -1   -0.21    0.04
  -3   0  -1    0.06    0.05
   3   0   1    0.03    0.04
  -3   0  -1    0.00    0.04
   3   0   1   -0.01    0.04
  -4   0  -1    0.58    0.11
  -5   0  -1   -0.17    0.07
   5   0   1   -0.08    0.06
  -5   0  -1   -0.13    0.07
  -6   0  -1   -0.22    0.09
   6   0   1   -0.06    0.08
  -6   0  -1   -0.06    0.08
   7   0   1   -0.04    0.09
  -7   0  -1   -0.02    0.10
  -7   0  -1    0.06    0.10
  -8   0  -1   -0.07    0.11
  -8   0  -1   -0.06    0.12
  -9   0  -1   -0.18    0.13
  -9   0  -1    0.26    0.14
 -10   0  -1   -0.37    0.17
 -10   0  -1   -0.30    0.16
 -11   0  -1    0.04    0.20
 -11   0  -1    0.05    0.19
 -12   0  -1    0.24    0.19
 -12   0  -1   -0.32    0.19
 -13   0  -1    0.15    0.20
 -13   0  -1    0.11    0.19
 -14   0  -1   -0.33    0.19
 -14   0  -1    0.06    0.23
 -15   0  -1   -0.03    0.26
 -15   0  -1    0.05    0.26
 -16   0  -1   -0.30    0.26
 -16   0  -1   -0.23    0.28
 -17   0  -1    0.21    0.29
 -18  -1   1    4.36    0.54
 -17  -1   1    0.63    0.32
 -16  -1   1   34.50    1.35
 -16  -1   1   34.54    1.36
 -16   1   1   32.99    1.32
 -16   1   1   34.30    1.35
 -15  -1   1    2.81    0.39
 -15  -1   1    2.32    0.39
 -15   1   1    2.60    0.38
 -15   1   1    1.85    0.36
 -14  -1   1   23.09    1.00
 -14  -1   1   23.94    0.99
 -14   1   1   24.04    0.98
 -14   1   1   22.47    0.96
 -13  -1   1    0.09    0.20
 -13  -1   1   -0.15    0.18
 -13   1   1   -0.03    0.18
 -13   1   1   -0.02    0.17
 -12  -1   1   63.88    1.88
 -12  -1   1   64.55    1.83
 -12   1   1   65.53    1.83
 -12   1   1   63.54    1.86
 -11  -1   1   11.32    0.60
 -11  -1   1   11.70    0.59
 -11   1   1   11.34    0.59
 -11   1   1   11.24    0.56
 -10  -1   1   69.20    1.83
 -10  -1   1   66.90    1.88
 -10   1   1   68.60    1.81
 -10   1   1   67.70    1.87
  -9  -1   1    0.94    0.19
  -9  -1   1    1.15    0.19
  -9   1   1    0.81    0.18
  -9   1   1    1.00    0.18
   8  -1  -1   72.98    1.79
  -8  -1   1   73.65    1.91
  -8  -1   1   71.79    1.59
  -8  -1   1   71.68    1.85
  -8   1   1   72.38    1.82
  -8   1   1   74.32    1.90
   7  -1  -1    1.69    0.17
  -7  -1   1    1.19    0.17
  -7  -1   1    1.89    0.15
  -7  -1   1    1.97    0.20
  -7   1   1    1.83    0.20
   7   1  -1    1.43    0.17
  -7   1   1    1.49    0.18
  -6  -1   1  549.34   12.59
  -6  -1   1  550.67   12.57
  -6  -1   1  546.77   11.22
   6  -1  -1  555.07   12.34
  -6   1   1  542.34   12.90
  -6   1   1  530.42   12.09
   6   1  -1  536.25   12.07
  -5  -1   1   67.27    1.47
   5  -1  -1   68.95    1.69
  -5  -1   1   69.36    1.66
  -5  -1   1   69.89    1.71
   5  -1  -1   68.55    1.61
  -5   1   1   65.45    1.62
  -5   1   1   68.25    1.41
  -5   1   1   68.07    1.69
   5   1  -1   70.23    1.65
  -4  -1   1  354.32    8.01
   4  -1  -1  357.82    8.20
  -4  -1   1  350.96    7.39
  -4  -1   1  358.02    8.16
   4  -1  -1  350.53    8.08
  -4   1   1  347.60    8.10
  -4   1   1  355.09    8.26
   4   1  -1  358.90    7.95
  -4   1   1  359.60    7.24
   4   1  -1  353.05    8.23
   3  -1  -1   58.67    1.33
  -3  -1   1   58.16    1.36
  -3  -1   1   57.37    1.25
  -3  -1   1   58.10    1.40
   3  -1  -1   58.11    1.39
   3   1  -1   58.64    1.40
  -3   1   1   57.28    1.39
  -3   1   1   57.05    1.33
   3   1  -1   58.62    1.36
   3   1  -1   57.76    1.24
  -3   1   1   58.02    1.19
  -2  -1   1  233.34    4.88
   2  -1  -1  229.87    5.23
   2  -1  -1  235.56    5.45
  -2  -1   1  230.05    5.45
   2  -1  -1  235.47    4.80
  -2   1   1  238.23    5.50
  -2   1   1  225.05    5.21
   2   1  -1  229.34    4.90
  -2   1   1  232.48    4.81
   2   1  -1  234.23    5.12
   2   1  -1  231.78    5.45
   1  -1  -1   65.29    1.51
   1  -1  -1   65.16    1.36
  -1  -1   1   64.86    1.51
  -1  -1   1   66.45    1.39
   1   1  -1   64.48    1.38
  -1   1   1   66.30    1.55
   1   1  -1   65.23    1.58
   1   1  -1   64.70    1.50
  -1   1   1   65.55    1.36
   0  -1   1  595.33   12.24
   0  -1  -1  558.95   12.19
   0   1  -1  585.66   12.24
   0   1  -1  631.51   13.87
   1  -1   1  229.94    5.21
  -1  -1  -1  225.49    5.20
  -1  -1  -1  221.27    5.10
   1   1   1  226.03    5.23
   1   1   1  221.55    5.15
  -1   1  -1  224.97    5.17
  -2  -1  -1  230.77    5.30
   2  -1   1  243.05    5.33
   2  -1   1  228.69    5.26
  -2  -1  -1  234.62    5.53
  -2   1  -1  236.79    5.37
   2   1   1  231.30    5.36
   2   1   1  223.49    5.22
  -2   1  -1  227.74    5.35
  -3  -1  -1   43.05    1.06
  -3  -1  -1   42.90    1.04
   3  -1   1   42.87    1.04
   3  -1   1   41.72    1.01
   3   1   1   41.66    1.05
  -3   1  -1   41.73    1.02
   3   1   1   43.11    1.03
  -4  -1  -1  306.14    6.88
   4  -1   1  309.31    6.84
  -4  -1  -1  309.04    7.28
   4  -1   1  318.20    7.05
   4   1   1  308.65    6.94
  -4   1  -1  319.79    7.39
   4   1   1  312.26    7.17
  -5  -1  -1  140.20    3.24
   5  -1   1  143.83    3.20
  -5  -1  -1  139.49    3.32
  -5   1  -1  141.70    3.23
  -5   1  -1  141.82    3.30
   5   1   1  140.10    3.22
   6  -1   1  132.83    3.10
  -6  -1  -1  137.85    3.23
  -6  -1  -1  134.72    3.15
   6   1   1  134.20    3.13
  -6   1  -1  137.31    3.22
  -6   1  -1  136.38    3.14
  -7  -1  -1   99.95    2.45
   7  -1   1   99.80    2.34
  -7  -1  -1   96.84    2.38
  -7   1  -1   95.89    2.37
  -7   1  -1   99.58    2.43
  -8  -1  -1   86.16    2.19
  -8  -1  -1   90.13    2.25
  -8   1  -1   87.07    2.19
  -8   1  -1   87.68    2.23
  -9  -1  -1    1.33    0.22
  -9  -1  -1    2.08    0.25
  -9   1  -1    1.58    0.23
 -10  -1  -1  176.36    4.24
 -10  -1  -1  181.50    4.36
 -10   1  -1  173.39    4.23
 -10   1  -1  182.43    4.34
 -11  -1  -1  111.33    2.90
 -11  -1  -1  108.36    2.83
 -11   1  -1  112.17    2.89
 -11   1  -1  113.44    2.85
 -12  -1  -1   16.16    0.75
 -12  -1  -1   16.81    0.76
 -12   1  -1   16.27    0.73
 -12   1  -1   16.21    0.74
 -13  -1  -1   13.33    0.69
 -13  -1  -1   13.73    0.71
 -13   1  -1   12.82    0.68
 -13   1  -1   13.64    0.70
 -14  -1  -1   12.58    0.73
 -14  -1  -1   13.12    0.74
 -14   1  -1   13.42    0.75
 -14   1  -1   13.22    0.73
 -15  -1  -1   22.46    1.02
 -15  -1  -1   21.92    1.02
 -15   1  -1   21.87    1.01
 -15   1  -1   21.58    1.02
 -16  -1  -1    3.22    0.47
 -16   1  -1    2.56    0.42
 -16   1  -1    2.75    0.45
 -17  -1  -1    8.51    0.71
 -18  -1  -1    0.28    0.29
 -17  -2   1    0.08    0.29
 -16  -2   1    0.22    0.30
 -15  -2   1   -0.33    0.21
 -15  -2   1    0.19    0.23
 -15   2   1   -0.13    0.24
 -15   2   1   -0.26    0.21
 -14  -2   1    3.31    0.41
 -14  -2   1    2.96    0.40
 -14   2   1    3.32    0.42
 -14   2   1    3.52    0.42
 -13  -2   1   -0.02    0.19
 -13  -2   1   -0.06    0.18
 -13   2   1   -0.12    0.18
 -13   2   1   -0.12    0.17
 -12  -2   1   11.52    0.63
 -12  -2   1   10.98    0.63
 -12   2   1   12.18    0.63
 -12   2   1   12.21    0.65
 -11  -2   1    5.02    0.41
 -11  -2   1    5.10    0.44
 -11   2   1    5.50    0.42
 -11   2   1    5.75    0.43
 -10  -2   1    0.96    0.26
 -10  -2   1    0.99    0.23
 -10   2   1    0.93    0.22
 -10   2   1    1.15    0.22
  -9  -2   1    6.85    0.40
  -9  -2   1    6.83    0.41
  -9   2   1    6.43    0.38
  -9   2   1    6.67    0.39
  -8  -2   1    0.11    0.14
   8  -2  -1    0.61    0.13
  -8  -2   1    0.20    0.14
  -8   2   1    0.31    0.14
  -8   2   1    0.53    0.07
  -8   2   1    0.84    0.16
   7  -2  -1    9.36    0.37
  -7  -2   1    9.96    0.44
  -7  -2   1    9.69    0.42
  -7   2   1    9.58    0.41
  -7   2   1    9.15    0.39
  -7   2   1    9.69    0.27
  -6  -2   1    9.46    0.40
  -6  -2   1    9.32    0.41
   6  -2  -1    9.59    0.35
  -6   2   1    8.72    0.39
   6   2  -1    9.04    0.39
  -6   2   1    9.56    0.27
  -6   2   1    9.22    0.37
  -5  -2   1    2.48    0.22
  -5  -2   1    2.37    0.20
   5  -2  -1    2.77    0.21
   5  -2  -1    2.54    0.17
  -5   2   1    2.84    0.14
  -5   2   1    2.67    0.20
  -5   2   1    2.37    0.18
   5   2  -1    2.85    0.22
   4  -2  -1    3.00    0.15
  -4  -2   1    2.96    0.18
  -4  -2   1    3.29    0.20
  -4  -2   1    2.40    0.19
   4  -2  -1    2.68    0.18
  -4   2   1    2.85    0.14
   4   2  -1    2.90    0.19
   4   2  -1    3.26    0.17
  -4   2   1    2.62    0.17
  -4   2   1    3.06    0.16
  -3  -2   1    3.81    0.19
   3  -2  -1    4.12    0.18
  -3  -2   1    3.86    0.18
   3  -2  -1    4.00    0.16
   3  -2  -1    3.79    0.14
  -3  -2   1    3.88    0.19
  -3   2   1    3.91    0.16
  -3   2   1    4.02    0.16
  -3   2   1    3.74    0.15
   3   2  -1    4.02    0.19
   3   2  -1    3.94    0.19
   3   2  -1    3.95    0.18
  -2  -2   1    1.27    0.12
  -2  -2   1    1.24    0.09
   2  -2  -1    1.26    0.10
   2  -2  -1    1.13    0.06
   2  -2  -1    1.35    0.08
  -2  -2   1    1.16    0.11
   2   2  -1    1.15    0.09
  -2   2   1    1.26    0.07
   2   2  -1    1.11    0.10
  -2   2   1    1.34    0.10
   2   2  -1    1.18    0.11
  -1  -2   1    2.78    0.14
   1  -2  -1    2.87    0.14
   1  -2  -1    2.73    0.08
   1  -2  -1    2.95    0.08
  -1  -2   1    2.72    0.11
  -1   2   1    2.85    0.14
   1   2  -1    2.72    0.10
   1   2  -1    2.76    0.13
   1   2  -1    2.31    0.15
   0  -2   1   19.24    0.49
   0  -2  -1   18.86    0.49
   0  -2  -1   19.21    0.46
   0   2  -1   19.13    0.50
   0   2   1   19.39    0.49
   0   2   1   19.32    0.46
  -1  -2  -1  400.97    8.73
   1  -2   1  409.18    9.28
  -1  -2  -1  412.63    9.32
  -1  -2  -1  410.05    9.19
  -1   2  -1  400.22    8.64
   1   2   1  417.89    9.20
   1   2   1  409.41    9.21
   1   2   1  411.06    8.80
  -2  -2  -1  161.80    3.45
  -2  -2  -1  168.87    3.70
  -2  -2  -1  168.62    3.91
   2  -2   1  168.59    3.80
  -2   2  -1  165.39    3.88
   2   2   1  163.44    3.90
   2   2   1  164.63    3.69
  -2   2  -1  171.27    3.45
  -3  -2  -1    0.08    0.06
   3  -2   1    0.00    0.04
  -3  -2  -1    0.01    0.05
   3  -2   1    0.08    0.05
  -3   2  -1    0.15    0.05
  -3   2  -1    0.01    0.05
   3   2   1    0.07    0.05
   3   2   1    0.24    0.06
  -4  -2  -1    5.40    0.26
   4  -2   1    5.84    0.24
   4  -2   1    5.50    0.23
  -4  -2  -1    5.11    0.25
   4   2   1    6.25    0.27
  -4   2  -1    5.53    0.25
  -4   2  -1    5.58    0.23
   5  -2   1   24.26    0.67
  -5  -2  -1   24.77    0.73
   5  -2   1   25.04    0.71
  -5  -2  -1   24.97    0.73
  -5   2  -1   24.72    0.70
  -5   2  -1   24.74    0.70
   5   2   1   24.30    0.71
  -6  -2  -1  124.96    2.98
  -6  -2  -1  128.77    3.05
   6  -2   1  124.20    2.90
  -6   2  -1  128.54    2.95
   6   2   1  125.35    2.95
  -6   2  -1  127.68    3.01
  -7  -2  -1    0.04    0.11
  -7  -2  -1   -0.15    0.09
   7  -2   1    0.02    0.08
  -7   2  -1   -0.10    0.08
  -7   2  -1    0.10    0.10
  -8  -2  -1   22.95    0.77
  -8  -2  -1   21.27    0.75
   8  -2   1   21.74    0.69
  -8   2  -1   21.98    0.74
  -8   2  -1   22.29    0.75
  -9  -2  -1    0.53    0.19
  -9  -2  -1    1.01    0.20
  -9   2  -1    1.29    0.21
  -9   2  -1    0.71    0.20
 -10  -2  -1    1.35    0.26
 -10  -2  -1    2.00    0.29
 -10   2  -1    1.73    0.26
 -10   2  -1    1.55    0.25
 -11  -2  -1   -0.14    0.18
 -11  -2  -1   -0.24    0.18
 -11   2  -1   -0.10    0.19
 -11   2  -1    0.21    0.20
 -12  -2  -1    0.00    0.17
 -12  -2  -1   -0.17    0.17
 -12   2  -1   -0.05    0.18
 -12   2  -1   -0.12    0.17
 -13  -2  -1    0.10    0.22
 -13  -2  -1   -0.08    0.18
 -13   2  -1   -0.06    0.19
 -13   2  -1    0.10    0.19
 -14  -2  -1    1.62    0.34
 -14  -2  -1    1.80    0.34
 -14   2  -1    1.98    0.35
 -14   2  -1    1.79    0.34
 -15  -2  -1    2.01    0.40
 -15  -2  -1    3.03    0.45
 -15   2  -1    2.42    0.40
 -15   2  -1    2.34    0.40
 -16  -2  -1    0.20    0.30
 -16   2  -1    0.54    0.33
 -17  -2  -1    0.31    0.31
 -17  -3   1    0.42    0.32
 -16  -3   1   17.54    0.95
 -15  -3   1    0.34    0.24
 -15  -3   1   -0.20    0.26
 -14  -3   1   17.28    0.84
 -14  -3   1   16.66    0.86
 -14   3   1   17.96    0.82
 -13  -3   1    1.53    0.29
 -13  -3   1    1.38    0.30
 -13   3   1    1.67    0.29
 -13   3   1    1.41    0.28
 -12  -3   1   51.23    1.56
 -12  -3   1   49.16    1.57
 -12   3   1   50.17    1.52
 -12   3   1   52.32    1.55
 -11  -3   1    1.72    0.28
 -11  -3   1    1.37    0.27
 -11   3   1    1.33    0.25
 -11   3   1    1.73    0.27
 -10  -3   1  119.87    3.11
 -10  -3   1  119.09    3.04
 -10   3   1  123.68    3.00
 -10   3   1  127.84    3.08
  -9  -3   1    9.00    0.48
   9  -3  -1    9.12    0.40
  -9  -3   1    9.07    0.48
  -9   3   1    9.10    0.44
  -9   3   1    9.56    0.28
  -9   3   1    9.52    0.46
  -8  -3   1  158.68    3.81
   8  -3  -1  157.52    3.59
  -8  -3   1  153.51    3.71
  -8   3   1  157.74    3.25
  -8   3   1  158.26    3.75
  -8   3   1  157.32    3.65
  -7  -3   1   -0.04    0.11
  -7  -3   1    0.13    0.12
   7  -3  -1    0.27    0.09
  -7   3   1    0.02    0.07
  -7   3   1    0.06    0.09
  -7   3   1    0.01    0.10
  -6  -3   1  303.68    6.77
   6  -3  -1  305.74    6.66
  -6  -3   1  305.23    6.94
  -6   3   1  304.56    6.97
  -6   3   1  298.12    6.26
  -6   3   1  296.07    6.78
  -5  -3   1   54.63    1.38
   5  -3  -1   53.79    1.28
   5  -3  -1   54.33    1.37
  -5  -3   1   53.01    1.39
   5   3  -1   55.44    1.38
  -5   3   1   52.69    1.21
   5   3  -1   53.23    1.27
  -5   3   1   53.74    1.30
  -5   3   1   55.47    1.34
  -4  -3   1  111.39    2.65
   4  -3  -1  114.61    2.63
  -4  -3   1  113.03    2.61
   4  -3  -1  110.49    2.38
   4  -3  -1  109.99    2.51
  -4   3   1  111.75    2.38
  -4   3   1  115.70    2.60
   4   3  -1  112.59    2.44
   4   3  -1  113.30    2.61
   3  -3  -1    0.65    0.10
   3  -3  -1    0.53    0.06
  -3  -3   1    0.33    0.09
   3  -3  -1    0.44    0.07
  -3  -3   1    0.71    0.09
  -3   3   1    0.36    0.05
  -3   3   1    0.55    0.09
   3   3  -1    0.57    0.09
   3   3  -1    0.45    0.07
   3   3  -1    0.38    0.10
   2  -3  -1   22.78    0.59
   2  -3  -1   23.18    0.55
  -2  -3   1   21.97    0.60
  -2  -3   1   22.08    0.57
   2   3  -1   21.09    0.55
   2   3  -1   21.82    0.63
  -2   3   1   22.59    0.59
   2   3  -1   22.24    0.62
  -1  -3   1    1.95    0.09
  -1  -3   1    1.97    0.12
   1   3  -1    1.96    0.16
   1   3  -1    1.96    0.10
  -1   3   1    2.19    0.16
   0  -3  -1  264.52    5.86
   0  -3   1  262.72    6.25
   0   3   1  260.42    5.39
   0   3  -1  262.13    5.41
  -1  -3  -1  112.80    2.42
  -1  -3  -1  106.15    2.45
   1   3   1  107.79    2.32
   1   3   1  103.34    2.50
   1   3   1  110.23    2.42
  -1   3  -1  105.83    2.32
  -2  -3  -1  356.43    8.00
   2  -3   1  355.16    8.01
  -2  -3  -1  345.50    8.09
  -2   3  -1  351.84    7.33
   2   3   1  337.01    7.98
   2   3   1  346.76    7.24
   2   3   1  353.94    7.93
  -3  -3  -1    9.98    0.35
   3  -3   1    9.38    0.29
   3  -3   1    8.86    0.31
  -3  -3  -1    9.40    0.32
  -3   3  -1    8.81    0.27
   3   3   1    8.26    0.29
   3   3   1    8.85    0.33
  -3   3  -1    8.75    0.33
   4  -3   1  483.92   10.72
  -4  -3  -1  476.75   10.62
   4  -3   1  502.20   11.01
  -4  -3  -1  473.63   10.94
  -4   3  -1  464.46   11.01
  -4   3  -1  488.58   10.16
   4   3   1  470.11   10.81
   5  -3   1  247.61    5.50
   5  -3   1  249.27    5.66
  -5  -3  -1  248.34    5.57
  -5  -3  -1  249.67    5.70
  -5   3  -1  247.49    5.12
   5   3   1  239.47    5.55
  -5   3  -1  253.44    5.64
  -6  -3  -1  171.38    4.02
  -6  -3  -1  170.98    3.94
   6  -3   1  169.43    3.84
  -6   3  -1  167.70    3.90
  -6   3  -1  173.61    3.97
  -6   3  -1  169.79    3.59
   7  -3   1  128.47    2.98
  -7  -3  -1  129.74    3.14
  -7  -3  -1  127.48    3.09
  -7   3  -1  129.26    2.77
  -7   3  -1  128.92    3.05
  -7   3  -1  132.47    3.09
   8  -3   1   67.72    1.71
  -8  -3  -1   69.49    1.82
  -8  -3  -1   71.45    1.85
  -8   3  -1   68.37    1.78
  -8   3  -1   67.49    1.57
  -8   3  -1   69.29    1.79
  -9  -3  -1   17.99    0.71
  -9  -3  -1   18.65    0.72
  -9   3  -1   18.57    0.68
  -9   3  -1   17.99    0.69
  -9   3  -1   18.38    0.55
 -10  -3  -1   42.78    1.33
 -10  -3  -1   40.36    1.29
 -10   3  -1   43.60    1.05
 -10   3  -1   41.76    1.29
 -10   3  -1   44.44    1.29
 -11  -3  -1   64.00    1.85
 -11  -3  -1   62.42    1.81
 -11   3  -1   64.19    1.81
 -11   3  -1   64.06    1.80
 -12  -3  -1    4.32    0.44
 -12  -3  -1    4.41    0.41
 -12   3  -1    3.77    0.40
 -12   3  -1    5.49    0.43
 -13  -3  -1    6.59    0.53
 -13  -3  -1    6.66    0.52
 -13   3  -1    7.05    0.51
 -13   3  -1    6.56    0.52
 -14  -3  -1   17.36    0.86
 -14  -3  -1   16.44    0.83
 -14   3  -1   16.24    0.80
 -14   3  -1   15.59    0.82
 -15  -3  -1   11.92    0.75
 -15  -3  -1    9.92    0.70
 -15   3  -1   10.71    0.71
 -16  -3  -1    7.48    0.66
 -17  -3  -1    6.94    0.66
 -16  -4   1   -0.35    0.24
 -15  -4   1   -0.11    0.24
 -14  -4   1   -0.09    0.21
 -14  -4   1   -0.09    0.22
 -13  -4   1   -0.01    0.20
 -13  -4   1   -0.37    0.19
 -13   4   1    0.01    0.18
 -12  -4   1    0.40    0.24
 -12  -4   1    0.60    0.24
 -12   4   1    0.55    0.22
 -12   4   1    0.48    0.21
 -11  -4   1    2.05    0.31
 -11  -4   1    2.37    0.34
 -11   4   1    2.19    0.30
 -11   4   1    2.39    0.29
 -10  -4   1    2.66    0.33
 -10  -4   1    2.27    0.31
 -10   4   1    2.41    0.28
 -10   4   1    2.93    0.30
  -9  -4   1    0.73    0.22
   9  -4  -1    0.60    0.14
  -9  -4   1    0.51    0.19
  -9   4   1    0.53    0.16
  -9   4   1    0.71    0.12
  -9   4   1    0.62    0.16
  -8  -4   1    1.75    0.25
   8  -4  -1    2.55    0.22
  -8  -4   1    1.92    0.25
  -8   4   1    2.09    0.19
  -8   4   1    2.03    0.22
  -7  -4   1    6.22    0.36
   7  -4  -1    7.37    0.30
  -7  -4   1    6.77    0.39
  -7   4   1    7.15    0.33
  -7   4   1    6.80    0.30
   6  -4  -1    5.04    0.31
  -6  -4   1    5.05    0.31
  -6  -4   1    5.44    0.32
   6  -4  -1    5.42    0.24
  -6   4   1    4.85    0.26
  -6   4   1    5.02    0.26
   5  -4  -1    1.78    0.13
   5  -4  -1    1.44    0.15
  -5  -4   1    1.27    0.16
  -5  -4   1    1.76    0.19
  -5   4   1    1.83    0.17
   5   4  -1    1.87    0.20
  -5   4   1    1.66    0.14
   4  -4  -1    3.40    0.16
   4  -4  -1    2.93    0.19
  -4  -4   1    2.95    0.21
  -4  -4   1    3.43    0.23
  -4   4   1    3.01    0.22
   4   4  -1    3.53    0.25
   4   4  -1    2.91    0.24
   3  -4  -1    3.74    0.16
  -3  -4   1    3.31    0.18
   3  -4  -1    3.43    0.15
  -3  -4   1    3.28    0.21
  -3   4   1    3.31    0.21
   3   4  -1    3.18    0.23
   3   4  -1    3.19    0.15
   3   4  -1    3.24    0.20
  -2  -4   1    0.60    0.10
   2  -4  -1    0.55    0.06
  -2  -4   1    0.70    0.08
  -2   4   1    0.73    0.13
   2   4  -1    0.63    0.09
   2   4  -1    0.84    0.15
  -1  -4   1   13.98    0.43
  -1  -4   1   14.70    0.44
  -1  -4   1   13.99    0.37
   1   4  -1   14.89    0.49
  -1   4   1   14.99    0.48
   0  -4   1    0.55    0.07
   0  -4  -1    0.55    0.08
   0   4  -1    0.61    0.13
   0   4   1    0.54    0.12
  -1  -4  -1   64.29    1.49
  -1  -4  -1   66.72    1.54
   1   4   1   66.72    1.53
  -1   4  -1   65.25    1.53
  -2  -4  -1   -0.01    0.05
  -2  -4  -1    0.21    0.08
   2  -4   1    0.10    0.04
   2   4   1    0.22    0.08
  -2   4  -1   -0.07    0.08
   2   4   1    0.11    0.05
   2   4   1    0.05    0.08
  -3  -4  -1    2.96    0.20
  -3  -4  -1    2.15    0.16
   3  -4   1    2.19    0.14
   3   4   1    2.50    0.19
  -3   4  -1    2.21    0.20
   3   4   1    1.84    0.13
  -4  -4  -1   17.90    0.56
  -4  -4  -1   18.30    0.59
   4  -4   1   18.55    0.53
   4  -4   1   18.23    0.54
   4   4   1   18.08    0.58
  -4   4  -1   17.91    0.57
  -4   4  -1   17.82    0.47
   5  -4   1   60.14    1.46
   5  -4   1   58.05    1.42
  -5  -4  -1   56.48    1.49
  -5  -4  -1   59.88    1.51
  -5   4  -1   57.48    1.38
  -5   4  -1   58.13    1.41
   5   4   1   58.65    1.50
   6  -4   1    3.42    0.22
  -6  -4  -1    2.53    0.26
  -6  -4  -1    2.82    0.26
  -6   4  -1    3.01    0.21
  -6   4  -1    3.11    0.24
  -7  -4  -1    2.26    0.24
   7  -4   1    2.66    0.21
  -7  -4  -1    2.69    0.27
  -7   4  -1    2.39    0.22
  -7   4  -1    2.44    0.22
  -8  -4  -1   -0.11    0.13
  -8  -4  -1   -0.17    0.12
   8  -4   1   -0.01    0.09
  -8   4  -1   -0.07    0.09
  -8   4  -1    0.13    0.12
  -9  -4  -1    6.39    0.44
  -9  -4  -1    6.73    0.43
  -9   4  -1    6.22    0.32
  -9   4  -1    6.94    0.40
 -10  -4  -1    0.68    0.22
 -10  -4  -1    0.44    0.22
 -10   4  -1    0.55    0.19
 -10   4  -1    0.74    0.15
 -11  -4  -1   -0.14    0.17
 -11  -4  -1   -0.20    0.17
 -11   4  -1   -0.09    0.17
 -11   4  -1   -0.13    0.15
 -12  -4  -1    0.48    0.23
 -12  -4  -1    0.19    0.20
 -12   4  -1    0.54    0.23
 -12   4  -1    0.39    0.20
 -13  -4  -1    0.53    0.24
 -13  -4  -1    0.09    0.23
 -13   4  -1    0.64    0.24
 -14  -4  -1   -0.27    0.21
 -14  -4  -1   -0.34    0.20
 -15  -4  -1    1.52    0.37
 -16  -4  -1    0.10    0.28
 -16  -5   1    7.66    0.67
 -15  -5   1    0.17    0.27
 -14  -5   1   12.56    0.73
 -14  -5   1   12.11    0.73
 -13  -5   1    0.34    0.24
 -13  -5   1    0.03    0.20
 -12  -5   1   41.95    1.40
 -12  -5   1   39.47    1.37
 -11  -5   1    0.52    0.22
 -11  -5   1    0.68    0.24
 -10  -5   1   95.19    2.56
 -10  -5   1   95.70    2.54
 -10   5   1   98.47    2.43
   9  -5  -1    9.87    0.41
  -9  -5   1    9.74    0.54
  -9  -5   1    9.76    0.51
  -9   5   1   10.01    0.44
  -9   5   1    9.72    0.38
  -8  -5   1   64.87    1.79
  -8  -5   1   67.73    1.81
   8  -5  -1   66.44    1.61
  -8   5   1   67.33    1.67
  -8   5   1   66.37    1.55
  -7  -5   1   36.19    1.11
  -7  -5   1   37.39    1.11
   7  -5  -1   38.04    0.96
  -7   5   1   36.50    0.96
  -7   5   1   38.21    0.97
   6  -5  -1  146.57    3.28
  -6  -5   1  145.84    3.49
   6  -5  -1  151.04    3.45
  -6  -5   1  143.67    3.45
   6   5  -1  146.70    3.24
  -6   5   1  145.48    3.33
  -6   5   1  143.39    3.15
  -5  -5   1   66.47    1.71
   5  -5  -1   66.89    1.56
   5  -5  -1   69.86    1.66
  -5  -5   1   68.50    1.70
  -5   5   1   66.57    1.58
   5   5  -1   67.56    1.64
   5   5  -1   65.37    1.82
   4  -5  -1  110.76    2.53
   4  -5  -1  117.32    2.62
  -4  -5   1  112.02    2.66
  -4  -5   1  114.12    2.66
  -4   5   1  112.52    2.49
   4   5  -1  111.65    2.54
   4   5  -1  109.16    2.79
   3  -5  -1   26.00    0.63
  -3  -5   1   24.04    0.67
  -3  -5   1   25.63    0.74
  -3   5   1   23.92    0.72
   3   5  -1   24.43    0.71
   3   5  -1   24.82    0.76
  -2  -5   1  132.45    2.99
  -2  -5   1  132.69    2.97
   2   5  -1  128.02    2.87
   2   5  -1  127.89    3.04
  -2   5   1  127.87    2.84
  -1  -5   1   20.22    0.58
   1  -5  -1   20.34    0.53
  -1  -5   1   19.23    0.50
  -1  -5   1   19.29    0.57
  -1   5   1   20.69    0.64
   0  -5  -1  358.60    8.02
   0  -5   1  356.51    8.37
   0   5   1  350.51    7.33
   0   5  -1  351.64    7.35
  -1  -5  -1   23.55    0.64
  -1  -5  -1   22.34    0.55
   1   5   1   23.57    0.71
  -1   5  -1   22.56    0.71
  -2  -5  -1  183.04    4.18
  -2  -5  -1  183.22    4.15
   2  -5   1  185.40    4.15
   2   5   1  187.24    3.97
  -2   5  -1  184.77    3.96
   3  -5   1   36.66    0.87
  -3  -5  -1   36.36    0.96
  -3  -5  -1   34.62    0.90
   3   5   1   34.11    0.93
  -3   5  -1   34.25    0.95
   3   5   1   34.93    0.97
   3   5   1   34.49    0.95
  -4  -5  -1  202.14    4.66
  -4  -5  -1  201.68    4.60
   4  -5   1  202.05    4.54
   4  -5   1  210.32    4.62
  -4   5  -1  198.12    4.31
   4   5   1  199.06    4.59
   5  -5   1  126.97    2.91
  -5  -5  -1  125.23    3.00
   5  -5   1  131.17    2.98
  -5  -5  -1  124.75    3.02
  -5   5  -1  126.39    2.87
  -5   5  -1  125.87    2.81
   6  -5   1  131.62    3.04
   6  -5   1  130.44    2.95
  -6  -5  -1  126.93    3.08
  -6  -5  -1  126.51    3.06
  -6   5  -1  124.20    2.82
  -6   5  -1  126.51    2.94
   7  -5   1   42.28    1.09
  -7  -5  -1   40.58    1.19
  -7  -5  -1   42.12    1.22
  -7   5  -1   39.68    1.08
  -7   5  -1   40.96    1.07
   8  -5   1   57.44    1.46
  -8  -5  -1   60.18    1.61
  -8  -5  -1   56.30    1.60
  -8   5  -1   56.85    1.47
  -8   5  -1   56.13    1.41
  -9  -5  -1   31.25    1.05
  -9  -5  -1   31.47    1.07
  -9   5  -1   32.42    0.95
  -9   5  -1   32.62    0.90
 -10  -5  -1   22.41    0.85
 -10  -5  -1   21.95    0.87
 -10   5  -1   21.37    0.68
 -10   5  -1   22.51    0.77
 -11  -5  -1   33.06    1.16
 -11  -5  -1   32.00    1.15
 -12  -5  -1    5.73    0.49
 -12  -5  -1    5.82    0.47
 -13  -5  -1    8.59    0.61
 -13  -5  -1    8.28    0.60
 -14  -5  -1    7.28    0.57
 -15  -5  -1    2.76    0.44
 -16  -5  -1    1.46    0.37
 -15  -6   1    1.79    0.38
 -14  -6   1    1.72    0.35
 -13  -6   1   -0.26    0.23
 -13  -6   1    0.02    0.22
 -12  -6   1    0.16    0.24
 -12  -6   1    0.30    0.24
 -11  -6   1    2.50    0.35
 -11  -6   1    2.23    0.34
 -10  -6   1    1.43    0.30
 -10  -6   1    1.90    0.31
  -9  -6   1    2.29    0.32
  -9  -6   1    2.08    0.28
  -9   6   1    2.96    0.26
   8  -6  -1    0.23    0.11
  -8  -6   1    0.14    0.18
  -8  -6   1    0.22    0.16
  -8   6   1    0.47    0.16
  -7  -6   1    3.40    0.32
   7  -6  -1    4.15    0.23
  -7  -6   1    4.31    0.31
  -7   6   1    4.24    0.29
   7   6  -1    3.59    0.35
  -6  -6   1    2.26    0.26
  -6  -6   1    1.60    0.22
   6  -6  -1    1.17    0.19
   6  -6  -1    2.17    0.17
   6   6  -1    1.68    0.25
   6   6  -1    1.15    0.23
  -6   6   1    1.82    0.23
   5  -6  -1   10.30    0.34
  -5  -6   1    9.36    0.45
  -5  -6   1    9.62    0.42
   5  -6  -1   10.09    0.38
   5   6  -1    9.80    0.50
  -5   6   1    9.44    0.44
   5   6  -1    9.74    0.45
  -4  -6   1    2.34    0.22
   4  -6  -1    2.64    0.18
  -4  -6   1    2.73    0.26
   4  -6  -1    2.30    0.19
  -4   6   1    2.80    0.27
   4   6  -1    1.98    0.22
   4   6  -1    2.35    0.28
  -3  -6   1    6.76    0.29
  -3  -6   1    7.05    0.34
   3  -6  -1    7.07    0.24
   3   6  -1    7.00    0.41
   3   6  -1    6.38    0.25
  -3   6   1    6.89    0.38
  -2  -6   1   -0.14    0.07
  -2  -6   1    0.04    0.11
  -2   6   1   -0.19    0.13
   2   6  -1   -0.21    0.13
  -1  -6   1    2.14    0.18
  -1  -6   1    2.09    0.12
   1  -6  -1    2.29    0.16
  -1   6   1    2.26    0.24
   1   6  -1    2.10    0.24
   0  -6  -1   72.84    1.68
   0  -6   1   69.12    1.72
   0   6   1   70.53    1.74
   0   6  -1   72.37    1.76
  -1  -6  -1   -0.09    0.04
  -1  -6  -1   -0.02    0.08
  -1   6  -1    0.14    0.13
   1   6   1   -0.12    0.11
  -2  -6  -1   14.86    0.43
  -2  -6  -1   15.78    0.51
   2  -6   1   15.17    0.40
  -2   6  -1   14.76    0.58
   2   6   1   15.24    0.58
  -3  -6  -1   61.10    1.51
  -3  -6  -1   63.30    1.58
   3  -6   1   64.60    1.48
   3   6   1   58.87    1.49
   3   6   1   63.16    1.59
  -3   6  -1   63.55    1.58
   4  -6   1    2.22    0.18
  -4  -6  -1    1.83    0.18
  -4  -6  -1    1.86    0.22
  -4   6  -1    1.89    0.24
   4   6   1    1.64    0.25
   4   6   1    1.74    0.18
   5  -6   1    0.21    0.11
   5  -6   1    0.10    0.10
  -5  -6  -1   -0.06    0.12
  -5  -6  -1    0.04    0.14
  -5   6  -1    0.22    0.14
   6  -6   1    1.53    0.18
  -6  -6  -1    1.41    0.20
  -6  -6  -1    1.10    0.22
   6  -6   1    2.47    0.23
  -6   6  -1    1.27    0.22
  -7  -6  -1    3.45    0.32
  -7  -6  -1    3.37    0.32
   7  -6   1    3.87    0.26
  -7   6  -1    3.66    0.31
  -7   6  -1    3.56    0.18
   8  -6   1    8.03    0.37
  -8  -6  -1    7.87    0.45
  -8  -6  -1    7.65    0.48
  -8   6  -1    8.79    0.43
  -9  -6  -1    2.38    0.32
  -9  -6  -1    2.29    0.30
  -9   6  -1    2.78    0.27
 -10  -6  -1    3.06    0.36
 -10  -6  -1    3.70    0.40
 -10   6  -1    3.07    0.29
 -11  -6  -1    2.47    0.35
 -11  -6  -1    2.37    0.35
 -12  -6  -1    2.36    0.37
 -12  -6  -1    2.57    0.35
 -13  -6  -1   -0.01    0.24
 -13  -6  -1    0.20    0.25
 -14  -6  -1    0.23    0.25
 -15  -6  -1    0.09    0.26
 -15  -7   1    0.42    0.29
 -14  -7   1   18.05    0.93
 -13  -7   1    2.34    0.39
 -12  -7   1   20.51    0.94
 -12  -7   1   19.00    0.89
 -11  -7   1    0.46    0.24
 -11  -7   1    0.08    0.22
 -10  -7   1   28.44    1.05
 -10  -7   1   29.37    1.09
  -9  -7   1    0.29    0.21
  -9  -7   1    0.02    0.19
  -9   7   1    0.01    0.15
  -8  -7   1   49.59    1.49
  -8  -7   1   49.58    1.47
  -8   7   1   51.57    1.33
  -7  -7   1   -0.01    0.14
  -7  -7   1   -0.05    0.16
   7   7  -1   -0.05    0.13
  -7   7   1    0.00    0.14
  -6  -7   1   40.37    1.23
  -6  -7   1   42.39    1.20
   6  -7  -1   41.78    1.04
  -6   7   1   43.08    1.18
   6   7  -1   41.47    1.26
   6   7  -1   42.00    1.23
   5  -7  -1    4.18    0.26
  -5  -7   1    4.98    0.34
   5  -7  -1    4.32    0.24
  -5  -7   1    4.07    0.28
   5   7  -1    4.01    0.37
   5   7  -1    4.07    0.28
  -5   7   1    4.54    0.34
  -4  -7   1  146.70    3.38
  -4  -7   1  144.47    3.40
   4  -7  -1  151.21    3.31
   4  -7  -1  142.16    3.25
   4   7  -1  141.63    3.28
  -4   7   1  142.29    3.23
   4   7  -1  137.16    3.42
  -3  -7   1   16.04    0.49
   3  -7  -1   15.88    0.43
  -3  -7   1   15.22    0.57
  -3   7   1   15.28    0.61
  -2  -7   1  155.49    3.53
  -2  -7   1  151.96    3.57
   2  -7  -1  156.67    3.47
   2   7  -1  152.46    3.49
  -2   7   1  155.57    3.46
   1  -7  -1   18.48    0.55
  -1  -7   1   18.48    0.60
  -1  -7   1   18.40    0.49
  -1   7   1   19.01    0.70
   0  -7  -1  105.54    2.38
   0  -7   1  102.58    2.40
   0  -7   1   97.77    2.44
   0   7   1  101.97    2.42
   0   7  -1  102.86    2.44
  -1  -7  -1   24.00    0.60
  -1  -7  -1   25.38    0.73
   1  -7   1   23.97    0.66
   1   7   1   24.74    0.84
  -1   7  -1   24.53    0.83
  -2  -7  -1  139.19    3.20
  -2  -7  -1  136.45    3.15
   2  -7   1  138.50    3.12
  -2   7  -1  139.01    3.15
   2   7   1  135.97    3.14
   3  -7   1   37.51    0.92
  -3  -7  -1   35.21    0.95
  -3  -7  -1   36.74    1.04
  -3   7  -1   37.55    1.10
   3   7   1   36.55    1.10
  -4  -7  -1   58.26    1.57
  -4  -7  -1   59.38    1.52
   4  -7   1   62.59    1.48
   4   7   1   63.23    1.62
  -4   7  -1   61.24    1.58
   4   7   1   57.15    1.47
  -5  -7  -1   16.76    0.65
   5  -7   1   17.93    0.56
   5  -7   1   17.36    0.58
  -5  -7  -1   16.85    0.60
   5   7   1   16.86    0.58
  -5   7  -1   17.81    0.67
  -6  -7  -1   50.57    1.42
  -6  -7  -1   48.36    1.36
   6  -7   1   51.03    1.29
   6   7   1   48.87    1.42
  -6   7  -1   49.02    1.35
   7  -7   1    9.65    0.41
  -7  -7  -1    9.27    0.51
  -7  -7  -1    8.71    0.47
  -7   7  -1   10.06    0.51
   7   7   1   10.06    0.52
  -8  -7  -1   38.33    1.18
  -8  -7  -1   38.35    1.24
  -8   7  -1   38.48    1.12
  -9  -7  -1   33.21    1.12
  -9  -7  -1   33.00    1.15
  -9   7  -1   33.91    1.02
 -10  -7  -1   25.35    1.00
 -10  -7  -1   24.52    0.96
 -10   7  -1   26.84    0.86
 -11  -7  -1   14.23    0.72
 -11  -7  -1   15.61    0.77
 -12  -7  -1   20.43    0.95
 -12  -7  -1   19.87    0.90
 -13  -7  -1   16.40    0.86
 -14  -7  -1    4.41    0.50
 -15  -7  -1    4.46    0.52
 -14  -8   1    0.14    0.28
 -13  -8   1   -0.27    0.22
 -12  -8   1    0.20    0.26
 -11  -8   1    2.41    0.35
 -11  -8   1    2.55    0.39
 -10  -8   1   -0.34    0.16
 -10  -8   1   -0.25    0.20
  -9  -8   1    0.74    0.25
  -9  -8   1    0.43    0.22
  -9   8   1    1.17    0.24
  -8  -8   1    0.17    0.22
  -8  -8   1   -0.18    0.19
  -8   8   1    0.03    0.19
  -7  -8   1   -0.07    0.17
  -7  -8   1   -0.35    0.14
  -7   8   1   -0.22    0.15
  -6  -8   1    0.10    0.17
  -6  -8   1    0.06    0.16
  -6   8   1   -0.25    0.16
   6   8  -1    0.22    0.22
  -5  -8   1   10.49    0.46
  -5  -8   1   10.32    0.53
  -5   8   1   10.66    0.54
   5   8  -1   11.07    0.58
  -4  -8   1    1.27    0.23
  -4  -8   1    1.17    0.18
  -4   8   1    1.41    0.27
   4   8  -1    1.30    0.29
   3  -8  -1    3.94    0.24
  -3  -8   1    3.90    0.25
   3  -8  -1    4.04    0.19
  -3  -8   1    3.92    0.33
  -3   8   1    4.39    0.40
   3   8  -1    3.30    0.37
  -2  -8   1    1.13    0.20
  -2  -8   1    0.76    0.13
   2  -8  -1    1.23    0.15
  -2   8   1    0.65    0.24
   2   8  -1    0.62    0.24
   1  -8  -1    4.53    0.28
  -1  -8   1    5.50    0.22
  -1  -8   1    4.90    0.32
   1   8  -1    5.23    0.44
  -1   8   1    4.97    0.40
   0  -8   1    1.26    0.18
   0  -8  -1    1.05    0.16
   0  -8   1    1.35    0.14
   0   8   1    1.13    0.25
   0   8  -1    1.57    0.27
  -1  -8  -1    1.83    0.13
   1  -8   1    1.93    0.20
  -1  -8  -1    1.89    0.21
   1  -8   1    2.06    0.15
  -1   8  -1    2.29    0.30
   1   8   1    1.57    0.27
   2  -8   1    4.29    0.19
  -2  -8  -1    4.18    0.22
  -2  -8  -1    4.00    0.31
   2   8   1    3.35    0.37
  -2   8  -1    4.47    0.39
  -3  -8  -1    0.92    0.19
   3  -8   1    1.19    0.12
  -3  -8  -1    0.82    0.14
   3   8   1    1.02    0.24
  -3   8  -1    0.98    0.24
  -4  -8  -1    0.05    0.15
  -4  -8  -1    0.04    0.11
   4   8   1    0.13    0.20
  -4   8  -1    0.18    0.19
  -5  -8  -1   12.65    0.51
  -5  -8  -1   12.87    0.59
   5  -8   1   13.57    0.51
  -5   8  -1   12.36    0.60
  -6  -8  -1    1.84    0.27
  -6  -8  -1    1.48    0.22
  -6   8  -1    2.52    0.33
  -7  -8  -1   -0.05    0.18
  -7  -8  -1   -0.33    0.17
  -7   8  -1   -0.18    0.17
  -8  -8  -1    0.12    0.21
  -8  -8  -1    0.92    0.26
  -8   8  -1    0.78    0.23
  -9  -8  -1    0.15    0.24
  -9  -8  -1    0.08    0.22
  -9   8  -1    0.38    0.22
 -10  -8  -1    0.83    0.28
 -10  -8  -1    0.67    0.25
 -11  -8  -1    0.22    0.23
 -11  -8  -1    0.20    0.25
 -12  -8  -1    0.96    0.28
 -13  -8  -1    1.28    0.33
 -14  -8  -1   -0.13    0.23
 -13  -9   1    1.04    0.33
 -12  -9   1    7.56    0.60
 -11  -9   1   -0.30    0.21
 -10  -9   1   14.29    0.77
 -10  -9   1   15.80    0.75
  -9  -9   1    0.24    0.21
  -9  -9   1    0.29    0.25
  -9   9   1    0.20    0.20
  -8  -9   1   23.06    0.93
  -8  -9   1   23.10    0.88
  -8   9   1   22.50    0.84
  -7  -9   1    4.48    0.38
  -7  -9   1    4.96    0.45
  -7   9   1    5.09    0.41
  -6  -9   1   22.05    0.78
  -6  -9   1   21.82    0.85
  -6   9   1   24.05    0.87
   6   9  -1   21.77    0.90
  -5  -9   1    2.88    0.28
  -5  -9   1    2.63    0.31
  -5   9   1    3.35    0.38
   5   9  -1    2.71    0.37
   4  -9  -1   88.72    2.04
  -4  -9   1   85.15    2.24
  -4  -9   1   89.24    2.16
  -4   9   1   85.63    2.21
   4   9  -1   87.90    2.27
  -3  -9   1   11.53    0.44
  -3  -9   1   12.09    0.53
   3  -9  -1   11.35    0.42
   3   9  -1   11.23    0.62
  -3   9   1   11.56    0.60
  -2  -9   1   68.75    1.67
   2  -9  -1   68.39    1.67
  -2  -9   1   68.61    1.79
   2   9  -1   68.15    1.88
  -2   9   1   72.05    1.88
  -1  -9   1   22.52    0.75
  -1  -9   1   22.13    0.61
   1  -9  -1   22.79    0.69
  -1   9   1   22.47    0.86
   1   9  -1   23.92    0.90
   0  -9   1   37.72    1.07
   0  -9  -1   39.27    1.05
   0  -9   1   36.42    0.91
   0   9  -1   36.94    1.22
   0   9   1   38.05    1.21
  -1  -9  -1    7.13    0.25
   1  -9   1    7.37    0.36
  -1  -9  -1    7.26    0.37
   1  -9   1    6.78    0.27
  -1   9  -1    6.51    0.47
   1   9   1    6.37    0.47
  -2  -9  -1   63.93    1.56
   2  -9   1   65.34    1.62
  -2  -9  -1   64.20    1.67
   2  -9   1   62.78    1.60
   2   9   1   67.49    1.80
  -2   9  -1   63.26    1.76
  -3  -9  -1   26.68    0.86
  -3  -9  -1   25.74    0.75
  -3   9  -1   26.31    0.95
   3   9   1   25.23    0.95
  -4  -9  -1   12.39    0.48
  -4  -9  -1   12.74    0.56
  -4   9  -1   12.75    0.64
  -5  -9  -1    7.71    0.40
  -5  -9  -1    7.40    0.46
  -5   9  -1    7.48    0.50
  -6  -9  -1   23.51    0.88
  -6  -9  -1   23.78    0.81
  -6   9  -1   22.93    0.89
  -7  -9  -1    6.21    0.42
  -7  -9  -1    7.19    0.50
  -7   9  -1    6.68    0.48
  -8  -9  -1   22.37    0.86
  -8  -9  -1   23.05    0.94
  -8   9  -1   24.53    0.90
  -9  -9  -1   15.57    0.72
  -9  -9  -1   15.29    0.76
  -9   9  -1   16.22    0.71
 -10  -9  -1    6.51    0.50
 -10  -9  -1    6.07    0.55
 -11  -9  -1    4.66    0.47
 -12  -9  -1   17.29    0.87
 -13  -9  -1   11.10    0.73
 -12 -10   1    0.12    0.26
 -11 -10   1    2.51    0.38
 -10 -10   1   -0.07    0.21
  -9 -10   1    2.11    0.32
  -9 -10   1    2.09    0.37
  -8 -10   1    0.75    0.28
  -8 -10   1    0.12    0.22
  -8  10   1    0.42    0.26
  -7 -10   1    0.93    0.28
  -7 -10   1    0.79    0.23
  -7  10   1    0.66    0.27
  -6 -10   1    0.51    0.20
  -6 -10   1    1.00    0.27
  -6  10   1    0.59    0.26
  -5 -10   1    2.99    0.31
  -5 -10   1    2.43    0.32
   5  10  -1    2.13    0.36
  -5  10   1    2.89    0.38
  -4 -10   1    0.44    0.21
  -4 -10   1    0.30    0.15
  -4  10   1    0.61    0.26
   4  10  -1    0.23    0.26
  -3 -10   1    1.83    0.26
  -3 -10   1    1.83    0.19
  -3  10   1    1.23    0.30
   3  10  -1    1.86    0.34
  -2 -10   1   -0.08    0.12
  -2 -10   1    0.37    0.19
   2 -10  -1    0.12    0.13
   2  10  -1   -0.19    0.21
  -2  10   1   -0.10    0.23
  -1 -10   1    6.09    0.40
   1 -10  -1    6.08    0.35
  -1 -10   1    5.84    0.26
   1  10  -1    6.15    0.52
  -1  10   1    5.77    0.50
   0 -10   1    0.12    0.08
   0 -10  -1   -0.08    0.13
   0 -10   1   -0.05    0.14
   0  10  -1   -0.36    0.21
   0  10   1   -0.25    0.20
  -1 -10  -1    6.85    0.38
   1 -10   1    5.32    0.34
  -1 -10  -1    4.88    0.23
  -1  10  -1    5.11    0.46
   1  10   1    4.20    0.45
   2 -10   1   -0.03    0.14
  -2 -10  -1    0.00    0.17
  -2 -10  -1   -0.01    0.11
   2 -10   1    0.05    0.08
   2  10   1   -0.50    0.20
  -2  10  -1   -0.66    0.22
   3 -10   1    4.41    0.31
   3 -10   1    4.39    0.25
  -3 -10  -1    3.91    0.29
  -3 -10  -1    4.31    0.37
  -3  10  -1    4.38    0.46
   3  10   1    4.32    0.46
  -4 -10  -1   -0.26    0.16
  -4 -10  -1    0.00    0.13
  -4  10  -1    0.07    0.23
  -5 -10  -1    6.95    0.40
  -5 -10  -1    7.54    0.49
  -5  10  -1    7.86    0.55
  -6 -10  -1    5.60    0.40
  -6 -10  -1    6.35    0.49
  -6  10  -1    6.14    0.51
  -7 -10  -1    2.24    0.33
  -7 -10  -1    2.12    0.29
  -7  10  -1    2.43    0.36
  -8 -10  -1    1.10    0.27
  -8 -10  -1    1.30    0.32
  -8  10  -1    1.90    0.34
  -9 -10  -1   -0.09    0.22
  -9 -10  -1   -0.16    0.18
  -9  10  -1    0.10    0.23
 -10 -10  -1    1.26    0.29
 -11 -10  -1    0.04    0.22
 -12 -10  -1    0.06    0.26
 -11 -11   1   -0.15    0.24
 -10 -11   1    8.82    0.60
  -9 -11   1    0.40    0.23
  -8 -11   1   23.11    0.99
  -8 -11   1   21.49    0.88
  -8  11   1   23.47    0.95
  -7 -11   1    5.01    0.43
  -7 -11   1    5.58    0.51
  -7  11   1    5.51    0.51
  -6 -11   1   12.28    0.58
  -6 -11   1   12.66    0.68
  -6  11   1   11.38    0.67
  -5 -11   1    0.68    0.25
  -5 -11   1    0.69    0.19
   5  11  -1    0.93    0.32
  -5  11   1    1.07    0.29
  -4 -11   1   17.22    0.62
  -4 -11   1   17.82    0.76
  -4  11   1   17.45    0.80
   4  11  -1   16.02    0.83
  -3 -11   1    4.77    0.30
  -3 -11   1    5.06    0.41
   3  11  -1    4.58    0.50
  -3  11   1    4.21    0.47
  -2 -11   1   15.70    0.53
  -2 -11   1   16.93    0.68
   2  11  -1   15.61    0.82
  -2  11   1   14.41    0.76
  -1 -11   1    7.05    0.43
   1  11  -1    6.83    0.55
  -1  11   1    7.52    0.58
   0 -11   1   20.05    0.72
   0  11   1   19.15    0.89
   0  11  -1   18.56    0.88
  -1 -11  -1    0.46    0.19
   1 -11   1    0.44    0.18
  -1  11  -1    0.64    0.29
   1  11   1    0.53    0.27
  -2 -11  -1   49.42    1.37
  -2  11  -1   44.22    1.49
   2  11   1   45.00    1.51
  -3 -11  -1    9.30    0.41
   3 -11   1    9.17    0.35
  -3 -11  -1   10.47    0.54
  -3  11  -1   10.55    0.66
  -4 -11  -1   13.39    0.53
   4 -11   1   12.86    0.50
  -4 -11  -1   15.37    0.67
  -4  11  -1   13.05    0.73
  -5 -11  -1    4.14    0.42
  -5 -11  -1    4.90    0.35
  -5  11  -1    4.69    0.50
  -6 -11  -1   14.99    0.63
  -6 -11  -1   15.18    0.74
  -6  11  -1   14.80    0.77
  -7 -11  -1    3.97    0.39
  -7 -11  -1    4.78    0.47
  -7  11  -1    3.98    0.46
  -8 -11  -1   10.49    0.67
  -8 -11  -1    9.88    0.58
  -8  11  -1   10.44    0.66
  -9 -11  -1    8.47    0.57
 -10 -11  -1    1.05    0.27
 -11 -11  -1    0.04    0.23
 -10 -12   1    0.24    0.25
  -9 -12   1    1.70    0.33
  -8 -12   1   -0.23    0.21
  -7 -12   1    0.32    0.23
  -7 -12   1    0.51    0.27
  -7  12   1    0.41    0.30
  -6 -12   1    0.15    0.21
  -6 -12   1   -0.23    0.17
  -6  12   1    0.11    0.26
  -5 -12   1    1.59    0.23
  -5 -12   1    1.46    0.31
  -5  12   1    1.40    0.34
  -4 -12   1    0.53    0.24
   4  12  -1    0.25    0.29
  -4  12   1    0.13    0.27
  -3 -12   1    0.55    0.23
   3  12  -1    0.23    0.27
  -3  12   1    0.15    0.27
  -2 -12   1    0.25    0.20
   2  12  -1   -0.47    0.21
  -2  12   1   -0.33    0.21
   1  12  -1   -0.03    0.23
  -1  12   1   -0.18    0.25
   0  12  -1    0.47    0.29
   0  12   1    0.43    0.30
   1  12   1    0.98    0.32
  -1  12  -1    0.42    0.29
  -2  12  -1    0.55    0.31
  -3 -12  -1    0.50    0.22
  -3  12  -1    0.33    0.27
  -4 -12  -1    1.02    0.26
  -4  12  -1    0.83    0.32
  -5 -12  -1    0.39    0.23
  -5  12  -1    0.41    0.29
  -6 -12  -1    0.99    0.29
  -6 -12  -1    0.67    0.21
  -6  12  -1    0.76    0.32
  -7 -12  -1    1.71    0.35
  -7 -12  -1    1.31    0.28
  -7  12  -1    2.00    0.40
  -8 -12  -1   -0.07    0.22
  -8  12  -1    0.22    0.29
  -9 -12  -1   -0.03    0.22
 -10 -12  -1    0.20    0.24
  -9 -13   1    0.52    0.26
  -7  13   1    0.89    0.38
  -6  13   1    4.77    0.57
  -5  13   1   -0.16    0.25
  -4  13   1    7.25    0.62
  -3  13   1    0.97    0.33
   3  13  -1    0.67    0.33
   2  13  -1    7.88    0.64
  -2  13   1    9.15    0.69
   1  13  -1    2.08    0.43
  -1  13   1    2.61    0.45
   0  13  -1    7.22    0.62
  -1  13  -1    0.54    0.30
  -2  13  -1   12.62    0.79
  -3  13  -1    3.16    0.48
  -4  13  -1    5.43    0.58
  -5  13  -1    2.04    0.41
  -6  13  -1    6.43    0.64
  -7  13  -1    4.16    0.53
   2  14  -1    0.24    0.33
   1  14  -1    0.19    0.31
   0  14  -1    0.74    0.36
  -1  14  -1    0.56    0.33
  -2  14  -1   -0.31    0.28
  -3  14  -1    0.88    0.36
  -4  14  -1   -0.03    0.30
  -5  14  -1   -0.18    0.29
  -6  14  -1   -0.06    0.30
  -7  14  -1    0.74    0.36
   0  15  -1    3.73    0.58
  -1  15  -1    1.15    0.44
  -2  15  -1    4.32    0.62
  -3  15  -1    1.64    0.46
  -4  15  -1    2.03    0.47
  -5  15  -1    0.40    0.35
  -6  15  -1    2.07    0.47
 -17   0   2    2.36    0.43
 -16   0   2   16.21    0.85
 -16   0   2   14.79    0.84
 -15   0   2   16.40    0.84
 -15   0   2   16.06    0.83
 -14   0   2    6.03    0.50
 -14   0   2    5.31    0.50
 -13   0   2    0.65    0.24
 -13   0   2    0.89    0.24
 -12   0   2   20.87    0.82
 -12   0   2   22.73    0.89
 -11   0   2   14.82    0.63
 -11   0   2   14.41    0.68
 -10   0   2   27.15    0.89
 -10   0   2   25.70    0.92
  -9   0   2    7.44    0.39
  -9   0   2    7.45    0.42
  -8   0   2   73.05    1.91
  -8   0   2   73.15    1.84
   7   0  -2   27.52    0.79
  -7   0   2   27.36    0.80
  -7   0   2   27.23    0.85
  -6   0   2  674.14   15.58
  -6   0   2  692.90   15.76
   6   0  -2  678.09   15.37
   5   0  -2  415.02    9.21
  -5   0   2  418.18    9.77
  -5   0   2  409.01    9.08
  -4   0   2  118.91    2.64
   4   0  -2  116.60    2.74
   4   0  -2  116.72    2.64
  -4   0   2  115.70    2.74
   3   0  -2  135.10    2.84
   3   0  -2  135.89    3.18
   3   0  -2  141.99    3.08
  -3   0   2  141.74    3.08
  -3   0   2  137.38    3.18
   2   0  -2 1000.00   22.62
  -2   0   2  990.82   22.56
  -1   0   2  665.55   15.24
   1   0  -2  698.39   15.24
  -1   0   2  663.61   15.92
   1   0  -2  656.52   15.91
   0   0  -2   47.23    1.07
   0   0   2   45.79    1.07
   0   0  -2   45.80    1.13
   0   0   2   45.47    1.13
   1   0   2  173.45    3.93
  -1   0  -2  168.68    3.88
   1   0   2  166.61    3.90
  -2   0  -2  612.53   14.11
  -2   0  -2  638.49   14.50
   2   0   2  639.25   14.44
   2   0   2  628.77   14.16
   3   0   2   66.93    1.59
   3   0   2   66.58    1.55
  -4   0  -2  173.66    4.00
   4   0   2  173.37    3.89
  -4   0  -2  173.42    3.92
   4   0   2  175.15    4.00
  -5   0  -2  261.51    5.81
  -5   0  -2  258.78    5.95
   5   0   2  258.96    5.78
  -6   0  -2   15.77    0.56
   6   0   2   16.18    0.53
  -6   0  -2   16.95    0.56
  -7   0  -2  210.15    4.86
   7   0   2  203.37    4.70
  -7   0  -2  207.76    4.75
  -8   0  -2  205.06    4.79
  -8   0  -2  209.32    4.90
  -9   0  -2  136.72    3.29
  -9   0  -2  133.63    3.34
 -10   0  -2   58.78    1.68
 -10   0  -2   58.75    1.68
 -11   0  -2  115.04    2.92
 -11   0  -2  111.72    2.94
 -12   0  -2    1.74    0.30
 -12   0  -2    1.86    0.28
 -13   0  -2   32.44    1.18
 -13   0  -2   31.64    1.17
 -14   0  -2    1.05    0.30
 -14   0  -2    1.22    0.29
 -15   0  -2   24.09    1.06
 -15   0  -2   24.52    1.09
 -16   0  -2    1.22    0.35
 -17   0  -2    7.05    0.64
 -18   0  -2    0.30    0.27
 -18  -1   2   -0.12    0.27
 -17  -1   2   -0.15    0.26
 -16  -1   2    0.10    0.26
 -16  -1   2    0.36    0.29
 -16   1   2    0.49    0.28
 -16   1   2    0.04    0.29
 -15  -1   2    0.52    0.28
 -15  -1   2    0.94    0.28
 -15   1   2    0.38    0.27
 -15   1   2    1.38    0.30
 -14  -1   2    0.17    0.23
 -14  -1   2   -0.04    0.21
 -14   1   2    0.35    0.22
 -14   1   2   -0.25    0.21
 -13  -1   2    0.62    0.23
 -13  -1   2    0.98    0.26
 -13   1   2    0.85    0.24
 -13   1   2    0.83    0.24
 -12  -1   2    0.73    0.25
 -12  -1   2    0.60    0.22
 -12   1   2    0.43    0.24
 -12   1   2    0.73    0.24
 -11  -1   2    8.61    0.53
 -11  -1   2    8.92    0.50
 -11   1   2    9.03    0.50
 -11   1   2    8.89    0.52
 -10  -1   2    0.66    0.18
 -10  -1   2    0.33    0.22
 -10   1   2    0.26    0.21
 -10   1   2    0.76    0.18
  -9  -1   2    0.52    0.17
  -9  -1   2    0.69    0.17
  -9  -1   2    0.50    0.10
  -9   1   2    0.37    0.15
  -9   1   2    0.39    0.16
  -8  -1   2    0.22    0.13
   8  -1  -2    0.05    0.10
  -8  -1   2    0.25    0.08
  -8  -1   2   -0.14    0.11
  -8   1   2   -0.18    0.11
  -8   1   2   -0.11    0.10
   7  -1  -2    5.70    0.29
  -7  -1   2    5.81    0.33
  -7  -1   2    6.08    0.35
  -7  -1   2    5.57    0.23
  -7   1   2    6.09    0.34
   7   1  -2    5.62    0.31
  -7   1   2    5.61    0.30
  -6  -1   2   49.80    1.12
  -6  -1   2   51.55    1.31
  -6  -1   2   50.86    1.35
   6  -1  -2   51.25    1.26
  -6   1   2   51.64    1.27
   6   1  -2   51.16    1.30
  -6   1   2   50.41    1.34
  -5  -1   2    1.90    0.19
  -5  -1   2    1.68    0.13
  -5  -1   2    1.86    0.17
   5  -1  -2    1.75    0.16
  -5   1   2    1.57    0.16
  -5   1   2    1.53    0.14
   5   1  -2    1.76    0.18
  -4  -1   2    1.23    0.11
   4  -1  -2    1.46    0.12
   4  -1  -2    1.13    0.12
  -4  -1   2    0.98    0.11
   4   1  -2    1.28    0.13
  -4   1   2    1.18    0.12
   4   1  -2    1.21    0.10
   4   1  -2    1.04    0.12
  -4   1   2    0.96    0.12
   3  -1  -2    4.71    0.20
   3  -1  -2    4.82    0.13
  -3  -1   2    4.90    0.18
   3  -1  -2    4.97    0.17
  -3  -1   2    4.59    0.20
   3   1  -2    4.71    0.17
   3   1  -2    4.78    0.20
   3   1  -2    4.81    0.21
  -3   1   2    4.81    0.17
  -3   1   2    4.84    0.20
  -2  -1   2  377.34    7.94
  -2  -1   2  384.42    8.99
   2  -1  -2  384.68    8.86
   2  -1  -2  374.31    7.90
   2  -1  -2  393.00    8.51
  -2  -1   2  391.92    8.79
   2   1  -2  380.34    8.81
  -2   1   2  387.75    8.50
   2   1  -2  388.52    8.11
  -2   1   2  383.32    8.88
  -1  -1   2   13.00    0.36
  -1  -1   2   13.85    0.41
   1  -1  -2   13.99    0.35
   1  -1  -2   13.66    0.39
   1   1  -2   13.09    0.35
  -1   1   2   13.26    0.35
   1   1  -2   13.68    0.35
  -1   1   2   13.56    0.35
   0  -1  -2    6.93    0.20
   0  -1   2    6.60    0.23
   0  -1  -2    7.16    0.23
   0  -1  -2    7.46    0.20
   0  -1  -2    6.82    0.19
   0   1   2    7.01    0.19
   0   1   2    6.77    0.19
   0   1   2    6.94    0.19
   0   1   2    7.45    0.23
  -1  -1  -2    2.66    0.12
  -1  -1  -2    2.42    0.12
   1   1   2    2.56    0.11
   1   1   2    2.58    0.12
   2  -1   2   39.67    0.94
   2  -1   2   37.70    0.93
  -2  -1  -2   39.57    0.94
   2   1   2   38.78    0.94
  -2   1  -2   37.72    0.93
   2   1   2   38.28    0.93
  -3  -1  -2   56.57    1.36
   3  -1   2   56.18    1.34
  -3  -1  -2   57.95    1.38
   3  -1   2   56.02    1.36
   3   1   2   57.51    1.37
   3   1   2   56.84    1.35
  -3   1  -2   56.39    1.37
  -3   1  -2   56.58    1.36
  -4  -1  -2  119.18    2.76
  -4  -1  -2  121.25    2.82
   4  -1   2  118.41    2.73
   4  -1   2  121.52    2.81
  -4   1  -2  119.53    2.81
   4   1   2  121.04    2.75
  -4   1  -2  120.73    2.76
   5  -1   2   16.05    0.51
  -5  -1  -2   17.03    0.55
  -5  -1  -2   16.25    0.54
   5   1   2   16.73    0.53
  -5   1  -2   16.78    0.54
   6  -1   2    0.16    0.08
  -6  -1  -2    0.11    0.11
  -6  -1  -2    0.30    0.11
   6   1   2    0.12    0.10
  -6   1  -2    0.14    0.10
   7  -1   2   12.91    0.47
  -7  -1  -2   12.61    0.51
  -7  -1  -2   11.81    0.49
  -7   1  -2   12.61    0.50
  -7   1  -2   12.18    0.50
  -8  -1  -2    1.81    0.23
  -8  -1  -2    1.83    0.22
  -8   1  -2    1.59    0.20
  -8   1  -2    1.76    0.22
  -9  -1  -2    0.63    0.19
  -9  -1  -2    0.44    0.19
  -9   1  -2    1.03    0.21
  -9   1  -2    0.61    0.19
 -10  -1  -2    1.78    0.28
 -10  -1  -2    1.78    0.28
 -10   1  -2    1.48    0.29
 -10   1  -2    1.66    0.27
 -11  -1  -2    1.52    0.28
 -11  -1  -2    1.25    0.29
 -11   1  -2    1.55    0.27
 -11   1  -2    1.68    0.30
 -12  -1  -2    0.35    0.20
 -12  -1  -2   -0.23    0.18
 -12   1  -2   -0.01    0.20
 -12   1  -2   -0.01    0.17
 -13  -1  -2    2.30    0.33
 -13  -1  -2    3.01    0.39
 -13   1  -2    3.13    0.38
 -13   1  -2    3.24    0.38
 -14  -1  -2   -0.01    0.22
 -14  -1  -2   -0.14    0.21
 -14   1  -2   -0.20    0.20
 -14   1  -2   -0.14    0.19
 -15  -1  -2    0.02    0.27
 -15  -1  -2    0.14    0.27
 -15   1  -2    0.49    0.28
 -15   1  -2   -0.10    0.25
 -16  -1  -2    1.00    0.34
 -16   1  -2    1.45    0.36
 -16   1  -2    1.16    0.37
 -17  -1  -2   -0.17    0.27
 -18  -1  -2    0.19    0.28
 -16  -2   2   15.21    0.86
 -15  -2   2    5.18    0.53
 -15  -2   2    5.99    0.52
 -15   2   2    6.65    0.54
 -15   2   2    5.74    0.55
 -14  -2   2   19.27    0.87
 -14  -2   2   18.43    0.88
 -14   2   2   18.68    0.83
 -14   2   2   16.73    0.82
 -13  -2   2    1.12    0.27
 -13  -2   2    0.85    0.25
 -13   2   2    1.09    0.27
 -13   2   2    0.73    0.23
 -12  -2   2   80.06    2.20
 -12  -2   2   79.52    2.26
 -12   2   2   82.48    2.23
 -12   2   2   82.25    2.17
 -11  -2   2   32.95    1.07
 -11  -2   2   30.45    1.09
 -11   2   2   30.63    1.05
 -11   2   2   31.70    1.03
 -10  -2   2   61.89    1.75
 -10  -2   2   62.19    1.70
 -10   2   2   61.11    1.71
 -10   2   2   62.27    1.66
  -9  -2   2   38.96    1.17
  -9  -2   2   39.21    1.21
  -9   2   2   41.02    1.19
  -9   2   2   39.12    1.13
  -8  -2   2   67.02    1.74
  -8  -2   2   67.72    1.80
   8  -2  -2   67.85    1.65
  -8   2   2   66.06    1.68
  -8   2   2   67.18    1.76
   7  -2  -2   21.52    0.63
  -7  -2   2   22.47    0.73
  -7  -2   2   22.07    0.71
  -7   2   2   20.50    0.64
  -7   2   2   22.13    0.70
  -6  -2   2  218.38    5.05
   6  -2  -2  220.51    4.82
  -6  -2   2  218.70    4.91
   6   2  -2  216.83    4.91
  -6   2   2  210.57    4.84
  -6   2   2  218.11    5.02
  -5  -2   2  333.70    7.47
  -5  -2   2  338.99    7.68
   5  -2  -2  342.89    7.66
   5  -2  -2  337.18    7.39
  -5   2   2  347.26    7.97
   5   2  -2  332.40    6.87
  -5   2   2  329.05    7.59
  -5   2   2  332.85    6.94
   5   2  -2  345.89    7.48
   4  -2  -2  138.87    3.08
  -4  -2   2  140.29    3.16
  -4  -2   2  139.71    3.24
   4  -2  -2  141.50    2.85
  -4  -2   2  136.60    2.92
   4  -2  -2  139.33    3.22
  -4   2   2  138.73    2.84
   4   2  -2  138.70    3.16
   4   2  -2  140.00    2.91
  -4   2   2  141.57    3.22
  -4   2   2  135.06    3.08
   3  -2  -2  188.25    4.27
  -3  -2   2  192.94    3.96
   3  -2  -2  193.71    4.34
  -3  -2   2  190.03    4.35
   3  -2  -2  195.09    3.90
  -3  -2   2  194.17    4.26
  -3   2   2  192.53    4.33
   3   2  -2  192.63    4.35
   3   2  -2  191.24    3.95
  -3   2   2  185.01    4.28
  -3   2   2  188.21    4.03
   2  -2  -2  490.89   10.31
  -2  -2   2  487.48   10.40
  -2  -2   2  495.45   11.19
  -2  -2   2  507.29   11.37
   2  -2  -2  508.49   11.35
  -2   2   2  489.20   10.35
  -2   2   2  492.93   11.25
   2   2  -2  496.95   11.99
   2   2  -2  498.39   10.16
  -2   2   2  479.15   11.26
   2   2  -2  487.65   11.35
   1  -2  -2  870.20   19.01
  -1  -2   2  925.80   19.26
  -1  -2   2  945.10   20.94
  -1  -2   2  945.25   21.88
   1   2  -2  944.90   21.89
   1   2  -2  926.34   19.16
   0  -2  -2    0.50    0.05
   0  -2  -2    0.39    0.07
   0  -2   2    0.43    0.07
   0  -2  -2    0.38    0.06
   0  -2  -2    0.52    0.06
   0  -2  -2    0.33    0.04
   0   2   2    0.55    0.06
   0   2  -2    0.36    0.08
   0   2   2    0.40    0.05
  -1  -2  -2  487.22   10.93
  -1  -2  -2  477.09   10.74
   1  -2   2  476.25   10.89
  -1   2  -2  472.53   10.14
   1   2   2  496.23   11.35
   1   2   2  463.09   10.69
   1   2   2  470.76   10.87
   2  -2   2   36.50    0.86
  -2  -2  -2   36.40    0.88
  -2  -2  -2   34.61    0.87
   2   2   2   34.95    0.86
   2   2   2   34.07    0.87
   3  -2   2   48.54    1.18
  -3  -2  -2   48.03    1.19
   3  -2   2   46.86    1.17
  -3  -2  -2   48.68    1.19
   3   2   2   48.45    1.18
  -3   2  -2   47.94    1.17
   3   2   2   49.17    1.18
  -4  -2  -2  166.50    3.77
   4  -2   2  161.99    3.73
  -4  -2  -2  164.13    3.85
   4  -2   2  169.65    3.83
  -4   2  -2  169.99    3.83
   4   2   2  168.18    3.77
  -4   2  -2  165.51    3.77
   5  -2   2  250.19    5.64
  -5  -2  -2  254.50    5.70
   5  -2   2  265.64    5.81
  -5  -2  -2  255.02    5.83
  -5   2  -2  248.97    5.68
   5   2   2  251.26    5.68
  -5   2  -2  253.12    5.80
  -6  -2  -2   31.07    0.91
  -6  -2  -2   30.62    0.90
   6  -2   2   30.76    0.84
  -6   2  -2   30.88    0.89
  -6   2  -2   31.81    0.88
   6   2   2   29.77    0.88
  -7  -2  -2   91.86    2.29
   7  -2   2   93.00    2.22
  -7  -2  -2   93.71    2.33
  -7   2  -2   93.29    2.30
  -7   2  -2   93.20    2.29
  -8  -2  -2   20.10    0.72
  -8  -2  -2   19.36    0.71
  -8   2  -2   19.59    0.71
  -8   2  -2   20.47    0.70
  -9  -2  -2  117.88    2.98
  -9  -2  -2  119.66    3.04
  -9   2  -2  121.78    2.99
  -9   2  -2  124.78    3.02
 -10  -2  -2   19.94    0.79
 -10  -2  -2   18.80    0.77
 -10   2  -2   18.33    0.77
 -10   2  -2   19.57    0.76
 -11  -2  -2   82.18    2.21
 -11  -2  -2   79.75    2.17
 -11   2  -2   74.99    2.14
 -11   2  -2   79.24    2.16
 -12  -2  -2    0.72    0.24
 -12  -2  -2    0.93    0.24
 -12   2  -2    0.89    0.23
 -12   2  -2    0.97    0.25
 -13  -2  -2   30.50    1.16
 -13  -2  -2   30.84    1.16
 -13   2  -2   31.23    1.16
 -13   2  -2   30.05    1.12
 -14  -2  -2   10.55    0.69
 -14  -2  -2   11.06    0.68
 -14   2  -2   11.99    0.72
 -14   2  -2   11.12    0.68
 -15  -2  -2   29.64    1.22
 -15  -2  -2   30.83    1.26
 -15   2  -2   30.18    1.24
 -15   2  -2   31.89    1.23
 -16  -2  -2    0.63    0.32
 -16   2  -2    0.48    0.30
 -17  -2  -2    9.79    0.76
 -17  -3   2    0.08    0.27
 -16  -3   2    0.31    0.28
 -15  -3   2    0.24    0.29
 -15  -3   2    0.50    0.27
 -14  -3   2    0.04    0.22
 -14  -3   2   -0.04    0.23
 -14   3   2    0.07    0.20
 -13  -3   2    0.36    0.24
 -13  -3   2    0.36    0.23
 -13   3   2    0.58    0.23
 -13   3   2    0.62    0.24
 -12  -3   2    0.88    0.27
 -12  -3   2    0.84    0.26
 -12   3   2    1.18    0.26
 -12   3   2    0.98    0.25
 -11  -3   2    5.72    0.45
 -11  -3   2    5.39    0.45
 -11   3   2    5.43    0.44
 -11   3   2    5.56    0.41
 -10  -3   2   25.52    0.94
 -10  -3   2   26.85    0.94
 -10   3   2   24.84    0.85
 -10   3   2   26.00    0.90
  -9  -3   2    4.25    0.34
   9  -3  -2    3.76    0.27
  -9  -3   2    3.31    0.33
  -9   3   2    3.93    0.32
  -9   3   2    3.41    0.29
  -8  -3   2   -0.05    0.15
   8  -3  -2    0.43    0.11
  -8  -3   2    0.20    0.16
  -8   3   2    0.33    0.12
  -8   3   2    0.00    0.13
  -7  -3   2    0.21    0.13
   7  -3  -2    0.30    0.09
  -7  -3   2    0.27    0.13
  -7   3   2    0.23    0.11
  -7   3   2    0.29    0.07
  -7   3   2    0.27    0.11
  -6  -3   2   -0.12    0.09
   6  -3  -2    0.03    0.06
  -6  -3   2   -0.05    0.11
   6   3  -2    0.18    0.10
  -6   3   2   -0.01    0.07
  -6   3   2    0.19    0.08
  -6   3   2   -0.28    0.09
   5  -3  -2    0.04    0.05
  -5  -3   2    0.07    0.08
  -5  -3   2   -0.12    0.07
   5  -3  -2    0.05    0.08
  -5   3   2    0.06    0.06
  -5   3   2   -0.04    0.07
  -5   3   2    0.06    0.06
   5   3  -2   -0.01    0.08
   5   3  -2    0.02    0.08
  -4  -3   2   23.28    0.68
   4  -3  -2   23.60    0.60
   4  -3  -2   23.65    0.57
   4  -3  -2   23.55    0.65
  -4  -3   2   24.07    0.67
  -4   3   2   23.16    0.59
  -4   3   2   23.97    0.60
  -4   3   2   23.78    0.63
   4   3  -2   23.98    0.65
  -3  -3   2    0.03    0.07
   3  -3  -2    0.03    0.05
   3  -3  -2   -0.03    0.03
   3  -3  -2    0.06    0.06
  -3  -3   2    0.00    0.05
  -3   3   2    0.09    0.04
   3   3  -2   -0.01    0.05
  -3   3   2    0.05    0.06
   3   3  -2    0.02    0.06
   3   3  -2   -0.17    0.06
  -2  -3   2    8.80    0.28
  -2  -3   2    8.77    0.31
   2  -3  -2    9.05    0.26
   2  -3  -2    9.11    0.31
   2   3  -2    8.58    0.33
   2   3  -2    8.78    0.27
  -2   3   2    8.53    0.30
   2   3  -2    8.43    0.32
  -1  -3   2  176.09    4.11
   1  -3  -2  168.54    3.87
   1  -3  -2  171.73    3.95
  -1  -3   2  173.14    4.02
   1  -3  -2  180.53    3.97
   1   3  -2  176.85    3.67
   1   3  -2  172.84    4.09
  -1   3   2  174.59    3.63
   0  -3  -2  107.16    2.37
   0  -3  -2  110.66    2.51
   0  -3   2  108.22    2.55
   0  -3  -2   99.44    2.41
   0   3   2  106.59    2.30
   0   3   2  107.83    2.37
   0   3  -2  108.86    2.32
  -1  -3  -2    0.09    0.04
   1  -3   2    0.06    0.04
  -1  -3  -2    0.09    0.06
  -1   3  -2    0.16    0.08
   1   3   2    0.07    0.04
   1   3   2    0.05    0.05
  -2  -3  -2   38.97    0.96
   2  -3   2   39.02    0.94
  -2  -3  -2   37.71    0.94
   2   3   2   38.79    0.96
  -2   3  -2   39.21    0.91
  -2   3  -2   39.45    0.96
   2   3   2   37.68    0.92
  -3  -3  -2   65.50    1.64
  -3  -3  -2   68.91    1.64
   3  -3   2   72.21    1.63
  -3   3  -2   68.21    1.60
   3   3   2   67.73    1.62
   3   3   2   68.26    1.63
  -3   3  -2   69.58    1.57
  -4  -3  -2    0.77    0.13
  -4  -3  -2    0.81    0.12
   4  -3   2    1.12    0.13
   4  -3   2    0.78    0.10
  -4   3  -2    1.17    0.15
  -4   3  -2    0.81    0.10
   4   3   2    0.84    0.13
   5  -3   2   -0.18    0.07
  -5  -3  -2    0.13    0.11
   5  -3   2    0.01    0.07
  -5  -3  -2   -0.01    0.10
   5   3   2   -0.15    0.08
  -5   3  -2   -0.14    0.07
  -5   3  -2    0.03    0.09
   6  -3   2    5.98    0.29
  -6  -3  -2    5.49    0.32
  -6  -3  -2    5.57    0.33
  -6   3  -2    5.82    0.29
   7  -3   2    2.67    0.22
  -7  -3  -2    1.79    0.21
  -7  -3  -2    2.09    0.23
  -7   3  -2    2.53    0.25
  -7   3  -2    1.83    0.20
  -8  -3  -2    7.39    0.42
  -8  -3  -2    7.76    0.43
  -8   3  -2    7.17    0.34
  -8   3  -2    7.45    0.39
  -8   3  -2    7.89    0.42
  -9  -3  -2    0.14    0.17
  -9  -3  -2   -0.01    0.16
  -9   3  -2    0.13    0.16
  -9   3  -2    0.63    0.13
  -9   3  -2    0.51    0.17
 -10  -3  -2    0.04    0.17
 -10  -3  -2   -0.05    0.18
 -10   3  -2   -0.16    0.16
 -10   3  -2    0.05    0.12
 -10   3  -2    0.17    0.19
 -11  -3  -2   -0.29    0.17
 -11  -3  -2   -0.07    0.18
 -11   3  -2   -0.26    0.16
 -11   3  -2   -0.20    0.17
 -11   3  -2   -0.13    0.12
 -12  -3  -2    1.38    0.27
 -12  -3  -2    0.79    0.24
 -12   3  -2    1.04    0.26
 -12   3  -2    1.02    0.24
 -13  -3  -2    0.00    0.23
 -13  -3  -2   -0.26    0.18
 -13   3  -2    0.04    0.21
 -13   3  -2   -0.08    0.19
 -14  -3  -2    0.43    0.27
 -14  -3  -2    1.10    0.32
 -14   3  -2    0.76    0.28
 -14   3  -2    1.11    0.31
 -15  -3  -2    0.66    0.33
 -15   3  -2    0.43    0.30
 -16  -3  -2    2.33    0.43
 -17  -3  -2    0.22    0.30
 -16  -4   2   11.57    0.79
 -15  -4   2    1.02    0.31
 -14  -4   2   13.11    0.76
 -14  -4   2   14.36    0.78
 -13  -4   2    2.87    0.38
 -13  -4   2    3.02    0.38
 -12  -4   2   36.49    1.26
 -12  -4   2   37.04    1.27
 -12   4   2   35.43    1.18
 -12   4   2   38.17    1.21
 -11  -4   2   45.50    1.44
 -11  -4   2   45.34    1.42
 -11   4   2   47.93    1.38
 -11   4   2   44.28    1.33
 -10  -4   2   66.76    1.89
 -10  -4   2   64.09    1.84
 -10   4   2   70.17    1.82
 -10   4   2   66.79    1.76
  -9  -4   2   48.01    1.43
  -9  -4   2   47.14    1.39
   9  -4  -2   48.55    1.23
  -9   4   2   47.89    1.34
  -9   4   2   48.97    1.06
  -9   4   2   46.96    1.30
   8  -4  -2   46.08    1.15
  -8  -4   2   45.16    1.31
  -8  -4   2   45.34    1.32
  -8   4   2   45.75    1.04
  -8   4   2   46.07    1.21
  -8   4   2   45.68    1.25
  -7  -4   2   67.52    1.79
   7  -4  -2   68.12    1.62
  -7  -4   2   67.69    1.78
  -7   4   2   69.19    1.67
  -7   4   2   66.96    1.51
  -7   4   2   71.61    1.72
  -6  -4   2   58.93    1.56
   6  -4  -2   60.00    1.40
  -6  -4   2   58.90    1.55
   6  -4  -2   61.08    1.54
  -6   4   2   60.63    1.48
  -6   4   2   59.53    1.36
   6   4  -2   59.76    1.44
   5  -4  -2  157.46    3.60
   5  -4  -2  153.68    3.41
  -5  -4   2  150.55    3.57
  -5  -4   2  154.12    3.62
   5   4  -2  155.70    3.85
  -5   4   2  157.78    3.53
  -5   4   2  152.27    3.25
   5   4  -2  153.76    3.33
   4  -4  -2   34.57    0.87
   4  -4  -2   33.18    0.77
  -4  -4   2   32.72    0.89
  -4  -4   2   32.53    0.91
   4   4  -2   32.62    0.89
  -4   4   2   34.31    0.79
   4   4  -2   31.65    0.98
  -4   4   2   33.05    0.83
   3  -4  -2   56.51    1.26
   3  -4  -2   58.70    1.35
  -3  -4   2   56.85    1.40
  -3  -4   2   56.27    1.38
   3   4  -2   55.81    1.36
   3   4  -2   54.24    1.34
  -3   4   2   57.26    1.32
   3   4  -2   56.42    1.48
   2  -4  -2  122.09    2.66
  -2  -4   2  113.99    2.70
   2  -4  -2  116.69    2.59
  -2  -4   2  117.93    2.70
   2   4  -2  116.42    2.82
  -2   4   2  118.79    2.54
   2   4  -2  116.50    2.59
  -1  -4   2   98.37    2.41
   1  -4  -2   99.75    2.20
  -1  -4   2  100.83    2.28
   1   4  -2   99.19    2.36
  -1   4   2   99.62    2.19
   1   4  -2   98.75    2.22
   0  -4   2  123.18    2.94
   0  -4  -2  123.45    2.75
   0  -4  -2  127.64    2.89
   0   4  -2  122.62    2.71
   0   4   2  121.03    2.67
  -1  -4  -2  288.18    6.23
  -1  -4  -2  268.57    6.32
   1   4   2  276.35    6.12
  -1   4  -2  266.03    5.75
   1   4   2  284.93    5.75
  -2  -4  -2  182.61    4.26
   2  -4   2  190.58    4.25
  -2  -4  -2  195.03    4.22
   2   4   2  190.90    4.21
  -2   4  -2  182.04    3.99
   3  -4   2  270.22    5.87
  -3  -4  -2  261.80    5.79
  -3  -4  -2  261.89    5.89
   3   4   2  246.96    5.97
  -3   4  -2  260.05    5.43
   3   4   2  258.30    5.78
   4  -4   2   89.24    2.09
  -4  -4  -2   88.53    2.12
   4  -4   2   88.13    2.08
  -4  -4  -2   87.56    2.11
  -4   4  -2   88.43    2.04
  -4   4  -2   86.11    1.99
   4   4   2   86.41    2.10
  -5  -4  -2  315.66    7.40
   5  -4   2  336.52    7.38
  -5  -4  -2  323.82    7.27
   5  -4   2  327.56    7.20
  -5   4  -2  322.70    7.54
  -5   4  -2  323.29    6.73
  -6  -4  -2    0.16    0.11
  -6  -4  -2    0.02    0.12
  -6   4  -2    0.30    0.11
  -6   4  -2    0.25    0.09
  -7  -4  -2  124.29    2.98
  -7  -4  -2  123.78    3.01
   7  -4   2  122.96    2.86
  -7   4  -2  117.28    2.69
  -7   4  -2  123.44    2.92
  -8  -4  -2    0.85    0.18
  -8  -4  -2    0.70    0.19
  -8   4  -2    1.95    0.21
  -8   4  -2    1.11    0.17
  -9  -4  -2   23.15    0.86
  -9  -4  -2   23.76    0.87
  -9   4  -2   23.83    0.73
  -9   4  -2   24.89    0.81
 -10  -4  -2    4.10    0.38
 -10  -4  -2    3.89    0.37
 -10   4  -2    4.49    0.30
 -10   4  -2    4.79    0.37
 -11  -4  -2   31.97    1.13
 -11  -4  -2   31.89    1.14
 -11   4  -2   33.75    1.08
 -12  -4  -2    6.17    0.49
 -12  -4  -2    6.04    0.47
 -12   4  -2    5.58    0.44
 -13  -4  -2   15.05    0.78
 -13  -4  -2   14.79    0.77
 -14  -4  -2    7.61    0.60
 -14  -4  -2    8.12    0.60
 -15  -4  -2   26.15    1.14
 -16  -4  -2   -0.29    0.24
 -16  -5   2    0.43    0.31
 -15  -5   2    0.05    0.26
 -14  -5   2    2.97    0.41
 -14  -5   2    2.59    0.38
 -13  -5   2    0.08    0.23
 -13  -5   2    0.27    0.22
 -12  -5   2    1.22    0.29
 -12  -5   2    0.99    0.28
 -11  -5   2    1.70    0.31
 -11  -5   2    1.72    0.30
 -10  -5   2    3.50    0.37
 -10  -5   2    3.00    0.36
 -10   5   2    3.37    0.34
  -9  -5   2   -0.10    0.16
  -9  -5   2   -0.02    0.17
  -9   5   2   -0.14    0.13
  -9   5   2    0.15    0.11
  -8  -5   2    1.04    0.22
  -8  -5   2    1.34    0.24
   8  -5  -2    1.97    0.19
  -8   5   2    1.51    0.17
  -8   5   2    1.42    0.18
  -7  -5   2   27.20    0.88
  -7  -5   2   27.32    0.89
   7  -5  -2   27.98    0.72
   7   5  -2   28.07    1.02
  -7   5   2   27.35    0.75
  -7   5   2   27.33    0.76
   7   5  -2   26.63    0.84
   6  -5  -2    6.93    0.25
  -6  -5   2    6.77    0.39
   6  -5  -2    5.49    0.34
  -6  -5   2    6.27    0.36
  -6   5   2    5.16    0.23
   6   5  -2    7.17    0.43
   6   5  -2    6.22    0.37
  -6   5   2    6.34    0.32
   5  -5  -2    4.11    0.17
   5  -5  -2    4.02    0.25
  -5  -5   2    3.75    0.28
  -5  -5   2    3.79    0.27
  -5   5   2    3.82    0.25
   5   5  -2    3.61    0.30
   5   5  -2    3.34    0.30
  -4  -5   2   16.45    0.57
   4  -5  -2   16.58    0.42
  -4  -5   2   16.18    0.53
   4  -5  -2   17.26    0.50
   4   5  -2   16.99    0.60
  -4   5   2   16.54    0.54
   4   5  -2   16.21    0.59
   3  -5  -2    0.56    0.07
   3  -5  -2    0.47    0.07
  -3  -5   2    0.31    0.11
  -3  -5   2    0.50    0.09
   3   5  -2    0.55    0.16
   3   5  -2    0.51    0.10
  -3   5   2    0.48    0.12
   2  -5  -2    5.46    0.19
  -2  -5   2    5.89    0.28
  -2  -5   2    5.84    0.23
   2  -5  -2    5.56    0.17
   2   5  -2    5.44    0.33
  -2   5   2    5.41    0.30
   2   5  -2    5.32    0.23
   1  -5  -2    1.72    0.12
  -1  -5   2    1.64    0.12
  -1  -5   2    1.64    0.15
  -1   5   2    1.09    0.17
   1   5  -2    1.06    0.19
   0  -5  -2   37.91    1.08
   0  -5  -2   46.11    1.08
   0  -5   2   45.63    1.14
   0   5   2   47.83    1.16
   0   5  -2   47.05    1.18
  -1  -5  -2   22.21    0.61
  -1  -5  -2   21.37    0.54
  -1   5  -2   22.16    0.71
   1   5   2   22.87    0.69
  -2  -5  -2    0.08    0.06
  -2  -5  -2    0.09    0.09
   2  -5   2    0.02    0.05
  -2   5  -2    0.00    0.11
   2   5   2    0.25    0.13
   2   5   2    0.16    0.08
   3  -5   2    1.10    0.11
  -3  -5  -2    0.77    0.11
  -3  -5  -2    1.20    0.16
  -3   5  -2    1.00    0.18
   3   5   2    0.90    0.13
  -4  -5  -2    0.02    0.09
  -4  -5  -2   -0.02    0.11
   4  -5   2   -0.02    0.08
   4   5   2   -0.12    0.10
  -4   5  -2    0.00    0.12
  -5  -5  -2   11.29    0.46
   5  -5   2   12.13    0.45
   5  -5   2   12.24    0.43
  -5  -5  -2   11.80    0.49
  -5   5  -2   12.04    0.49
  -6  -5  -2    0.25    0.12
   6  -5   2    0.14    0.11
  -6  -5  -2    0.19    0.15
  -6   5  -2    0.48    0.15
  -6   5  -2    0.04    0.08
  -7  -5  -2    0.37    0.17
   7  -5   2    0.70    0.15
  -7  -5  -2    0.71    0.19
  -7   5  -2    0.94    0.18
  -7   5  -2    0.59    0.13
  -8  -5  -2   -0.28    0.13
  -8  -5  -2    0.08    0.16
  -8   5  -2    0.07    0.12
  -8   5  -2   -0.14    0.10
  -9  -5  -2    9.63    0.53
  -9  -5  -2    9.77    0.54
  -9   5  -2    9.73    0.44
  -9   5  -2    9.80    0.45
 -10  -5  -2    0.18    0.17
 -10  -5  -2   -0.12    0.18
 -10   5  -2    0.19    0.15
 -10   5  -2    0.37    0.15
 -11  -5  -2    1.64    0.30
 -11  -5  -2    2.20    0.33
 -12  -5  -2    2.62    0.35
 -12  -5  -2    2.92    0.37
 -13  -5  -2    0.55    0.26
 -13  -5  -2    0.59    0.29
 -14  -5  -2    0.21    0.25
 -15  -5  -2    0.39    0.28
 -16  -5  -2   -0.09    0.25
 -15  -6   2    1.20    0.34
 -14  -6   2   10.22    0.68
 -13  -6   2    7.69    0.60
 -13  -6   2    6.80    0.55
 -12  -6   2   20.42    0.91
 -12  -6   2   19.84    0.89
 -11  -6   2   10.65    0.63
 -11  -6   2   10.94    0.62
 -10  -6   2   30.95    1.09
 -10  -6   2   30.79    1.10
  -9  -6   2   26.44    0.96
  -9  -6   2   24.96    0.93
  -9   6   2   25.80    0.74
  -8  -6   2   49.12    1.42
  -8  -6   2   45.66    1.41
   8   6  -2   50.01    1.58
  -8   6   2   48.98    1.22
  -7  -6   2   23.71    0.80
   7  -6  -2   23.70    0.63
  -7  -6   2   23.34    0.83
   7   6  -2   23.54    0.81
  -7   6   2   23.59    0.72
   7   6  -2   23.43    0.90
  -6  -6   2   31.67    1.00
   6  -6  -2   32.11    0.80
   6  -6  -2   33.68    0.93
  -6  -6   2   31.50    0.96
   6   6  -2   31.61    1.06
   6   6  -2   31.46    0.98
  -6   6   2   34.16    0.92
  -5  -6   2  117.68    2.92
  -5  -6   2  122.89    2.92
   5  -6  -2  121.32    2.71
   5  -6  -2  126.72    2.88
  -5   6   2  122.69    2.72
   5   6  -2  119.35    3.07
   5   6  -2  122.01    2.80
   4  -6  -2  141.66    3.14
  -4  -6   2  132.23    3.19
   4  -6  -2  136.32    3.01
  -4  -6   2  136.41    3.19
   4   6  -2  135.39    3.07
   4   6  -2  131.07    3.31
  -4   6   2  135.74    3.00
   3  -6  -2  124.00    2.76
  -3  -6   2  119.78    2.84
  -3  -6   2  119.73    2.82
   3  -6  -2  122.51    2.68
   3   6  -2  117.27    2.90
  -3   6   2  122.41    2.71
   3   6  -2  118.26    2.75
   2  -6  -2   75.77    1.70
  -2  -6   2   74.27    1.83
  -2  -6   2   73.80    1.77
  -2   6   2   73.86    1.79
   2   6  -2   75.73    1.84
   1  -6  -2   80.39    1.83
  -1  -6   2   80.15    1.93
  -1  -6   2   76.62    1.98
  -1  -6   2   79.03    1.86
  -1   6   2   83.93    1.92
   1   6  -2   79.31    1.94
   0  -6  -2   43.54    1.07
   0  -6   2   42.65    1.12
   0   6  -2   43.12    1.19
   0   6   2   43.54    1.17
   1  -6   2  118.63    2.79
  -1  -6  -2  109.98    2.62
  -1  -6  -2  118.11    2.66
   1   6   2  115.63    2.63
  -1   6  -2  116.07    2.66
  -2  -6  -2   31.97    0.88
   2  -6   2   31.31    0.79
  -2  -6  -2   30.52    0.80
   2   6   2   32.68    0.95
  -2   6  -2   32.72    0.96
  -3  -6  -2  138.38    3.20
   3  -6   2  142.21    3.18
  -3  -6  -2  137.97    3.21
   3   6   2  134.49    3.22
  -3   6  -2  136.02    3.10
   3   6   2  139.37    3.20
   4  -6   2   55.40    1.32
  -4  -6  -2   51.81    1.39
  -4  -6  -2   51.24    1.34
  -4   6  -2   50.69    1.37
   5  -6   2   89.43    2.10
  -5  -6  -2   83.93    2.13
   5  -6   2   85.52    2.09
  -5  -6  -2   86.65    2.16
  -5   6  -2   85.65    2.07
   6  -6   2   38.06    1.04
   6  -6   2   38.33    1.04
  -6  -6  -2   35.72    1.07
  -6  -6  -2   36.80    1.12
  -6   6  -2   36.26    1.06
   7  -6   2   55.92    1.45
  -7  -6  -2   54.59    1.56
  -7  -6  -2   57.80    1.56
  -7   6  -2   56.11    1.46
  -8  -6  -2   17.86    0.72
  -8  -6  -2   16.77    0.67
  -8   6  -2   16.88    0.64
  -9  -6  -2   25.72    0.96
  -9  -6  -2   25.51    0.93
  -9   6  -2   27.82    0.85
 -10  -6  -2    2.64    0.34
 -10  -6  -2    2.81    0.33
 -10   6  -2    2.58    0.29
 -11  -6  -2   27.45    1.05
 -11  -6  -2   27.60    1.07
 -12  -6  -2    2.66    0.38
 -12  -6  -2    3.68    0.41
 -13  -6  -2   21.29    0.97
 -13  -6  -2   21.68    0.99
 -14  -6  -2    3.90    0.46
 -15  -6  -2    7.05    0.61
 -15  -7   2    0.16    0.27
 -14  -7   2    0.26    0.28
 -13  -7   2    1.31    0.33
 -12  -7   2    0.74    0.27
 -12  -7   2    0.90    0.29
 -11  -7   2    1.83    0.32
 -11  -7   2    1.24    0.30
 -10  -7   2    0.86    0.26
 -10  -7   2    0.79    0.26
  -9  -7   2    1.54    0.28
  -9  -7   2    1.49    0.28
  -9   7   2    2.51    0.26
  -8  -7   2    5.57    0.42
  -8  -7   2    5.94    0.46
  -8   7   2    5.76    0.37
  -7  -7   2    8.26    0.47
  -7  -7   2    8.45    0.45
   7   7  -2    8.09    0.47
   7   7  -2    7.71    0.47
  -7   7   2    8.18    0.42
  -6  -7   2    1.99    0.23
  -6  -7   2    2.21    0.26
   6  -7  -2    2.46    0.15
   6   7  -2    1.77    0.27
  -6   7   2    2.40    0.27
   6   7  -2    2.24    0.26
  -5  -7   2    3.98    0.29
  -5  -7   2    3.77    0.32
   5  -7  -2    4.60    0.27
   5  -7  -2    4.53    0.19
  -5   7   2    3.93    0.33
   5   7  -2    4.15    0.29
   5   7  -2    4.25    0.40
  -4  -7   2    0.04    0.13
   4  -7  -2   -0.09    0.10
   4  -7  -2    0.34    0.08
  -4  -7   2   -0.06    0.15
   4   7  -2   -0.07    0.19
  -4   7   2    0.02    0.15
   4   7  -2    0.10    0.11
   3  -7  -2    6.79    0.24
  -3  -7   2    6.37    0.30
   3  -7  -2    6.26    0.24
  -3  -7   2    5.97    0.35
   3   7  -2    6.26    0.43
  -3   7   2    5.81    0.38
  -2  -7   2    0.00    0.13
   2  -7  -2   -0.07    0.08
  -2  -7   2   -0.08    0.09
  -2   7   2   -0.01    0.15
   2   7  -2   -0.07    0.15
  -1  -7   2    2.83    0.25
   1  -7  -2    2.72    0.20
  -1  -7   2    3.43    0.22
  -1  -7   2    3.26    0.18
  -1   7   2    2.83    0.30
   1   7  -2    3.07    0.32
   0  -7  -2   14.00    0.46
   0  -7   2   14.01    0.46
   0   7  -2   14.72    0.62
   0   7   2   14.25    0.59
  -1  -7  -2    0.06    0.10
   1  -7   2    0.15    0.08
  -1  -7  -2    0.20    0.05
  -1   7  -2    0.17    0.15
   1   7   2    0.14    0.15
  -2  -7  -2    0.06    0.07
   2  -7   2    0.06    0.06
  -2  -7  -2   -0.29    0.10
  -2   7  -2   -0.23    0.14
   2   7   2   -0.19    0.14
   3  -7   2    0.14    0.08
  -3  -7  -2    0.05    0.13
  -3  -7  -2   -0.12    0.09
  -3   7  -2   -0.25    0.13
  -4  -7  -2   -0.13    0.13
  -4  -7  -2   -0.07    0.09
   4  -7   2    0.04    0.08
  -4   7  -2   -0.10    0.14
   5  -7   2    0.53    0.13
  -5  -7  -2    0.28    0.17
  -5  -7  -2    0.22    0.14
   5  -7   2    0.42    0.14
   5   7   2    0.25    0.12
  -5   7  -2    0.43    0.19
  -6  -7  -2   11.23    0.53
   6  -7   2   11.10    0.47
  -6  -7  -2   10.52    0.48
  -6   7  -2   11.57    0.55
  -7  -7  -2    1.78    0.26
  -7  -7  -2    2.12    0.29
  -7   7  -2    2.86    0.32
  -8  -7  -2    0.09    0.18
  -8  -7  -2    0.07    0.17
  -8   7  -2   -0.14    0.16
  -9  -7  -2    2.50    0.33
  -9  -7  -2    2.64    0.35
  -9   7  -2    3.20    0.34
 -10  -7  -2    6.27    0.50
 -10  -7  -2    5.84    0.45
 -10   7  -2    6.57    0.44
 -11  -7  -2   -0.23    0.18
 -11  -7  -2   -0.16    0.23
 -12  -7  -2    2.60    0.37
 -12  -7  -2    2.45    0.38
 -13  -7  -2    0.79    0.30
 -14  -7  -2    0.29    0.28
 -15  -7  -2    0.05    0.28
 -14  -8   2    7.76    0.63
 -13  -8   2    2.25    0.40
 -12  -8   2    2.87    0.41
 -11  -8   2    0.85    0.28
 -11  -8   2    1.19    0.29
 -10  -8   2   18.79    0.86
 -10  -8   2   18.97    0.83
  -9  -8   2    3.07    0.37
  -9  -8   2    3.12    0.35
  -9   8   2    4.14    0.34
  -8  -8   2   38.61    1.23
  -8  -8   2   39.33    1.28
  -8   8   2   39.37    1.13
  -7  -8   2    4.09    0.35
  -7  -8   2    4.78    0.40
  -7   8   2    4.83    0.37
   7   8  -2    4.16    0.39
  -6  -8   2   53.74    1.57
  -6  -8   2   55.21    1.52
   6   8  -2   57.50    1.59
  -6   8   2   57.98    1.51
  -5  -8   2    9.32    0.43
  -5  -8   2    8.58    0.47
   5  -8  -2    8.77    0.29
   5   8  -2    8.60    0.51
  -5   8   2    9.80    0.50
  -4  -8   2   93.57    2.37
   4  -8  -2   95.83    2.18
   4  -8  -2   95.27    2.14
  -4  -8   2   94.36    2.31
   4   8  -2   94.47    2.37
  -4   8   2   94.95    2.30
   3  -8  -2   79.21    1.79
  -3  -8   2   76.12    1.95
   3  -8  -2   76.24    1.77
  -3  -8   2   76.62    1.87
  -3   8   2   75.42    1.93
   3   8  -2   76.47    2.00
  -2  -8   2   25.80    0.72
  -2  -8   2   25.50    0.82
   2  -8  -2   26.04    0.70
  -2   8   2   26.15    0.89
   2   8  -2   27.27    0.95
   1  -8  -2   70.10    1.67
  -1  -8   2   69.95    1.66
  -1  -8   2   70.69    1.77
  -1   8   2   69.14    1.80
   1   8  -2   69.28    1.84
   0  -8  -2   34.58    0.92
   0  -8   2   32.33    0.93
   0  -8   2   34.49    0.97
   0   8   2   33.08    1.06
   0   8  -2   33.92    1.10
  -1  -8  -2   37.27    1.02
   1  -8   2   37.02    1.01
  -1  -8  -2   37.01    0.90
   1   8   2   37.90    1.16
  -1   8  -2   37.85    1.17
   2  -8   2   17.26    0.49
  -2  -8  -2   17.07    0.50
  -2  -8  -2   17.15    0.60
  -2   8  -2   18.59    0.74
   2   8   2   16.08    0.70
  -3  -8  -2   42.04    1.10
   3  -8   2   43.90    1.07
  -3  -8  -2   41.66    1.19
  -3   8  -2   41.14    1.26
  -4  -8  -2   15.95    0.62
  -4  -8  -2   15.48    0.54
  -4   8  -2   15.66    0.69
  -5  -8  -2   27.29    0.86
   5  -8   2   30.47    0.91
  -5  -8  -2   28.65    0.95
  -5   8  -2   27.74    0.96
  -6  -8  -2   31.83    1.06
  -6  -8  -2   33.33    1.01
  -6   8  -2   33.43    1.08
  -7  -8  -2   65.42    1.76
  -7  -8  -2   62.59    1.79
  -7   8  -2   63.03    1.71
  -8  -8  -2   26.04    0.98
  -8  -8  -2   26.32    0.93
  -8   8  -2   24.88    0.91
  -9  -8  -2   45.31    1.48
  -9  -8  -2   46.85    1.44
  -9   8  -2   47.35    1.36
 -10  -8  -2    4.50    0.42
 -10  -8  -2    5.63    0.48
 -10   8  -2    4.46    0.41
 -11  -8  -2   24.77    1.00
 -11  -8  -2   24.24    1.05
 -12  -8  -2    2.68    0.39
 -13  -8  -2   18.12    0.91
 -14  -8  -2    0.27    0.27
 -13  -9   2    0.11    0.28
 -12  -9   2   -0.29    0.21
 -11  -9   2    5.25    0.50
 -10  -9   2    4.37    0.45
 -10  -9   2    3.60    0.44
  -9  -9   2    0.26    0.23
  -9  -9   2    0.02    0.21
  -8  -9   2    0.81    0.24
  -8  -9   2    0.94    0.28
  -8   9   2    1.02    0.25
  -7  -9   2    0.82    0.22
  -7  -9   2    1.16    0.28
  -7   9   2    0.90    0.25
   7   9  -2    1.30    0.32
  -6  -9   2    2.15    0.26
  -6  -9   2    2.23    0.31
  -6   9   2    2.44    0.32
   6   9  -2    1.88    0.33
  -5  -9   2   -0.02    0.14
  -5  -9   2    0.05    0.18
   5   9  -2   -0.01    0.21
  -5   9   2   -0.01    0.20
  -4  -9   2    9.32    0.52
  -4  -9   2    9.25    0.44
   4   9  -2    8.29    0.57
  -4   9   2    9.29    0.56
  -3  -9   2    5.44    0.32
  -3  -9   2    6.26    0.41
   3  -9  -2    5.34    0.27
   3   9  -2    4.88    0.46
  -3   9   2    5.73    0.47
  -2  -9   2    0.07    0.12
  -2  -9   2    0.47    0.17
   2  -9  -2    0.25    0.12
  -2   9   2    0.01    0.20
   2   9  -2    0.08    0.21
  -1  -9   2   13.81    0.56
   1  -9  -2   13.28    0.48
  -1  -9   2   13.45    0.43
  -1   9   2   13.92    0.65
   1   9  -2   13.44    0.67
   0  -9   2    3.12    0.28
   0  -9  -2    3.20    0.26
   0  -9   2    3.28    0.22
   0  -9   2    3.23    0.19
   0   9  -2    3.26    0.38
   0   9   2    3.20    0.37
   1  -9   2    0.36    0.15
  -1  -9  -2    0.35    0.15
  -1  -9  -2    0.23    0.08
   1  -9   2    0.41    0.11
   1   9   2    0.14    0.20
  -1   9  -2    0.28    0.22
   2  -9   2    4.21    0.25
  -2  -9  -2    4.86    0.33
  -2  -9  -2    4.12    0.23
   2   9   2    4.55    0.43
  -2   9  -2    4.11    0.44
  -3  -9  -2    1.07    0.16
  -3  -9  -2    1.20    0.22
  -3   9  -2    1.40    0.31
  -4  -9  -2    4.08    0.33
  -4  -9  -2    3.87    0.27
  -4   9  -2    3.37    0.39
  -5  -9  -2    0.90    0.18
  -5  -9  -2    0.76    0.22
  -5   9  -2    0.88    0.25
  -6  -9  -2    1.71    0.29
  -6  -9  -2    1.87    0.24
  -6   9  -2    1.52    0.30
  -7  -9  -2   -0.33    0.18
  -7  -9  -2   -0.24    0.20
  -7   9  -2   -0.16    0.20
  -8  -9  -2    0.17    0.19
  -8  -9  -2    0.27    0.22
  -8   9  -2    0.08    0.21
  -9  -9  -2    0.44    0.22
  -9  -9  -2    0.94    0.28
  -9   9  -2    0.67    0.26
 -10  -9  -2    0.35    0.21
 -10  -9  -2    0.55    0.25
 -11  -9  -2   -0.14    0.22
 -12  -9  -2    0.17    0.26
 -13  -9  -2    0.44    0.29
 -12 -10   2    3.13    0.44
 -11 -10   2    0.50    0.26
 -10 -10   2   13.75    0.73
  -9 -10   2    9.70    0.64
  -9 -10   2    9.37    0.60
  -8 -10   2   19.25    0.82
  -8 -10   2   20.56    0.91
  -8  10   2   19.23    0.81
  -7 -10   2   18.82    0.81
  -7 -10   2   17.11    0.72
  -7  10   2   17.55    0.76
  -6 -10   2    9.95    0.58
  -6 -10   2    9.78    0.51
   6  10  -2    9.52    0.63
  -6  10   2   10.22    0.59
  -5 -10   2   13.55    0.56
  -5 -10   2   13.69    0.66
  -5  10   2   13.43    0.68
   5  10  -2   13.00    0.72
  -4 -10   2   32.05    0.94
  -4 -10   2   30.47    1.05
  -4  10   2   31.98    1.10
   4  10  -2   31.15    1.15
  -3 -10   2   26.56    0.92
  -3 -10   2   27.54    0.81
   3  10  -2   27.43    1.06
  -3  10   2   27.69    1.00
  -2 -10   2    1.97    0.18
  -2 -10   2    2.08    0.27
   2  10  -2    1.90    0.34
  -2  10   2    2.08    0.33
  -1 -10   2   14.34    0.59
   1 -10  -2   14.08    0.51
  -1 -10   2   13.72    0.45
  -1  10   2   13.05    0.68
   1  10  -2   12.24    0.69
   0 -10   2   19.05    0.69
   0 -10   2   18.57    0.54
   0 -10  -2   19.92    0.65
   0  10  -2   18.44    0.85
   0  10   2   18.63    0.82
  -1 -10  -2   25.00    0.69
  -1 -10  -2   27.73    0.85
   1 -10   2   28.81    0.86
   1 -10   2   25.30    0.76
  -1  10  -2   25.50    1.01
   1  10   2   27.87    1.03
   2 -10   2   19.42    0.63
  -2 -10  -2   19.97    0.72
  -2 -10  -2   19.90    0.59
   2 -10   2   21.13    0.70
  -2  10  -2   20.53    0.87
   3 -10   2   35.61    1.02
  -3 -10  -2   36.92    1.11
  -3 -10  -2   36.20    0.98
  -3  10  -2   34.73    1.21
  -4 -10  -2    3.91    0.36
  -4 -10  -2    4.31    0.30
  -4  10  -2    3.68    0.42
  -5 -10  -2   13.90    0.64
  -5 -10  -2   13.37    0.55
  -5  10  -2   13.55    0.71
  -6 -10  -2   12.52    0.63
  -6 -10  -2   12.71    0.56
  -6  10  -2   11.35    0.66
  -7 -10  -2   16.82    0.78
  -7 -10  -2   17.30    0.71
  -7  10  -2   17.79    0.81
  -8 -10  -2    5.85    0.45
  -8 -10  -2    5.03    0.47
  -8  10  -2    6.18    0.50
  -9 -10  -2    6.72    0.49
  -9 -10  -2    5.89    0.52
  -9  10  -2    7.40    0.52
 -10 -10  -2    1.81    0.31
 -10 -10  -2    1.49    0.34
 -11 -10  -2    3.76    0.43
 -12 -10  -2    2.29    0.38
 -11 -11   2    0.72    0.29
 -10 -11   2    0.20    0.25
  -9 -11   2    0.81    0.28
  -8 -11   2    0.03    0.21
  -8 -11   2   -0.02    0.24
  -8  11   2    0.09    0.26
  -7 -11   2   -0.37    0.16
  -7 -11   2   -0.09    0.23
  -7  11   2   -0.11    0.23
  -6 -11   2    0.66    0.27
  -6 -11   2    0.97    0.22
   6  11  -2    0.47    0.31
  -6  11   2    0.75    0.28
  -5 -11   2   -0.02    0.16
  -5 -11   2    0.17    0.21
   5  11  -2   -0.18    0.25
  -5  11   2   -0.15    0.23
  -4 -11   2    0.15    0.15
  -4 -11   2   -0.05    0.20
   4  11  -2    0.02    0.26
  -4  11   2    0.25    0.25
  -3 -11   2    0.32    0.21
  -3 -11   2    0.38    0.15
   3  11  -2   -0.16    0.24
  -3  11   2    0.08    0.25
  -2 -11   2    0.58    0.15
  -2 -11   2    0.62    0.23
  -2  11   2    0.88    0.30
   2  11  -2    0.67    0.29
  -1 -11   2    3.00    0.32
  -1  11   2    3.02    0.42
   1  11  -2    3.10    0.45
   0 -11   2    0.05    0.18
   0  11  -2   -0.22    0.25
   0  11   2    0.18    0.26
   1 -11   2    2.23    0.27
  -1 -11  -2    2.32    0.28
  -1  11  -2    2.04    0.38
   2 -11   2    1.96    0.26
  -2 -11  -2    2.03    0.28
   2 -11   2    2.21    0.20
  -2  11  -2    2.50    0.41
   3 -11   2    2.04    0.21
  -3 -11  -2    1.37    0.19
  -3 -11  -2    2.05    0.29
  -3  11  -2    1.47    0.35
  -4 -11  -2    2.04    0.22
   4 -11   2    1.65    0.21
  -4 -11  -2    2.28    0.30
  -4  11  -2    2.09    0.38
  -5 -11  -2    0.42    0.22
  -5 -11  -2    0.19    0.16
  -5  11  -2    0.09    0.23
  -6 -11  -2    3.84    0.34
  -6 -11  -2    2.76    0.36
  -6  11  -2    2.52    0.39
  -7 -11  -2    0.21    0.22
  -7 -11  -2   -0.32    0.17
  -7  11  -2   -0.06    0.24
  -8 -11  -2    0.43    0.26
  -8 -11  -2    0.35    0.22
  -8  11  -2    0.49    0.28
  -9 -11  -2   -0.13    0.20
  -9  11  -2    0.04    0.24
 -10 -11  -2    1.00    0.27
 -11 -11  -2   -0.12    0.22
 -10 -12   2    4.64    0.48
  -9 -12   2    5.92    0.52
  -8 -12   2    6.17    0.51
  -7 -12   2    6.51    0.56
  -7 -12   2    6.99    0.50
  -6 -12   2    2.58    0.30
  -6 -12   2    2.49    0.37
  -6  12   2    2.28    0.41
  -5 -12   2    0.52    0.25
  -5 -12   2    0.64    0.20
  -5  12   2    0.30    0.28
   5  12  -2    0.29    0.29
  -4 -12   2   11.50    0.63
  -4  12   2   11.38    0.71
   4  12  -2   10.93    0.72
  -3 -12   2   14.60    0.69
  -3  12   2   15.21    0.81
   3  12  -2   14.34    0.82
  -2 -12   2    3.19    0.35
   2  12  -2    3.94    0.51
  -2  12   2    3.29    0.47
  -1 -12   2    8.37    0.49
   1  12  -2    7.08    0.61
   0  12  -2    7.12    0.60
  -1  12  -2   19.94    0.97
  -2  12  -2    9.03    0.65
  -3  12  -2   20.75    0.98
  -4  12  -2    1.93    0.39
  -5 -12  -2    5.49    0.47
  -5  12  -2    5.70    0.58
  -6 -12  -2    2.40    0.28
  -6 -12  -2    2.67    0.36
  -6  12  -2    3.21    0.47
  -7 -12  -2   13.85    0.65
  -7 -12  -2   14.94    0.78
  -7  12  -2   14.57    0.81
  -8 -12  -2    0.07    0.21
  -8  12  -2   -0.03    0.27
  -9 -12  -2    7.20    0.54
 -10 -12  -2    0.59    0.26
  -9 -13   2    0.15    0.24
  -5 -13   2    0.81    0.29
   4  13  -2    0.78    0.35
   3  13  -2    1.55    0.41
   2  13  -2    1.29    0.37
   1  13  -2   -0.07    0.27
   0  13  -2    2.34    0.44
  -1  13  -2    0.35    0.30
  -2  13  -2    1.15    0.39
  -3  13  -2   -0.26    0.27
  -4  13  -2   -0.04    0.28
  -5  13  -2    0.07    0.29
  -6  13  -2   -0.07    0.26
  -7  13  -2   -0.47    0.26
  -8  13  -2    1.34    0.38
   3  14  -2    4.49    0.60
   2  14  -2    0.84    0.36
   1  14  -2    1.24    0.41
   0  14  -2    2.63    0.49
  -1  14  -2    5.10    0.63
  -2  14  -2    1.87    0.43
  -3  14  -2    4.91    0.60
  -4  14  -2    0.76    0.35
  -5  14  -2    3.21    0.52
  -6  14  -2    1.30    0.40
  -7  14  -2    3.23    0.52
   2  15  -2    0.10    0.33
   1  15  -2   -0.06    0.36
   0  15  -2    0.02    0.36
  -1  15  -2    0.69    0.39
  -2  15  -2    0.21    0.36
  -3  15  -2    1.31    0.41
  -4  15  -2    0.58    0.36
  -5  15  -2   -0.26    0.30
  -6  15  -2    0.53    0.37
 -17   0   3   -0.03    0.29
 -16   0   3   -0.12    0.25
 -16   0   3   -0.50    0.25
 -15   0   3   -0.51    0.19
 -15   0   3   -0.04    0.20
 -14   0   3   -0.33    0.17
 -14   0   3   -0.13    0.18
 -13   0   3   -0.07    0.17
 -13   0   3   -0.21    0.17
 -12   0   3   -0.29    0.16
 -12   0   3   -0.05    0.17
 -11   0   3   -0.22    0.16
 -11   0   3   -0.22    0.16
 -10   0   3   -0.34    0.14
 -10   0   3    0.05    0.14
  -9   0   3    0.00    0.14
  -9   0   3   -0.06    0.12
  -8   0   3   -0.17    0.10
  -8   0   3    0.02    0.11
  -7   0   3    0.12    0.12
   7   0  -3   -0.20    0.09
  -7   0   3   -0.25    0.10
  -6   0   3   -0.16    0.12
   6   0  -3   -0.08    0.09
  -6   0   3    0.11    0.10
   5   0  -3   -0.04    0.08
  -5   0   3    0.00    0.08
  -5   0   3    0.04    0.10
   4   0  -3   -0.07    0.05
   4   0  -3   -0.04    0.06
  -4   0   3   -0.13    0.05
  -4   0   3   -0.12    0.05
   4   0  -3   -0.02    0.03
   3   0  -3    0.09    0.06
  -3   0   3   -0.04    0.05
  -3   0   3    0.23    0.07
   1   0  -3   -0.20    0.05
   1   0  -3   -0.13    0.04
  -1   0   3   -0.17    0.05
   0   0  -3   -0.38    0.05
   0   0   3   -0.46    0.04
   0   0   3   -0.45    0.03
   1   0   3   -0.08    0.04
   2   0   3   -0.22    0.05
   2   0   3   -0.28    0.04
  -2   0  -3   -0.28    0.04
  -2   0  -3   -0.10    0.06
   3   0   3   -0.09    0.05
  -3   0  -3   -0.08    0.06
  -3   0  -3    0.00    0.06
   3   0   3   -0.18    0.05
  -4   0  -3    0.10    0.09
   4   0   3   -0.05    0.06
  -4   0  -3   -0.10    0.06
   5   0   3    0.10    0.08
  -5   0  -3    0.42    0.11
  -5   0  -3   -0.06    0.09
  -6   0  -3    0.01    0.09
  -6   0  -3    0.03    0.09
   6   0   3   -0.06    0.08
  -7   0  -3   -0.06    0.11
  -7   0  -3   -0.27    0.10
  -8   0  -3   -0.11    0.13
  -8   0  -3    0.11    0.13
  -9   0  -3   -0.01    0.16
  -9   0  -3   -0.06    0.15
 -10   0  -3   -0.14    0.19
 -10   0  -3   -0.14    0.16
 -11   0  -3   -0.28    0.18
 -11   0  -3   -0.45    0.18
 -12   0  -3    0.13    0.20
 -12   0  -3   -0.06    0.16
 -13   0  -3   -0.15    0.17
 -13   0  -3   -0.30    0.18
 -14   0  -3   -0.42    0.19
 -14   0  -3    0.14    0.21
 -15   0  -3   -0.07    0.28
 -15   0  -3   -0.15    0.26
 -16   0  -3    0.11    0.27
 -17   0  -3    0.18    0.26
 -18  -1   3    3.42    0.49
 -17  -1   3   10.34    0.76
 -16  -1   3    1.56    0.34
 -16  -1   3    1.54    0.38
 -16   1   3    1.04    0.34
 -15  -1   3   11.41    0.71
 -15  -1   3   12.11    0.71
 -15   1   3   11.73    0.68
 -15   1   3   11.10    0.71
 -14  -1   3    4.17    0.42
 -14  -1   3    3.65    0.42
 -14   1   3    3.79    0.41
 -14   1   3    3.60    0.42
 -13  -1   3    8.93    0.56
 -13  -1   3    9.35    0.58
 -13   1   3   10.03    0.60
 -13   1   3   10.04    0.57
 -12  -1   3   24.87    0.93
 -12  -1   3   26.46    1.00
 -12   1   3   25.66    0.92
 -12   1   3   25.51    0.98
 -11  -1   3   40.70    1.28
 -11  -1   3   38.21    1.20
 -11   1   3   38.51    1.24
 -11   1   3   39.38    1.19
 -10  -1   3   26.74    0.94
 -10  -1   3   28.08    0.90
 -10   1   3   24.66    0.90
 -10   1   3   26.43    0.85
  -9  -1   3  104.21    2.55
  -9  -1   3  102.18    2.64
  -9   1   3  104.09    2.63
  -9   1   3  104.18    2.51
  -8  -1   3   71.45    1.80
  -8  -1   3   69.55    1.52
   8  -1  -3   69.70    1.74
  -8  -1   3   72.44    1.88
  -8   1   3   72.56    1.86
  -8   1   3   69.54    1.76
  -7  -1   3  175.01    4.03
  -7  -1   3  178.78    4.17
  -7  -1   3  170.49    3.61
   7  -1  -3  178.97    3.98
  -7   1   3  176.55    4.00
  -7   1   3  177.13    4.16
   7   1  -3  174.22    4.02
  -6  -1   3   53.43    1.38
  -6  -1   3   50.83    1.15
  -6  -1   3   53.24    1.33
   6  -1  -3   51.86    1.28
  -6   1   3   52.89    1.30
  -6   1   3   51.79    1.37
   6   1  -3   52.00    1.32
  -5  -1   3  565.42   13.03
   5  -1  -3  567.12   12.84
  -5  -1   3  583.92   13.05
  -5  -1   3  558.41   11.78
   5   1  -3  561.53   11.77
  -5   1   3  567.81   13.44
  -5   1   3  567.36   12.78
   5   1  -3  584.16   12.96
  -4  -1   3   30.03    0.80
   4  -1  -3   30.84    0.82
  -4  -1   3   30.57    0.83
   4  -1  -3   31.31    0.76
   4   1  -3   30.31    0.71
  -4   1   3   30.11    0.76
  -4   1   3   31.55    0.83
  -3  -1   3  107.60    2.43
  -3  -1   3  105.29    2.50
   3  -1  -3  109.55    2.50
   3   1  -3  107.53    2.51
   3   1  -3  106.52    2.24
  -3   1   3  107.58    2.50
   3   1  -3  108.64    2.68
  -3   1   3  106.74    2.38
  -2  -1   3  248.22    5.78
  -2  -1   3  256.80    6.05
   2  -1  -3  259.87    5.80
   2  -1  -3  250.43    6.03
   2   1  -3  244.52    5.10
   2   1  -3  233.26    5.95
  -2   1   3  243.20    5.73
   2   1  -3  250.71    5.60
  -1  -1   3  293.68    7.20
  -1  -1   3  298.74    7.12
   1  -1  -3  295.53    7.15
   1  -1  -3  310.58    7.57
   1  -1  -3  319.74    7.11
  -1   1   3  316.38    7.43
  -1   1   3  309.91    7.17
  -1   1   3  301.87    7.04
   1   1  -3  312.55    7.12
   0  -1  -3   23.54    0.61
   0  -1   3   24.24    0.62
   0  -1   3   23.48    0.68
   0  -1  -3   24.83    0.68
   0   1   3   23.60    0.59
   0   1   3   24.00    0.61
   0   1   3   24.94    0.67
   0   1   3   24.04    0.61
  -1  -1  -3  673.26   15.34
  -1  -1  -3  668.17   15.07
   1  -1   3  656.29   15.40
   1   1   3  707.40   16.15
   1   1   3  661.91   15.01
  -1   1  -3  667.18   15.40
   1   1   3  665.32   15.29
  -2  -1  -3   30.91    0.81
   2  -1   3   30.47    0.82
  -2  -1  -3   31.57    0.81
   2  -1   3   32.30    0.81
  -2   1  -3   31.27    0.81
   2   1   3   30.53    0.80
   2   1   3   30.49    0.80
  -3  -1  -3  388.94    8.98
   3  -1   3  387.54    8.71
   3  -1   3  395.31    9.01
   3   1   3  380.13    8.73
  -3   1  -3  386.51    8.85
  -3   1  -3  384.82    8.52
   3   1   3  389.70    9.06
  -4  -1  -3  184.51    4.16
  -4  -1  -3  183.20    4.08
   4  -1   3  174.51    4.05
   4  -1   3  181.80    4.15
  -4   1  -3  177.02    4.15
  -4   1  -3  180.71    4.08
   4   1   3  179.33    4.05
   5  -1   3  622.12   13.59
  -5  -1  -3  633.00   14.44
  -5  -1  -3  605.88   14.21
   5   1   3  614.21   14.12
  -5   1  -3  615.75   14.02
  -5   1  -3  625.06   14.56
  -6  -1  -3    3.62    0.27
   6  -1   3    4.23    0.25
  -6  -1  -3    4.23    0.27
  -6   1  -3    4.38    0.27
   6   1   3    3.66    0.27
  -6   1  -3    3.51    0.27
  -7  -1  -3  126.20    3.11
  -7  -1  -3  129.06    3.06
  -7   1  -3  125.94    3.06
  -7   1  -3  130.08    3.10
  -8  -1  -3   12.84    0.57
  -8  -1  -3   14.50    0.58
  -8   1  -3   14.75    0.57
  -8   1  -3   13.15    0.58
  -9  -1  -3  250.52    5.96
  -9  -1  -3  250.54    5.84
  -9   1  -3  250.70    5.84
  -9   1  -3  257.33    5.95
 -10  -1  -3    8.99    0.53
 -10  -1  -3    8.16    0.49
 -10   1  -3    7.82    0.51
 -10   1  -3    8.56    0.49
 -11  -1  -3   42.21    1.36
 -11  -1  -3   41.56    1.34
 -11   1  -3   41.80    1.36
 -11   1  -3   41.32    1.32
 -12  -1  -3    4.47    0.43
 -12  -1  -3    3.40    0.40
 -12   1  -3    4.18    0.41
 -12   1  -3    4.37    0.42
 -13  -1  -3   15.30    0.77
 -13  -1  -3   15.26    0.77
 -13   1  -3   13.98    0.75
 -13   1  -3   15.01    0.75
 -14  -1  -3   -0.09    0.22
 -14  -1  -3   -0.01    0.23
 -14   1  -3    0.09    0.22
 -14   1  -3    0.12    0.23
 -15  -1  -3   21.84    1.02
 -15  -1  -3   22.36    1.07
 -15   1  -3   21.25    1.00
 -15   1  -3   20.84    1.04
 -16  -1  -3    2.72    0.43
 -16   1  -3    3.24    0.46
 -17  -1  -3    6.13    0.62
 -18  -1  -3   -0.16    0.24
 -17  -2   3    0.53    0.31
 -16  -2   3   -0.11    0.28
 -15  -2   3    0.55    0.28
 -15  -2   3    0.23    0.26
 -15   2   3    0.47    0.29
 -14  -2   3   -0.09    0.22
 -14  -2   3    0.06    0.20
 -14   2   3    0.09    0.19
 -14   2   3   -0.45    0.20
 -13  -2   3    1.37    0.29
 -13  -2   3    1.19    0.27
 -13   2   3    0.74    0.25
 -13   2   3    1.28    0.28
 -12  -2   3    0.20    0.21
 -12  -2   3   -0.14    0.20
 -12   2   3   -0.28    0.17
 -12   2   3   -0.45    0.19
 -11  -2   3    0.56    0.20
 -11  -2   3    0.32    0.22
 -11   2   3    0.25    0.19
 -11   2   3    0.33    0.19
 -10  -2   3   -0.02    0.18
 -10  -2   3    0.39    0.19
 -10   2   3   -0.24    0.16
 -10   2   3    0.36    0.15
  -9  -2   3   11.40    0.52
   9  -2  -3   11.32    0.45
  -9  -2   3   10.80    0.54
  -9   2   3   10.69    0.48
  -9   2   3   11.52    0.53
  -8  -2   3    5.32    0.34
  -8  -2   3    6.03    0.37
   8  -2  -3    6.27    0.30
  -8   2   3    6.01    0.34
  -8   2   3    5.75    0.31
   7  -2  -3   -0.27    0.07
  -7  -2   3   -0.05    0.10
  -7  -2   3   -0.02    0.11
  -7   2   3    0.01    0.11
  -7   2   3   -0.24    0.09
  -6  -2   3    2.89    0.23
  -6  -2   3    2.91    0.26
   6  -2  -3    2.92    0.18
   6   2  -3    2.88    0.23
  -6   2   3    2.53    0.23
  -6   2   3    2.86    0.18
   6   2  -3    2.90    0.18
   5  -2  -3   38.75    1.04
  -5  -2   3   39.11    1.05
   5  -2  -3   39.38    0.94
  -5  -2   3   38.95    1.02
   5   2  -3   38.14    0.92
  -5   2   3   38.42    0.95
  -5   2   3   39.17    1.03
  -4  -2   3   56.62    1.42
   4  -2  -3   58.07    1.30
   4  -2  -3   56.94    1.21
  -4  -2   3   57.88    1.40
   4  -2  -3   58.75    1.42
  -4   2   3   55.45    1.31
   4   2  -3   55.08    1.28
  -4   2   3   57.74    1.41
   3  -2  -3    2.13    0.13
   3  -2  -3    2.26    0.15
  -3  -2   3    2.08    0.16
  -3  -2   3    2.16    0.17
   3   2  -3    2.14    0.15
  -3   2   3    2.11    0.10
  -3   2   3    2.46    0.15
   3   2  -3    2.65    0.17
   3   2  -3    2.13    0.19
  -2  -2   3  101.24    2.41
  -2  -2   3  104.48    2.24
  -2  -2   3  103.87    2.56
   2  -2  -3  109.68    2.40
   2  -2  -3  100.30    2.18
   2   2  -3  101.90    2.40
  -2   2   3  106.91    2.38
  -2   2   3  104.86    2.38
   2   2  -3  105.20    2.23
   2   2  -3  102.46    2.55
  -1  -2   3  304.35    7.02
  -1  -2   3  296.52    6.82
   1  -2  -3  314.08    7.31
   1  -2  -3  296.52    6.95
   1  -2  -3  311.90    6.97
   1   2  -3  297.71    6.14
  -1   2   3  303.21    6.89
  -1   2   3  291.96    6.88
   1   2  -3  302.63    7.29
  -1   2   3  283.56    6.61
   0  -2  -3   21.52    0.59
   0  -2  -3   20.19    0.53
   0  -2  -3   20.45    0.51
   0  -2   3   20.88    0.61
   0  -2  -3   22.14    0.53
   0   2   3   21.59    0.51
   0   2  -3   20.60    0.60
   0   2   3   20.40    0.51
   0   2   3   20.12    0.51
   0   2   3   20.96    0.57
  -1  -2  -3    3.66    0.16
  -1  -2  -3    3.92    0.15
   1  -2   3    3.75    0.16
  -1   2  -3    3.80    0.15
   1   2   3    3.61    0.18
   1   2   3    3.68    0.16
   1   2   3    3.60    0.14
  -2  -2  -3    6.79    0.26
  -2  -2  -3    6.63    0.24
   2   2   3    6.63    0.24
  -2   2  -3    6.45    0.24
   2   2   3    6.69    0.25
  -3  -2  -3    2.34    0.17
   3  -2   3    2.45    0.18
   3  -2   3    2.20    0.15
  -3  -2  -3    2.32    0.16
   3   2   3    2.14    0.16
  -3   2  -3    2.51    0.16
   3   2   3    2.57    0.18
  -4  -2  -3    3.75    0.24
   4  -2   3    3.99    0.22
  -4  -2  -3    3.96    0.24
   4   2   3    3.62    0.23
  -4   2  -3    3.87    0.22
  -5  -2  -3   40.16    1.10
  -5  -2  -3   40.93    1.10
   5  -2   3   40.59    1.06
   5   2   3   40.45    1.08
  -5   2  -3   40.18    1.07
  -5   2  -3   41.52    1.11
   6  -2   3    0.07    0.08
  -6  -2  -3   -0.09    0.09
  -6  -2  -3   -0.01    0.09
  -6   2  -3   -0.07    0.08
  -6   2  -3   -0.02    0.10
  -7  -2  -3    6.38    0.37
   7  -2   3    6.57    0.33
  -7  -2  -3    6.71    0.37
  -7   2  -3    6.68    0.37
  -7   2  -3    6.40    0.35
  -8  -2  -3    9.68    0.48
  -8  -2  -3    9.08    0.46
  -8   2  -3    9.84    0.46
  -8   2  -3    8.99    0.46
  -9  -2  -3   31.64    1.06
  -9  -2  -3   32.93    1.07
  -9   2  -3   33.08    1.07
  -9   2  -3   31.91    1.03
 -10  -2  -3    2.54    0.31
 -10  -2  -3    2.79    0.34
 -10   2  -3    2.65    0.32
 -10   2  -3    2.84    0.32
 -11  -2  -3    4.66    0.46
 -11  -2  -3    3.63    0.39
 -11   2  -3    4.25    0.40
 -11   2  -3    4.90    0.45
 -12  -2  -3    0.14    0.19
 -12  -2  -3    0.29    0.21
 -12   2  -3    0.36    0.19
 -12   2  -3   -0.01    0.18
 -13  -2  -3    1.61    0.31
 -13  -2  -3    1.95    0.34
 -13   2  -3    1.74    0.32
 -13   2  -3    1.77    0.32
 -14  -2  -3    3.92    0.45
 -14  -2  -3    3.75    0.46
 -14   2  -3    3.63    0.44
 -14   2  -3    4.02    0.47
 -15  -2  -3   -0.03    0.29
 -15  -2  -3    0.13    0.29
 -15   2  -3   -0.20    0.27
 -15   2  -3    0.21    0.27
 -16  -2  -3    1.17    0.34
 -16   2  -3    1.06    0.35
 -17  -2  -3    0.51    0.32
 -17  -3   3    4.00    0.52
 -16  -3   3    6.17    0.62
 -15  -3   3   15.31    0.82
 -15  -3   3   13.62    0.79
 -14  -3   3    8.71    0.61
 -14  -3   3    9.49    0.61
 -13  -3   3   26.38    1.07
 -13  -3   3   26.60    1.04
 -13   3   3   29.14    1.04
 -13   3   3   27.26    1.00
 -12  -3   3   24.76    0.99
 -12  -3   3   27.25    1.01
 -12   3   3   28.10    0.99
 -12   3   3   24.90    0.92
 -11  -3   3   67.44    1.90
 -11  -3   3   69.98    1.98
 -11   3   3   66.93    1.82
 -11   3   3   70.84    1.91
 -10  -3   3    2.67    0.32
 -10  -3   3    3.85    0.35
 -10   3   3    3.09    0.32
 -10   3   3    3.91    0.32
  -9  -3   3   74.13    2.02
  -9  -3   3   74.39    1.97
   9  -3  -3   76.09    1.83
  -9   3   3   74.47    1.88
  -9   3   3   76.86    1.97
   8  -3  -3   14.52    0.47
  -8  -3   3   13.05    0.56
  -8  -3   3   13.78    0.58
  -8   3   3   14.16    0.55
  -8   3   3   14.03    0.50
  -7  -3   3   48.35    1.32
   7  -3  -3   48.20    1.17
  -7  -3   3   47.56    1.30
   7   3  -3   47.10    1.15
  -7   3   3   48.57    1.28
  -7   3   3   46.81    1.20
  -6  -3   3   43.54    1.17
  -6  -3   3   42.29    1.18
   6  -3  -3   43.49    1.04
   6   3  -3   42.42    1.06
  -6   3   3   43.66    1.07
  -6   3   3   43.27    1.14
  -5  -3   3   64.95    1.61
   5  -3  -3   64.54    1.41
   5  -3  -3   65.89    1.48
   5  -3  -3   66.44    1.62
  -5  -3   3   65.64    1.64
  -5   3   3   65.38    1.50
  -5   3   3   63.36    1.59
   5   3  -3   64.34    1.49
   5   3  -3   63.77    1.80
  -4  -3   3    0.73    0.12
   4  -3  -3    0.92    0.11
   4  -3  -3    0.77    0.11
  -4  -3   3    0.46    0.10
   4  -3  -3    1.15    0.08
   4   3  -3    0.84    0.15
  -4   3   3    0.76    0.09
   4   3  -3    0.74    0.12
  -4   3   3    0.81    0.08
   3  -3  -3  192.87    4.10
   3  -3  -3  206.16    4.52
  -3  -3   3  196.91    4.53
  -3  -3   3  202.81    4.46
   3   3  -3  198.54    4.16
   3   3  -3  196.77    4.76
  -3   3   3  198.90    4.54
  -3   3   3  195.76    4.54
  -2  -3   3  174.98    4.23
  -2  -3   3  173.30    4.02
   2  -3  -3  185.97    4.08
   2   3  -3  176.22    4.01
   2   3  -3  176.18    3.73
   2   3  -3  176.82    4.21
  -2   3   3  172.59    3.99
   1  -3  -3  904.79   19.03
   1  -3  -3  818.43   18.97
  -1  -3   3  837.42   20.08
  -1  -3   3  849.63   19.18
   1  -3  -3  787.50   18.34
   1  -3  -3  866.05   19.91
   1   3  -3  823.48   17.40
   1   3  -3  842.84   20.04
   0  -3  -3    1.52    0.11
   0  -3  -3    1.54    0.12
   0  -3  -3    1.32    0.10
   0  -3  -3    1.69    0.10
   0  -3   3    1.36    0.14
   0   3   3    1.79    0.10
   0   3   3    2.01    0.11
   0   3  -3    1.90    0.18
   1  -3   3  369.30    8.36
  -1  -3  -3  367.96    8.38
  -1  -3  -3  368.39    8.46
   1   3   3  353.79    8.29
  -1   3  -3  367.34    7.49
   1   3   3  355.30    8.26
   1   3   3  372.39    8.75
  -2  -3  -3    6.43    0.26
  -2  -3  -3    6.80    0.25
   2  -3   3    6.69    0.25
   2   3   3    6.84    0.23
   2   3   3    6.57    0.27
  -2   3  -3    6.82    0.30
  -2   3  -3    6.82    0.23
   3  -3   3  423.90    9.42
  -3  -3  -3  410.19    9.47
  -3  -3  -3  409.31    8.94
   3   3   3  399.33    9.53
  -3   3  -3  408.92    9.40
   3   3   3  388.13    9.27
   4  -3   3    3.66    0.24
  -4  -3  -3    3.81    0.23
   4  -3   3    3.52    0.21
  -4  -3  -3    3.49    0.24
  -4   3  -3    3.57    0.20
   4   3   3    3.80    0.24
  -5  -3  -3  222.82    5.09
  -5  -3  -3  224.12    5.20
   5  -3   3  224.67    5.05
   5  -3   3  233.41    5.17
   5   3   3  220.36    5.07
  -5   3  -3  223.28    5.14
  -6  -3  -3   24.61    0.77
  -6  -3  -3   25.13    0.80
   6  -3   3   24.74    0.74
  -6   3  -3   24.62    0.74
  -7  -3  -3   63.97    1.70
  -7  -3  -3   64.53    1.71
   7  -3   3   65.30    1.63
  -7   3  -3   64.81    1.67
  -8  -3  -3    0.22    0.15
  -8  -3  -3    0.30    0.16
  -8   3  -3    0.24    0.13
  -8   3  -3    0.15    0.14
  -9  -3  -3  154.17    3.87
  -9  -3  -3  155.62    3.81
  -9   3  -3  162.66    3.83
  -9   3  -3  158.96    3.82
 -10  -3  -3    1.02    0.24
 -10  -3  -3    0.91    0.24
 -10   3  -3    1.13    0.23
 -10   3  -3    1.15    0.25
 -11  -3  -3   32.23    1.15
 -11  -3  -3   31.97    1.13
 -11   3  -3   31.85    1.14
 -11   3  -3   32.92    0.92
 -11   3  -3   33.78    1.11
 -12  -3  -3    0.91    0.25
 -12  -3  -3    1.11    0.27
 -12   3  -3    0.66    0.23
 -12   3  -3    0.85    0.26
 -13  -3  -3   38.87    1.37
 -13  -3  -3   40.88    1.41
 -13   3  -3   37.69    1.38
 -13   3  -3   40.24    1.34
 -14  -3  -3    0.29    0.28
 -14  -3  -3    0.07    0.25
 -14   3  -3    0.08    0.21
 -15  -3  -3   28.41    1.22
 -15   3  -3   31.38    1.30
 -16  -3  -3    1.35    0.37
 -16   3  -3    1.20    0.37
 -17  -3  -3    7.41    0.69
 -16  -4   3    0.91    0.33
 -15  -4   3    0.23    0.28
 -14  -4   3    0.52    0.27
 -14  -4   3    0.61    0.28
 -13  -4   3    0.13    0.23
 -13  -4   3    0.23    0.25
 -12  -4   3   -0.26    0.19
 -12  -4   3   -0.06    0.20
 -12   4   3   -0.10    0.16
 -11  -4   3    0.08    0.20
 -11  -4   3   -0.24    0.20
 -11   4   3   -0.28    0.17
 -11   4   3    0.20    0.17
 -10  -4   3    3.70    0.37
 -10  -4   3    2.69    0.33
 -10   4   3    2.89    0.31
 -10   4   3    3.95    0.33
  -9  -4   3    3.91    0.35
   9  -4  -3    3.95    0.26
  -9  -4   3    4.65    0.37
  -9   4   3    3.95    0.33
  -9   4   3    4.24    0.31
  -8  -4   3    3.10    0.32
   8  -4  -3    3.39    0.21
  -8  -4   3    2.89    0.29
  -8   4   3    3.53    0.24
  -8   4   3    2.67    0.25
  -7  -4   3    4.68    0.32
   7  -4  -3    4.53    0.22
  -7  -4   3    4.42    0.32
   7   4  -3    4.02    0.30
  -7   4   3    4.72    0.26
  -7   4   3    4.51    0.28
  -6  -4   3   22.59    0.72
   6  -4  -3   22.72    0.58
  -6  -4   3   21.65    0.73
  -6   4   3   23.29    0.66
   6   4  -3   22.48    0.69
   6   4  -3   22.67    0.85
  -5  -4   3   -0.08    0.10
   5  -4  -3    0.01    0.05
  -5  -4   3   -0.08    0.09
   5  -4  -3    0.07    0.10
   5   4  -3   -0.15    0.10
   5   4  -3   -0.13    0.11
  -5   4   3    0.20    0.10
  -5   4   3   -0.11    0.07
  -4  -4   3   33.58    0.92
   4  -4  -3   35.18    0.90
  -4  -4   3   33.23    0.94
  -4   4   3   35.30    0.86
   4   4  -3   33.52    0.92
   4   4  -3   33.54    1.03
  -4   4   3   35.31    0.83
  -3  -4   3   11.31    0.38
  -3  -4   3   11.58    0.42
   3  -4  -3   12.06    0.36
  -3   4   3   11.23    0.39
   3   4  -3   11.18    0.44
   3   4  -3   11.04    0.45
   2  -4  -3    4.01    0.16
  -2  -4   3    3.91    0.19
  -2  -4   3    3.67    0.24
   2   4  -3    3.78    0.22
  -2   4   3    3.66    0.23
   2   4  -3    4.71    0.28
  -1  -4   3   30.68    0.87
   1  -4  -3   30.50    0.72
  -1  -4   3   30.05    0.78
   1  -4  -3   31.44    0.81
   1  -4  -3   32.38    0.74
   1  -4  -3   29.80    0.73
   1   4  -3   29.76    0.85
   1   4  -3   31.38    0.84
   0  -4  -3   44.76    1.08
   0  -4  -3   48.87    1.09
   0  -4   3   46.66    1.22
   0  -4  -3   46.39    1.10
   0  -4  -3   47.62    1.17
   0   4   3   46.16    1.09
   0   4  -3   46.12    1.18
  -1  -4  -3   27.13    0.69
  -1  -4  -3   27.89    0.72
   1  -4   3   28.03    0.71
   1   4   3   27.34    0.71
  -1   4  -3   27.33    0.79
   1   4   3   28.21    0.69
   2  -4   3    9.38    0.30
  -2  -4  -3    8.85    0.30
  -2  -4  -3    9.35    0.34
   2   4   3    9.24    0.32
   2   4   3    8.13    0.23
   2   4   3    9.01    0.32
  -2   4  -3    9.27    0.40
   2   4   3    7.38    0.23
   3  -4   3   77.38    1.84
  -3  -4  -3   76.22    1.85
  -3  -4  -3   78.32    1.86
  -3   4  -3   78.32    1.81
   3   4   3   75.75    1.84
  -3   4  -3   79.50    1.80
   3   4   3   75.53    1.80
   4  -4   3    0.09    0.08
  -4  -4  -3    0.02    0.08
   4  -4   3    0.02    0.10
  -4  -4  -3    0.16    0.11
   4   4   3    0.36    0.11
  -4   4  -3   -0.03    0.07
  -4   4  -3   -0.10    0.09
   5  -4   3    5.24    0.29
  -5  -4  -3    3.81    0.31
   5  -4   3    4.85    0.27
  -5  -4  -3    3.93    0.28
  -5   4  -3    4.69    0.24
  -5   4  -3    4.79    0.31
  -6  -4  -3    0.07    0.11
  -6  -4  -3    0.08    0.12
   6  -4   3    0.04    0.09
  -6   4  -3    0.09    0.09
  -6   4  -3   -0.05    0.10
  -7  -4  -3    4.10    0.33
  -7  -4  -3    4.04    0.30
  -7   4  -3    4.57    0.30
  -7   4  -3    4.04    0.28
  -8  -4  -3    0.80    0.19
  -8  -4  -3    0.80    0.19
  -8   4  -3    1.18    0.17
  -8   4  -3    0.86    0.17
  -9  -4  -3    2.14    0.29
  -9  -4  -3    1.45    0.27
  -9   4  -3    2.74    0.27
  -9   4  -3    2.06    0.26
 -10  -4  -3    9.02    0.54
 -10  -4  -3    8.80    0.53
 -10   4  -3    9.42    0.50
 -10   4  -3    9.85    0.45
 -11  -4  -3    0.74    0.27
 -11  -4  -3    1.22    0.28
 -11   4  -3    1.29    0.21
 -11   4  -3    1.18    0.26
 -12  -4  -3    1.01    0.26
 -12  -4  -3    1.05    0.29
 -12   4  -3    0.87    0.24
 -13  -4  -3   -0.03    0.21
 -13  -4  -3    0.12    0.23
 -14  -4  -3   -0.01    0.23
 -14  -4  -3    0.34    0.26
 -15  -4  -3   -0.07    0.27
 -16  -4  -3    0.12    0.29
 -16  -5   3    5.88    0.61
 -15  -5   3   13.74    0.83
 -14  -5   3    5.44    0.52
 -13  -5   3   13.22    0.73
 -13  -5   3   12.57    0.70
 -12  -5   3    3.99    0.43
 -12  -5   3    3.49    0.40
 -11  -5   3   51.52    1.60
 -11  -5   3   52.16    1.59
 -10  -5   3    4.37    0.40
 -10  -5   3    4.79    0.41
  -9  -5   3   61.14    1.73
  -9  -5   3   59.50    1.71
  -9   5   3   62.82    1.60
  -8  -5   3   15.29    0.64
  -8  -5   3   14.36    0.62
   8  -5  -3   14.42    0.45
  -8   5   3   15.72    0.53
   8   5  -3   15.23    0.76
   7  -5  -3   44.09    1.05
  -7  -5   3   42.93    1.26
  -7  -5   3   42.42    1.25
  -7   5   3   45.11    1.08
  -7   5   3   45.15    1.13
   7   5  -3   44.29    1.19
   7   5  -3   44.12    1.42
  -6  -5   3   18.36    0.67
   6  -5  -3   18.93    0.62
   6  -5  -3   18.21    0.47
  -6  -5   3   18.71    0.65
   6   5  -3   18.66    0.66
  -6   5   3   18.60    0.56
  -6   5   3   18.85    0.52
   6   5  -3   18.89    0.76
  -5  -5   3  117.15    2.85
   5  -5  -3  124.07    2.84
  -5  -5   3  120.23    2.87
   5   5  -3  119.15    3.06
  -5   5   3  120.37    2.61
   5   5  -3  118.07    2.70
  -4  -5   3   45.79    1.20
  -4  -5   3   45.67    1.23
   4  -5  -3   48.39    1.17
  -4   5   3   46.23    1.15
   4   5  -3   46.13    1.22
   4   5  -3   45.08    1.30
   3  -5  -3  121.44    2.70
  -3  -5   3  116.32    2.75
  -3  -5   3  117.46    2.74
   3   5  -3  113.64    2.87
   3   5  -3  118.04    2.65
  -3   5   3  115.51    2.57
   2  -5  -3  113.18    2.64
   2  -5  -3  123.16    2.65
  -2  -5   3  114.17    2.69
  -2  -5   3  114.12    2.87
   2  -5  -3  116.11    2.55
   2   5  -3  117.21    2.64
   2   5  -3  116.50    2.81
  -2   5   3  115.30    2.57
   1  -5  -3  347.86    8.09
   1  -5  -3  366.57    7.80
  -1  -5   3  339.92    8.15
   1  -5  -3  331.07    7.66
   1  -5  -3  343.42    7.78
  -1  -5   3  342.84    7.82
  -1   5   3  343.46    7.14
   1   5  -3  342.32    7.19
   0  -5  -3   32.49    0.81
   0  -5  -3   33.34    0.85
   0  -5   3   32.49    0.91
   0  -5  -3   34.57    0.77
   0  -5  -3   30.52    0.77
   0   5  -3   32.00    0.93
  -1  -5  -3  403.56    9.11
  -1  -5  -3  388.07    9.22
   1  -5   3  411.31    9.22
   1   5   3  406.06    9.11
  -1   5  -3  408.07    8.36
  -2  -5  -3   32.23    0.86
   2  -5   3   32.30    0.82
  -2  -5  -3   31.63    0.82
   2   5   3   32.75    0.81
   2   5   3   31.24    0.85
  -2   5  -3   32.30    0.93
  -3  -5  -3  237.74    5.44
   3  -5   3  249.16    5.43
  -3  -5  -3  241.65    5.37
  -3   5  -3  245.44    5.10
   3   5   3  240.73    5.36
   3   5   3  220.19    5.38
  -4  -5  -3    0.90    0.14
   4  -5   3    1.14    0.13
  -4  -5  -3    1.16    0.17
  -4   5  -3    1.12    0.20
   4   5   3    1.25    0.17
  -5  -5  -3  171.84    4.07
   5  -5   3  173.85    3.99
  -5  -5  -3  172.77    4.03
   5  -5   3  177.64    4.04
  -5   5  -3  175.05    3.96
  -5   5  -3  170.22    3.78
  -6  -5  -3    0.55    0.15
   6  -5   3    0.68    0.15
  -6  -5  -3    0.30    0.15
  -6   5  -3    0.56    0.16
  -6   5  -3    0.40    0.10
  -7  -5  -3   96.09    2.43
  -7  -5  -3   94.66    2.42
  -7   5  -3   95.64    2.25
  -7   5  -3   97.77    2.32
  -8  -5  -3    9.36    0.49
  -8  -5  -3   10.05    0.51
  -8   5  -3   10.25    0.43
  -8   5  -3    9.94    0.47
  -9  -5  -3   31.65    1.07
  -9  -5  -3   33.87    1.11
  -9   5  -3   33.01    0.98
  -9   5  -3   31.45    0.96
 -10  -5  -3    0.46    0.21
 -10  -5  -3    0.52    0.19
 -10   5  -3    0.62    0.18
 -10   5  -3    0.61    0.18
 -11  -5  -3   27.15    1.02
 -11  -5  -3   27.55    1.05
 -11   5  -3   27.61    0.86
 -12  -5  -3   -0.09    0.20
 -12  -5  -3   -0.22    0.19
 -13  -5  -3   30.98    1.24
 -13  -5  -3   33.43    1.24
 -14  -5  -3    0.50    0.26
 -15  -5  -3   18.34    0.96
 -16  -5  -3    0.91    0.34
 -15  -6   3   -0.11    0.27
 -14  -6   3   -0.24    0.21
 -13  -6   3   -0.24    0.21
 -13  -6   3   -0.17    0.23
 -12  -6   3   -0.07    0.22
 -12  -6   3   -0.07    0.23
 -11  -6   3    3.58    0.40
 -11  -6   3    4.39    0.45
 -10  -6   3    4.95    0.43
 -10  -6   3    4.09    0.42
  -9  -6   3    1.83    0.27
  -9  -6   3    2.16    0.30
  -8  -6   3    1.98    0.29
  -8  -6   3    1.78    0.26
   8   6  -3    2.01    0.32
   8   6  -3    1.86    0.27
   7  -6  -3   14.68    0.40
  -7  -6   3   14.57    0.62
  -7  -6   3   15.00    0.59
   7   6  -3   14.20    0.61
  -7   6   3   14.67    0.52
   7   6  -3   14.37    0.70
  -6  -6   3   45.94    1.29
  -6  -6   3   44.73    1.31
   6  -6  -3   48.17    1.25
   6   6  -3   44.59    1.40
  -6   6   3   47.46    1.19
   6   6  -3   46.81    1.29
  -5  -6   3    0.94    0.20
   5  -6  -3    0.87    0.15
  -5  -6   3    0.86    0.17
  -5   6   3    1.06    0.19
   5   6  -3    0.92    0.22
   5   6  -3    1.03    0.19
   4  -6  -3   21.85    0.62
  -4  -6   3   22.02    0.67
  -4  -6   3   21.84    0.73
   4   6  -3   21.13    0.76
   4   6  -3   21.53    0.72
  -4   6   3   22.09    0.70
  -3  -6   3   18.27    0.63
   3  -6  -3   18.19    0.44
   3  -6  -3   18.10    0.51
  -3  -6   3   18.03    0.56
   3  -6  -3   18.47    0.45
  -3   6   3   18.53    0.63
   3   6  -3   17.99    0.69
   3   6  -3   18.19    0.58
  -2  -6   3    1.90    0.20
  -2  -6   3    1.79    0.17
   2  -6  -3    2.01    0.11
  -2  -6   3    1.55    0.18
   2  -6  -3    2.01    0.12
   2  -6  -3    1.77    0.12
   2   6  -3    1.70    0.25
  -2   6   3    1.80    0.22
  -1  -6   3    1.25    0.12
  -1  -6   3    1.41    0.16
   1  -6  -3    1.34    0.13
   1  -6  -3    1.39    0.11
   1   6  -3    1.44    0.23
  -1   6   3    1.27    0.21
   0  -6  -3   15.63    0.47
   0  -6  -3   14.62    0.39
   0  -6   3   15.46    0.52
   0  -6  -3   17.35    0.40
   0   6  -3   15.52    0.61
  -1  -6  -3   27.59    0.70
  -1  -6  -3   28.93    0.78
   1  -6   3   28.74    0.82
   2  -6   3    1.07    0.11
  -2  -6  -3    1.11    0.11
  -2  -6  -3    1.29    0.16
   2   6   3    1.17    0.14
  -2   6  -3    1.15    0.21
  -3  -6  -3   32.56    0.88
   3  -6   3   34.97    0.88
  -3  -6  -3   33.12    0.94
  -3   6  -3   33.20    1.00
   3   6   3   33.67    0.85
   3   6   3   32.21    0.93
   3   6   3   32.52    0.85
  -4  -6  -3   18.71    0.65
  -4  -6  -3   19.48    0.61
   4  -6   3   19.43    0.59
  -4   6  -3   18.80    0.70
  -5  -6  -3    0.14    0.13
   5  -6   3    0.72    0.14
  -5  -6  -3    0.48    0.16
   5  -6   3    1.00    0.17
  -5   6  -3    0.52    0.19
   6  -6   3    4.52    0.32
  -6  -6  -3    4.48    0.35
  -6  -6  -3    4.52    0.31
  -6   6  -3    4.49    0.35
  -7  -6  -3    2.67    0.28
  -7  -6  -3    2.56    0.30
  -7   6  -3    2.01    0.20
  -7   6  -3    1.98    0.26
  -8  -6  -3    3.51    0.33
  -8  -6  -3    3.51    0.36
  -8   6  -3    3.83    0.34
  -9  -6  -3   -0.15    0.16
  -9  -6  -3   -0.22    0.15
  -9   6  -3    0.14    0.16
 -10  -6  -3   12.56    0.64
 -10  -6  -3   12.15    0.65
 -10   6  -3   12.06    0.55
 -11  -6  -3    9.37    0.60
 -11  -6  -3    8.03    0.54
 -12  -6  -3    0.22    0.23
 -12  -6  -3    0.04    0.21
 -13  -6  -3    0.19    0.25
 -13  -6  -3    0.36    0.28
 -14  -6  -3   -0.17    0.24
 -15  -6  -3   -0.41    0.25
 -14  -7   3    3.29    0.46
 -13  -7   3    3.64    0.45
 -12  -7   3    2.18    0.36
 -12  -7   3    2.39    0.37
 -11  -7   3   13.78    0.71
 -11  -7   3   12.36    0.71
 -10  -7   3   12.17    0.66
 -10  -7   3   12.69    0.68
  -9  -7   3   30.27    1.07
  -9  -7   3   32.52    1.11
  -8  -7   3   13.98    0.66
  -8  -7   3   13.54    0.62
   8   7  -3   13.78    0.64
  -7  -7   3   37.43    1.13
  -7  -7   3   38.12    1.18
  -7   7   3   39.64    1.05
   7   7  -3   36.42    1.22
   7   7  -3   34.58    1.12
  -6  -7   3   12.00    0.55
  -6  -7   3   11.73    0.51
   6   7  -3   13.36    0.60
   6   7  -3   12.11    0.56
  -6   7   3   12.30    0.51
   5  -7  -3   87.03    2.02
  -5  -7   3   79.95    2.11
  -5  -7   3   83.93    2.09
   5   7  -3   80.99    2.16
   5   7  -3   83.29    2.08
  -5   7   3   83.22    1.99
   4  -7  -3   10.16    0.37
  -4  -7   3   10.83    0.50
  -4  -7   3   10.24    0.41
  -4   7   3   10.17    0.49
   4   7  -3   10.64    0.55
   4   7  -3   10.25    0.42
  -3  -7   3  184.34    4.22
   3  -7  -3  182.95    4.00
  -3  -7   3  176.91    4.22
   3  -7  -3  188.18    4.14
   3   7  -3  182.22    4.29
  -3   7   3  182.27    4.00
   3   7  -3  180.66    4.07
   2  -7  -3    5.47    0.18
  -2  -7   3    4.78    0.25
   2  -7  -3    4.66    0.21
  -2  -7   3    4.64    0.32
   2  -7  -3    4.69    0.21
   2  -7  -3    4.59    0.17
   2   7  -3    4.81    0.40
  -2   7   3    4.12    0.33
  -1  -7   3   99.40    2.50
  -1  -7   3   99.66    2.34
   1  -7  -3  101.88    2.38
   1  -7  -3   99.35    2.28
  -1   7   3  100.39    2.36
   1   7  -3   98.94    2.41
   0  -7   3   10.09    0.40
   0  -7  -3   10.03    0.37
   0  -7  -3    9.50    0.27
   0   7   3   10.64    0.50
   0   7  -3   10.37    0.52
   1  -7   3   58.12    1.38
  -1  -7  -3   55.28    1.35
   1  -7   3   57.53    1.50
  -1  -7  -3   57.01    1.42
  -1   7  -3   58.06    1.55
   2  -7   3    0.16    0.10
   2  -7   3    0.07    0.07
  -2  -7  -3    0.33    0.09
  -2   7  -3    0.27    0.17
  -3  -7  -3   74.98    1.87
   3  -7   3   74.87    1.80
  -3  -7  -3   73.43    1.81
  -3   7  -3   76.06    1.91
  -4  -7  -3    4.34    0.30
   4  -7   3    4.66    0.27
  -4  -7  -3    4.65    0.28
  -4   7  -3    4.38    0.36
  -5  -7  -3   71.56    1.88
   5  -7   3   74.47    1.81
  -5  -7  -3   69.08    1.83
  -5   7  -3   73.79    1.87
  -6  -7  -3    1.43    0.23
  -6  -7  -3    1.04    0.19
  -6   7  -3    1.74    0.27
  -7  -7  -3  121.52    3.07
  -7  -7  -3  124.33    3.09
  -7   7  -3  126.18    2.91
  -8  -7  -3    2.86    0.35
  -8  -7  -3    2.47    0.29
  -8   7  -3    2.62    0.32
  -9  -7  -3   59.99    1.77
  -9  -7  -3   59.30    1.73
  -9   7  -3   60.88    1.62
 -10  -7  -3    1.07    0.27
 -10  -7  -3    1.17    0.25
 -10   7  -3    1.13    0.25
 -11  -7  -3   23.85    0.97
 -11  -7  -3   24.34    1.01
 -12  -7  -3    1.02    0.30
 -12  -7  -3    0.99    0.27
 -13  -7  -3   10.34    0.69
 -14  -7  -3    0.10    0.26
 -14  -8   3   -0.28    0.24
 -13  -8   3    0.01    0.24
 -12  -8   3   -0.26    0.19
 -11  -8   3    1.08    0.30
 -11  -8   3    0.94    0.28
 -10  -8   3    2.80    0.36
 -10  -8   3    2.92    0.39
  -9  -8   3    1.04    0.25
  -9  -8   3    1.16    0.28
  -8  -8   3   -0.10    0.17
  -8  -8   3   -0.06    0.20
   8   8  -3    0.21    0.20
  -7  -8   3    4.01    0.38
  -7  -8   3    3.96    0.37
  -7   8   3    3.89    0.36
   7   8  -3    4.14    0.42
  -6  -8   3    4.29    0.33
  -6  -8   3    3.94    0.36
  -6   8   3    4.07    0.35
   6   8  -3    4.28    0.39
  -5  -8   3    0.82    0.21
  -5  -8   3    0.72    0.16
  -5   8   3    1.00    0.22
   5   8  -3    0.71    0.22
  -4  -8   3   15.75    0.65
   4  -8  -3   16.87    0.41
  -4  -8   3   16.20    0.58
  -4   8   3   16.75    0.68
   4   8  -3   16.66    0.73
   3  -8  -3    0.02    0.08
  -3  -8   3    0.36    0.17
   3  -8  -3    0.19    0.09
  -3  -8   3    0.01    0.12
   3   8  -3    0.19    0.21
  -3   8   3   -0.08    0.16
   2  -8  -3    1.16    0.12
  -2  -8   3    0.72    0.17
  -2  -8   3    1.03    0.14
   2  -8  -3    0.83    0.12
   2   8  -3    1.23    0.26
  -2   8   3    1.24    0.24
  -1  -8   3    7.62    0.37
  -1  -8   3    8.02    0.41
  -1  -8   3    8.17    0.31
   1  -8  -3    8.11    0.33
  -1   8   3    7.60    0.47
   1   8  -3    8.93    0.52
   0  -8   3    5.08    0.29
   0  -8  -3    4.38    0.27
   0   8   3    4.70    0.39
   0   8  -3    5.17    0.41
   1  -8   3    8.43    0.32
  -1  -8  -3    8.73    0.38
  -1  -8  -3    7.91    0.28
   1  -8   3    8.62    0.37
  -1   8  -3    8.33    0.51
   2  -8   3    1.33    0.13
   2  -8   3    1.31    0.17
  -2  -8  -3    1.73    0.16
  -2  -8  -3    1.54    0.19
  -2   8  -3    1.14    0.25
  -3  -8  -3    3.78    0.30
  -3  -8  -3    3.79    0.25
  -3   8  -3    4.15    0.41
  -4  -8  -3    8.29    0.44
  -4  -8  -3    7.51    0.36
  -4   8  -3    8.14    0.52
  -5  -8  -3    0.23    0.18
  -5  -8  -3   -0.04    0.14
  -5   8  -3    0.20    0.21
  -6  -8  -3    1.53    0.25
  -6  -8  -3    1.24    0.21
  -6   8  -3    1.35    0.28
  -7  -8  -3    0.07    0.21
  -7  -8  -3   -0.25    0.18
  -7   8  -3    0.29    0.22
  -8  -8  -3    0.52    0.21
  -8  -8  -3    0.32    0.24
  -8   8  -3    0.49    0.24
  -9  -8  -3    0.68    0.28
  -9  -8  -3    0.31    0.22
  -9   8  -3    0.40    0.23
 -10  -8  -3    4.75    0.46
 -10  -8  -3    4.83    0.44
 -10   8  -3    5.27    0.44
 -11  -8  -3    0.85    0.28
 -11  -8  -3    0.99    0.29
 -12  -8  -3    0.30    0.25
 -13  -8  -3   -0.10    0.24
 -14  -8  -3    0.50    0.30
 -13  -9   3    3.47    0.46
 -12  -9   3    3.37    0.44
 -11  -9   3    3.57    0.42
 -10  -9   3   12.70    0.73
 -10  -9   3   13.01    0.70
  -9  -9   3   21.05    0.92
  -9  -9   3   20.77    0.86
  -8  -9   3    5.36    0.46
  -8  -9   3    4.53    0.40
  -7  -9   3   39.96    1.30
  -7  -9   3   39.97    1.23
   7   9  -3   38.96    1.30
  -7   9   3   41.64    1.22
  -6  -9   3    3.96    0.34
  -6  -9   3    3.01    0.34
   6   9  -3    3.65    0.41
  -6   9   3    3.59    0.37
  -5  -9   3   38.34    1.22
  -5  -9   3   39.49    1.13
  -5   9   3   38.66    1.19
   5   9  -3   38.06    1.26
  -4  -9   3   10.54    0.54
  -4  -9   3   10.62    0.47
  -4   9   3   10.11    0.57
   4   9  -3   10.93    0.62
  -3  -9   3   73.61    1.89
   3  -9  -3   70.55    1.77
  -3  -9   3   71.18    1.78
   3   9  -3   68.77    1.94
  -3   9   3   71.14    1.87
   2  -9  -3    1.41    0.15
  -2  -9   3    1.45    0.17
  -2  -9   3    1.34    0.23
  -2   9   3    1.45    0.28
   2   9  -3    1.56    0.30
  -1  -9   3   18.77    0.57
  -1  -9   3   19.13    0.69
   1  -9  -3   18.55    0.58
  -1   9   3   18.91    0.78
   1   9  -3   19.11    0.83
   0  -9  -3   11.41    0.45
   0  -9   3   11.16    0.46
   0  -9   3   11.88    0.50
   0  -9   3   11.66    0.39
   0   9  -3   12.47    0.64
  -1  -9  -3   56.70    1.39
   1  -9   3   58.17    1.54
  -1  -9  -3   60.98    1.51
  -1   9  -3   57.64    1.67
  -2  -9  -3    0.77    0.12
  -2  -9  -3    0.78    0.18
   2  -9   3    0.68    0.15
  -2   9  -3    1.00    0.27
  -3  -9  -3   62.41    1.64
  -3  -9  -3   60.95    1.55
  -3   9  -3   62.16    1.75
  -4  -9  -3    1.24    0.23
  -4  -9  -3    1.16    0.17
  -4   9  -3    1.33    0.29
  -5  -9  -3   30.08    1.00
  -5  -9  -3   30.04    0.92
  -5   9  -3   30.41    1.08
  -6  -9  -3    3.41    0.31
  -6  -9  -3    2.97    0.34
  -6   9  -3    3.83    0.42
  -7  -9  -3   60.92    1.75
  -7  -9  -3   59.71    1.67
  -7   9  -3   60.06    1.71
  -8  -9  -3    0.66    0.21
  -8  -9  -3    0.46    0.25
  -8   9  -3    0.51    0.25
  -9  -9  -3   18.51    0.80
  -9  -9  -3   20.52    0.90
  -9   9  -3   18.86    0.82
 -10  -9  -3    0.01    0.19
 -10  -9  -3   -0.08    0.22
 -11  -9  -3   19.53    0.89
 -12  -9  -3    0.50    0.27
 -13  -9  -3    7.70    0.63
 -12 -10   3   -0.09    0.24
 -11 -10   3   -0.02    0.23
 -10 -10   3    2.39    0.37
  -9 -10   3   -0.22    0.22
  -9 -10   3    0.12    0.25
  -8 -10   3    0.34    0.23
  -8 -10   3    0.00    0.20
  -7 -10   3    0.90    0.24
  -7 -10   3    0.76    0.27
   7  10  -3    1.09    0.31
  -6 -10   3   -0.19    0.20
  -6 -10   3    0.01    0.17
   6  10  -3   -0.18    0.22
  -6  10   3    0.03    0.21
  -5 -10   3    0.54    0.24
  -5 -10   3    0.47    0.19
   5  10  -3    0.46    0.30
  -5  10   3    0.75    0.27
  -4 -10   3    0.54    0.23
  -4 -10   3    0.51    0.17
   4 -10  -3    0.77    0.14
   4  10  -3    0.52    0.28
  -4  10   3    0.88    0.28
  -3 -10   3    1.87    0.21
  -3 -10   3    1.84    0.28
  -3  10   3    2.19    0.36
   3  10  -3    1.71    0.37
  -2 -10   3   -0.31    0.15
  -2 -10   3   -0.08    0.11
   2  10  -3   -0.10    0.21
  -2  10   3   -0.17    0.20
  -1 -10   3    7.64    0.44
  -1 -10   3    7.49    0.33
   1  10  -3    6.62    0.53
   0 -10   3    8.22    0.34
   0 -10   3    8.67    0.45
   0 -10  -3    7.85    0.40
   0 -10   3    7.94    0.38
   0  10  -3    7.89    0.56
   1 -10   3    0.62    0.15
   1 -10   3    0.86    0.20
  -1 -10  -3    0.56    0.11
  -1 -10  -3    0.38    0.17
  -1  10  -3    0.63    0.28
  -2 -10  -3    2.71    0.28
  -2 -10  -3    2.81    0.22
   2 -10   3    2.57    0.25
  -2  10  -3    2.05    0.38
   3 -10   3    0.11    0.14
  -3 -10  -3   -0.29    0.11
  -3 -10  -3    0.00    0.17
  -3  10  -3    0.19    0.26
   4 -10   3    4.21    0.33
  -4 -10  -3    4.62    0.39
  -4 -10  -3    4.88    0.31
  -4  10  -3    4.80    0.49
  -5 -10  -3    0.51    0.22
  -5 -10  -3    0.33    0.16
  -5  10  -3    0.31    0.26
  -6 -10  -3    0.43    0.22
  -6 -10  -3    0.56    0.18
  -6  10  -3    0.79    0.29
  -7 -10  -3   -0.09    0.20
  -7 -10  -3   -0.19    0.18
  -7  10  -3    0.17    0.24
  -8 -10  -3   -0.18    0.22
  -8 -10  -3   -0.09    0.17
  -8  10  -3    0.11    0.22
  -9 -10  -3    2.58    0.33
  -9 -10  -3    2.66    0.39
  -9  10  -3    3.44    0.43
 -10 -10  -3   -0.03    0.19
 -11 -10  -3    0.15    0.23
 -12 -10  -3    0.74    0.29
 -11 -11   3    5.97    0.55
 -10 -11   3    0.96    0.29
  -9 -11   3   10.86    0.66
  -8 -11   3    0.76    0.29
  -8 -11   3    0.78    0.26
  -7 -11   3   11.54    0.60
  -7 -11   3   11.76    0.69
   7  11  -3   10.90    0.70
  -6 -11   3    0.68    0.21
  -6 -11   3    0.47    0.24
   6  11  -3    0.82    0.33
  -5 -11   3   13.48    0.58
  -5 -11   3   14.21    0.71
   5  11  -3   13.83    0.79
  -4 -11   3    8.66    0.55
  -4 -11   3    9.44    0.46
   4  11  -3    8.44    0.64
  -3 -11   3   34.64    1.01
  -3 -11   3   36.18    1.16
   3  11  -3   33.75    1.27
  -2 -11   3    0.28    0.14
  -2 -11   3    0.36    0.21
   2  11  -3    0.16    0.26
  -1 -11   3   22.48    0.68
  -1 -11   3   22.03    0.82
   1  11  -3   22.85    0.99
   0 -11   3    6.13    0.42
   0 -11   3    6.08    0.31
   0  11  -3    6.12    0.54
   1 -11   3   43.81    1.26
   1 -11   3   42.56    1.20
  -1  11  -3   43.38    1.46
   2 -11   3    2.18    0.28
   2 -11   3    2.09    0.23
  -2 -11  -3    2.51    0.29
  -2  11  -3    2.37    0.39
   3 -11   3   25.84    0.84
  -3 -11  -3   27.10    0.92
  -3 -11  -3   25.63    0.78
  -3  11  -3   27.87    1.10
  -4 -11  -3    0.15    0.13
   4 -11   3   -0.05    0.13
  -4 -11  -3   -0.25    0.16
  -4  11  -3    0.03    0.23
   5 -11   3    9.18    0.49
  -5 -11  -3    9.18    0.54
  -5 -11  -3    9.12    0.45
  -5  11  -3    8.97    0.61
  -6 -11  -3    0.20    0.21
  -6 -11  -3    0.13    0.16
  -6  11  -3   -0.08    0.23
  -7 -11  -3   20.18    0.88
  -7 -11  -3   18.33    0.75
  -7  11  -3   18.55    0.89
  -8 -11  -3    1.76    0.33
  -8 -11  -3    1.68    0.29
  -8  11  -3    1.59    0.36
  -9 -11  -3    5.11    0.45
  -9  11  -3    4.21    0.49
 -10 -11  -3    0.27    0.22
 -11 -11  -3    9.47    0.64
 -10 -12   3   -0.19    0.23
  -9 -12   3    0.38    0.26
  -8 -12   3   -0.03    0.22
  -7 -12   3    0.92    0.26
  -6 -12   3   -0.03    0.18
  -6 -12   3   -0.32    0.20
   6  12  -3   -0.36    0.23
  -5 -12   3    0.29    0.22
  -5 -12   3    0.23    0.18
   5  12  -3    0.00    0.28
  -4 -12   3    1.96    0.25
  -4 -12   3    2.11    0.33
   4  12  -3    2.12    0.41
  -3 -12   3    0.04    0.21
   3  12  -3   -0.06    0.26
  -2 -12   3    0.32    0.22
   2  12  -3    0.39    0.30
  -1 -12   3    0.04    0.19
   1  12  -3   -0.11    0.26
   0 -12   3    0.54    0.22
   0  12  -3    0.73    0.33
  -1  12  -3    0.02    0.29
   2 -12   3    2.19    0.22
  -2  12  -3    2.58    0.45
   3 -12   3   -0.11    0.11
  -3  12  -3   -0.12    0.25
   4 -12   3    1.50    0.21
  -4  12  -3    1.46    0.36
   5 -12   3   -0.01    0.15
  -5  12  -3   -0.14    0.26
  -6 -12  -3    1.08    0.22
  -6 -12  -3    1.31    0.30
  -6  12  -3    1.42    0.35
  -7 -12  -3    0.06    0.20
  -7 -12  -3   -0.16    0.23
  -7  12  -3   -0.19    0.27
  -8 -12  -3    0.65    0.24
  -8  12  -3    0.44    0.32
  -9 -12  -3   -0.13    0.20
 -10 -12  -3    0.32    0.25
  -9 -13   3    3.19    0.40
  -8 -13   3    0.21    0.24
  -5 -13   3    3.53    0.42
   5  13  -3    2.89    0.49
  -4 -13   3    2.67    0.37
   4  13  -3    3.18    0.50
   3  13  -3   10.37    0.74
   2  13  -3    0.34    0.31
   1  13  -3    8.10    0.66
   0  13  -3    1.07    0.36
  -1  13  -3   12.57    0.80
  -2  13  -3   -0.11    0.28
  -3  13  -3   11.89    0.79
  -4  13  -3    0.40    0.31
  -5  13  -3    4.55    0.57
  -6  13  -3    0.27    0.30
  -7  13  -3   10.51    0.75
  -8  13  -3    0.37    0.32
   4  14  -3    1.58    0.44
   3  14  -3    0.04    0.32
   2  14  -3    1.39    0.42
   1  14  -3    0.03    0.30
   0  14  -3    0.44    0.33
  -1  14  -3   -0.07    0.29
  -2  14  -3    2.35    0.49
  -3  14  -3   -0.69    0.28
  -4  14  -3    0.48    0.34
  -5  14  -3    0.00    0.32
  -6  14  -3   -0.29    0.30
  -7  14  -3   -0.01    0.30
   3  15  -3    4.37    0.64
   2  15  -3    0.42    0.34
   1  15  -3    3.06    0.55
   0  15  -3    0.24    0.37
  -1  15  -3    3.52    0.58
  -2  15  -3    0.81    0.41
  -3  15  -3    4.04    0.61
  -4  15  -3   -0.17    0.28
  -5  15  -3    4.17    0.59
  -6  15  -3   -0.05    0.33
 -17   0   4    9.60    0.72
 -16   0   4    0.00    0.23
 -16   0   4   -0.07    0.25
 -15   0   4    8.94    0.60
 -15   0   4    8.72    0.64
 -14   0   4    1.07    0.25
 -14   0   4    1.13    0.27
 -13   0   4   20.76    0.83
 -13   0   4   21.46    0.90
 -12   0   4    3.02    0.35
 -12   0   4    2.43    0.30
 -11   0   4   78.54    2.06
 -11   0   4   79.33    2.17
 -10   0   4    4.80    0.38
 -10   0   4    5.12    0.36
  -9   0   4  124.51    3.09
  -9   0   4  123.18    2.96
  -8   0   4    8.70    0.40
  -8   0   4    8.97    0.45
  -7   0   4  392.93    8.81
   7   0  -4  381.85    8.51
  -7   0   4  380.59    8.52
   6   0  -4   39.80    1.04
  -6   0   4   40.88    1.05
  -6   0   4   40.08    1.11
  -5   0   4  257.69    5.96
   5   0  -4  256.25    5.30
  -5   0   4  266.46    5.76
  -4   0   4    2.96    0.19
   4   0  -4    3.66    0.14
  -4   0   4    3.41    0.17
  -3   0   4   80.39    1.83
   3   0  -4   78.30    2.06
   3   0  -4   80.49    1.91
   2   0  -4   46.35    1.26
   2   0  -4   46.49    1.15
  -2   0   4   48.09    1.26
  -2   0   4   45.81    1.14
  -1   0   4  164.79    3.75
  -1   0   4  160.27    3.92
   1   0  -4  162.62    3.93
  -1   0   4  163.83    3.74
   1   0  -4  167.15    3.75
   0   0   4    0.66    0.09
   0   0   4    0.65    0.10
   0   0  -4    0.75    0.11
   0   0  -4    0.72    0.09
   1   0   4  179.87    4.08
  -1   0  -4  179.01    4.08
  -2   0  -4  261.55    5.99
   2   0   4  266.31    5.90
   2   0   4  272.96    6.04
   3   0   4  433.68    9.89
  -3   0  -4  414.37    9.80
  -3   0  -4  426.22   10.01
  -4   0  -4   12.21    0.43
  -4   0  -4   11.94    0.44
   4   0   4   11.27    0.41
   5   0   4  484.47   11.12
  -5   0  -4  511.22   11.89
  -5   0  -4  515.55   11.61
  -6   0  -4   38.92    1.11
  -6   0  -4   38.99    1.09
  -7   0  -4  204.66    4.71
  -7   0  -4  201.41    4.78
  -8   0  -4   33.19    1.05
  -8   0  -4   32.36    1.02
  -9   0  -4  165.47    4.02
  -9   0  -4  164.16    3.98
 -10   0  -4   44.85    1.36
 -10   0  -4   43.80    1.38
 -11   0  -4    9.57    0.59
 -11   0  -4    9.81    0.55
 -12   0  -4    5.10    0.45
 -12   0  -4    5.39    0.48
 -13   0  -4    8.79    0.58
 -13   0  -4    8.91    0.63
 -14   0  -4    1.21    0.32
 -14   0  -4    1.92    0.37
 -15   0  -4   19.29    0.94
 -15   0  -4   18.33    0.98
 -16   0  -4    6.88    0.61
 -17   0  -4    7.02    0.62
 -18  -1   4   -0.16    0.25
 -17  -1   4    0.57    0.33
 -16  -1   4    0.52    0.27
 -16  -1   4   -0.08    0.26
 -16   1   4   -0.11    0.26
 -15  -1   4    0.41    0.25
 -15  -1   4   -0.44    0.22
 -15   1   4   -0.38    0.22
 -15   1   4   -0.07    0.21
 -14  -1   4    0.41    0.22
 -14  -1   4    0.26    0.23
 -14   1   4    0.39    0.22
 -14   1   4    0.03    0.21
 -13  -1   4    0.24    0.21
 -13  -1   4   -0.09    0.20
 -13   1   4   -0.18    0.19
 -13   1   4    0.00    0.18
 -12  -1   4    0.88    0.24
 -12  -1   4    0.67    0.22
 -12   1   4    0.56    0.20
 -12   1   4    0.82    0.25
 -11  -1   4    0.64    0.23
 -11  -1   4    0.80    0.22
 -11   1   4    0.76    0.24
 -11   1   4    0.82    0.22
 -10  -1   4    1.40    0.25
 -10  -1   4    1.35    0.22
 -10   1   4    1.58    0.22
 -10   1   4    1.33    0.24
  -9  -1   4    1.43    0.23
  -9  -1   4    1.76    0.22
  -9   1   4    1.54    0.23
  -9   1   4    1.36    0.19
  -8  -1   4   11.23    0.48
   8  -1  -4   11.82    0.45
  -8  -1   4   12.59    0.53
  -8   1   4   11.62    0.46
  -8   1   4   11.81    0.52
  -7  -1   4   11.67    0.46
   7  -1  -4   11.31    0.42
  -7  -1   4   12.13    0.51
  -7   1   4   11.39    0.49
   7   1  -4   12.67    0.48
  -7   1   4   11.20    0.43
  -6  -1   4    4.96    0.27
  -6  -1   4    4.66    0.29
   6  -1  -4    4.76    0.24
  -6   1   4    5.08    0.25
   6   1  -4    5.15    0.20
  -6   1   4    4.81    0.29
  -5  -1   4   20.27    0.65
  -5  -1   4   21.48    0.62
  -5   1   4   21.18    0.58
  -5   1   4   21.05    0.65
   5   1  -4   22.04    0.53
  -4  -1   4   30.18    0.79
   4  -1  -4   31.16    0.82
  -4  -1   4   28.86    0.81
  -4   1   4   28.78    0.81
   4   1  -4   28.96    0.94
   4   1  -4   29.83    0.71
  -4   1   4   30.94    0.74
   3  -1  -4   25.46    0.68
  -3  -1   4   23.68    0.68
   3  -1  -4   25.53    0.79
   3   1  -4   25.25    0.62
   3   1  -4   24.47    0.79
  -3   1   4   24.28    0.67
   3   1  -4   24.86    0.68
  -3   1   4   24.79    0.61
   2  -1  -4   38.13    1.04
   2  -1  -4   38.78    0.94
  -2  -1   4   37.83    1.05
  -2  -1   4   36.48    0.94
   2   1  -4   38.03    0.95
  -2   1   4   37.09    0.93
   2   1  -4   36.65    1.05
  -1  -1   4  106.00    2.65
   1  -1  -4  110.55    2.65
   1  -1  -4  106.90    2.50
   1  -1  -4  110.37    2.50
  -1  -1   4  108.15    2.50
  -1   1   4  109.71    2.64
   1   1  -4  112.47    2.51
  -1   1   4  109.51    2.50
   1   1  -4   98.24    2.64
  -1   1   4  110.16    2.49
   0  -1   4   33.66    0.92
   0  -1  -4   32.43    0.83
   0  -1  -4   32.56    0.91
   0  -1   4   33.56    0.84
   0   1   4   33.65    0.91
   0   1   4   32.63    0.81
   0   1   4   34.39    0.83
   0   1   4   33.78    0.82
   1  -1   4  380.04    8.70
  -1  -1  -4  363.91    8.57
   1   1   4  381.64    8.73
  -1   1  -4  377.89    8.76
   1   1   4  363.51    8.55
   2  -1   4   25.98    0.72
  -2  -1  -4   25.81    0.70
  -2  -1  -4   25.85    0.69
   2   1   4   25.97    0.69
   2   1   4   25.95    0.69
   3  -1   4    3.80    0.20
   3  -1   4    3.71    0.23
  -3  -1  -4    3.75    0.22
  -3  -1  -4    3.65    0.21
   3   1   4    3.98    0.21
  -3   1  -4    3.66    0.21
   3   1   4    3.65    0.20
  -4  -1  -4    1.34    0.15
  -4   1  -4    1.35    0.17
  -4   1  -4    1.38    0.15
   4   1   4    1.14    0.14
   5  -1   4    0.09    0.08
  -5  -1  -4   -0.09    0.08
  -5  -1  -4   -0.11    0.09
  -5   1  -4   -0.06    0.09
  -5   1  -4    0.02    0.10
   5   1   4    0.04    0.09
   6  -1   4    0.37    0.11
  -6  -1  -4   -0.06    0.08
  -6  -1  -4   -0.04    0.09
  -6   1  -4   -0.04    0.09
  -6   1  -4   -0.04    0.08
  -7  -1  -4    0.23    0.12
  -7  -1  -4    0.06    0.12
  -7   1  -4    0.11    0.12
  -7   1  -4    0.33    0.12
  -8  -1  -4    0.34    0.14
  -8  -1  -4    0.26    0.15
  -8   1  -4    0.39    0.15
  -8   1  -4    0.28    0.16
  -9  -1  -4    1.78    0.28
  -9  -1  -4    1.62    0.25
  -9   1  -4    1.81    0.27
  -9   1  -4    1.79    0.25
 -10  -1  -4   -0.03    0.16
 -10  -1  -4    0.26    0.20
 -10   1  -4    0.00    0.16
 -10   1  -4   -0.20    0.17
 -11  -1  -4    1.15    0.27
 -11  -1  -4    0.91    0.25
 -11   1  -4    0.77    0.25
 -11   1  -4    1.18    0.27
 -12  -1  -4    2.11    0.33
 -12  -1  -4    1.63    0.29
 -12   1  -4    1.75    0.29
 -12   1  -4    1.75    0.32
 -13  -1  -4   -0.20    0.17
 -13  -1  -4   -0.18    0.19
 -13   1  -4   -0.04    0.19
 -13   1  -4   -0.21    0.17
 -14  -1  -4    1.00    0.30
 -14  -1  -4    0.89    0.31
 -14   1  -4    1.06    0.29
 -14   1  -4    1.09    0.30
 -15  -1  -4    0.16    0.26
 -15  -1  -4    0.21    0.29
 -15   1  -4   -0.01    0.24
 -15   1  -4    0.30    0.30
 -16  -1  -4   -0.41    0.22
 -16   1  -4    0.26    0.29
 -17  -1  -4    0.25    0.29
 -17  -2   4    6.82    0.65
 -16  -2   4   -0.13    0.25
 -15  -2   4   15.10    0.79
 -15  -2   4   14.90    0.83
 -15   2   4   15.77    0.82
 -14  -2   4    2.26    0.37
 -14  -2   4    2.10    0.34
 -14   2   4    1.89    0.30
 -14   2   4    2.03    0.34
 -13  -2   4   34.72    1.21
 -13  -2   4   35.38    1.28
 -13   2   4   37.90    1.26
 -13   2   4   35.56    1.18
 -12  -2   4   14.38    0.69
 -12  -2   4   13.81    0.70
 -12   2   4   14.20    0.64
 -12   2   4   13.72    0.69
 -11  -2   4   54.33    1.63
 -11  -2   4   54.07    1.57
 -11   2   4   54.13    1.50
 -11   2   4   53.98    1.58
 -10  -2   4    0.05    0.16
 -10  -2   4    0.26    0.16
 -10   2   4    0.05    0.16
 -10   2   4    0.14    0.13
   9  -2  -4   82.99    2.03
  -9  -2   4   86.90    2.23
  -9  -2   4   81.55    2.13
  -9   2   4   86.87    2.19
  -9   2   4   82.40    2.06
  -8  -2   4    2.65    0.27
   8  -2  -4    2.38    0.21
  -8  -2   4    2.25    0.25
  -8   2   4    2.92    0.27
  -8   2   4    2.53    0.23
  -7  -2   4  232.38    5.44
  -7  -2   4  232.16    5.28
   7  -2  -4  232.66    5.18
   7   2  -4  230.95    4.79
  -7   2   4  238.54    5.42
  -7   2   4  230.90    5.20
   6  -2  -4   29.94    0.77
  -6  -2   4   29.92    0.85
  -6  -2   4   29.48    0.88
  -6   2   4   29.49    0.86
   6   2  -4   29.45    0.74
  -6   2   4   28.86    0.78
  -5  -2   4  217.00    4.86
   5  -2  -4  217.27    4.41
  -5  -2   4  221.01    5.00
  -5   2   4  224.50    4.98
   5   2  -4  217.82    4.47
  -5   2   4  214.99    4.82
   5   2  -4  199.90    5.27
  -4  -2   4    4.46    0.24
   4  -2  -4    4.65    0.25
   4  -2  -4    4.81    0.18
  -4  -2   4    4.86    0.25
   4   2  -4    4.87    0.24
  -4   2   4    4.82    0.24
  -4   2   4    5.05    0.18
   3  -2  -4  291.52    6.55
   3  -2  -4  327.56    7.18
  -3  -2   4  306.79    7.16
  -3   2   4  316.12    7.21
   3   2  -4  315.41    6.38
   3   2  -4  306.64    7.38
  -3   2   4  317.06    6.92
  -2  -2   4   30.15    0.81
   2  -2  -4   31.94    0.90
  -2  -2   4   31.62    0.92
   2  -2  -4   32.40    0.81
  -2   2   4   31.62    0.79
   2   2  -4   31.56    0.81
   2   2  -4   29.71    0.90
   2   2  -4   34.37    0.81
  -2   2   4   31.33    0.79
  -1  -2   4  439.65   10.11
   1  -2  -4  452.80   10.90
   1  -2  -4  406.52   10.00
  -1  -2   4  450.83   10.86
   1  -2  -4  472.63   10.22
   1   2  -4  429.32   10.78
  -1   2   4  449.76   10.74
  -1   2   4  450.56   10.19
  -1   2   4  419.22    9.76
  -1   2   4  428.23   10.04
   0  -2   4    2.75    0.19
   0  -2  -4    3.14    0.15
   0  -2  -4    2.99    0.18
   0  -2   4    3.03    0.16
   0  -2  -4    2.83    0.14
   0   2   4    2.71    0.14
   0   2  -4    3.07    0.20
   0   2   4    2.95    0.17
   0   2   4    2.85    0.13
   0   2   4    2.72    0.13
   1  -2   4   48.46    1.18
   1  -2   4   47.94    1.28
  -1  -2  -4   48.73    1.16
  -1  -2  -4   48.64    1.17
   1   2   4   47.01    1.25
  -1   2  -4   48.49    1.17
   1   2   4   47.58    1.16
   1   2   4   47.00    1.14
  -2  -2  -4  224.37    4.98
  -2  -2  -4  219.72    5.14
   2  -2   4  228.25    5.10
  -2   2  -4  224.68    5.13
   2   2   4  223.49    4.97
   2   2   4  224.81    5.08
   3  -2   4  425.58    9.51
   3  -2   4  417.11    9.15
  -3  -2  -4  413.79    9.78
  -3  -2  -4  413.09    9.54
   3   2   4  407.11    9.11
   4  -2   4   13.91    0.49
  -4  -2  -4   14.39    0.48
  -4  -2  -4   13.74    0.49
   4  -2   4   14.44    0.47
   4   2   4   13.77    0.47
   5  -2   4  134.83    3.11
  -5  -2  -4  132.97    3.14
  -5  -2  -4  133.15    3.19
  -5   2  -4  136.44    3.17
  -6  -2  -4   72.35    1.84
   6  -2   4   74.52    1.79
  -6  -2  -4   70.57    1.82
  -6   2  -4   70.08    1.81
  -6   2  -4   71.59    1.84
  -7  -2  -4   82.66    2.06
  -7  -2  -4   80.29    2.06
  -7   2  -4   80.37    2.04
  -7   2  -4   76.90    2.04
  -8  -2  -4    6.75    0.39
  -8  -2  -4    7.09    0.42
  -8   2  -4    6.00    0.39
  -8   2  -4    6.76    0.39
  -9  -2  -4  176.87    4.34
  -9  -2  -4  176.35    4.28
  -9   2  -4  176.91    4.28
  -9   2  -4  184.63    4.33
 -10  -2  -4   45.47    1.40
 -10  -2  -4   45.22    1.41
 -10   2  -4   44.91    1.42
 -10   2  -4   46.02    1.38
 -11  -2  -4   44.50    1.45
 -11  -2  -4   45.04    1.43
 -11   2  -4   45.76    1.40
 -11   2  -4   43.16    1.43
 -12  -2  -4   12.39    0.68
 -12  -2  -4   13.80    0.73
 -12   2  -4   13.33    0.72
 -12   2  -4   12.70    0.67
 -13  -2  -4   21.06    0.96
 -13  -2  -4   19.89    0.91
 -13   2  -4   20.65    0.96
 -13   2  -4   22.16    0.93
 -14  -2  -4    5.59    0.55
 -14  -2  -4    6.36    0.56
 -14   2  -4    6.89    0.59
 -14   2  -4    5.68    0.54
 -15  -2  -4   14.54    0.84
 -15   2  -4   15.64    0.90
 -15   2  -4   15.72    0.83
 -16  -2  -4    6.41    0.60
 -17  -2  -4    1.87    0.41
 -17  -3   4    0.36    0.31
 -16  -3   4    1.53    0.36
 -15  -3   4    1.74    0.36
 -15  -3   4    0.82    0.30
 -14  -3   4    0.56    0.28
 -14  -3   4    0.37    0.24
 -13  -3   4    0.30    0.23
 -13  -3   4   -0.24    0.21
 -13   3   4   -0.30    0.18
 -13   3   4    0.03    0.19
 -12  -3   4    3.68    0.40
 -12  -3   4    3.67    0.41
 -12   3   4    4.34    0.42
 -12   3   4    3.83    0.37
 -11  -3   4    2.03    0.32
 -11  -3   4    2.32    0.32
 -11   3   4    1.94    0.28
 -11   3   4    2.21    0.27
 -10  -3   4    2.87    0.31
 -10  -3   4    2.29    0.30
 -10   3   4    2.61    0.30
 -10   3   4    2.82    0.27
  -9  -3   4    4.26    0.36
  -9  -3   4    4.68    0.36
   9  -3  -4    5.08    0.28
  -9   3   4    4.78    0.35
  -9   3   4    4.53    0.30
   8  -3  -4    1.44    0.15
  -8  -3   4    2.25    0.24
  -8  -3   4    1.60    0.22
  -8   3   4    1.59    0.20
  -8   3   4    1.50    0.17
  -7  -3   4   10.00    0.47
   7  -3  -4    9.87    0.35
  -7  -3   4    9.85    0.45
   7   3  -4    9.43    0.39
  -7   3   4   12.14    0.45
  -7   3   4    9.17    0.37
  -6  -3   4   -0.01    0.11
   6  -3  -4    0.21    0.07
  -6  -3   4    0.16    0.11
  -6   3   4    0.23    0.10
   6   3  -4    0.11    0.10
  -6   3   4    0.09    0.07
   6   3  -4    0.26    0.15
   5  -3  -4    0.82    0.12
  -5  -3   4    0.72    0.13
   5  -3  -4    0.91    0.10
  -5  -3   4    0.73    0.13
  -5   3   4    0.75    0.08
   5   3  -4    0.85    0.14
  -5   3   4    0.80    0.11
   5   3  -4    0.71    0.16
   4  -3  -4    0.59    0.09
  -4  -3   4    0.94    0.12
  -4  -3   4    0.42    0.11
   4  -3  -4    0.45    0.09
   4   3  -4    0.46    0.13
  -4   3   4    0.60    0.09
  -4   3   4    0.42    0.05
   4   3  -4    0.48    0.12
  -3  -3   4   77.15    1.87
   3  -3  -4   81.35    1.86
  -3   3   4   76.36    1.82
  -3   3   4   78.57    1.82
   3   3  -4   77.62    1.77
   3   3  -4   75.87    2.02
   2  -3  -4   14.67    0.41
  -2  -3   4   13.26    0.42
  -2  -3   4   13.79    0.51
   2  -3  -4   13.65    0.47
  -2   3   4   13.45    0.37
   2   3  -4   13.92    0.47
  -2   3   4   13.34    0.38
   2   3  -4   13.60    0.50
   1  -3  -4   -0.07    0.06
   1  -3  -4    0.01    0.06
  -1  -3   4    0.07    0.07
   1  -3  -4    0.03    0.08
  -1  -3   4   -0.05    0.08
  -1   3   4   -0.06    0.04
  -1   3   4   -0.10    0.03
  -1   3   4    0.05    0.04
   1   3  -4   -0.03    0.08
   1   3  -4    0.07    0.10
   0  -3   4    6.62    0.30
   0  -3  -4    6.70    0.23
   0  -3  -4    6.22    0.22
   0  -3  -4    6.35    0.23
   0  -3  -4    6.68    0.28
   0   3  -4    6.55    0.31
   0   3   4    6.70    0.26
   0   3   4    6.15    0.22
   0   3   4    6.41    0.20
   1  -3   4   59.06    1.52
  -1  -3  -4   57.01    1.38
   1  -3   4   58.87    1.40
  -1  -3  -4   58.60    1.37
   1   3   4   57.95    1.46
   1   3   4   58.95    1.36
   1   3   4   58.32    1.36
   1   3   4   56.65    1.37
  -1   3  -4   57.85    1.39
  -2  -3  -4    0.60    0.10
   2  -3   4    0.53    0.09
  -2  -3  -4    0.44    0.08
   2   3   4    0.53    0.08
  -2   3  -4    0.53    0.08
   2   3   4    0.49    0.10
   2   3   4    0.56    0.10
  -3  -3  -4   10.75    0.39
  -3  -3  -4   10.87    0.37
   3  -3   4   10.42    0.36
   3   3   4   10.73    0.39
  -3   3  -4   10.36    0.35
   4  -3   4    4.43    0.24
  -4  -3  -4    4.00    0.25
   4  -3   4    4.27    0.27
  -4  -3  -4    4.27    0.25
  -4   3  -4    3.77    0.22
  -5  -3  -4    2.81    0.24
   5  -3   4    4.07    0.25
  -5  -3  -4    3.46    0.26
   5   3   4    2.91    0.25
  -5   3  -4    3.44    0.23
  -6  -3  -4    4.02    0.29
  -6   3  -4    4.07    0.26
  -7  -3  -4    2.71    0.27
  -7  -3  -4    2.66    0.27
  -7   3  -4    2.69    0.23
  -8  -3  -4    1.17    0.21
  -8  -3  -4    0.96    0.20
  -8   3  -4    0.77    0.18
  -9  -3  -4    3.77    0.37
  -9  -3  -4    3.95    0.38
  -9   3  -4    4.20    0.38
 -10  -3  -4   25.95    0.96
 -10  -3  -4   25.99    0.98
 -10   3  -4   27.41    0.95
 -10   3  -4   27.14    1.02
 -11  -3  -4    0.06    0.20
 -11  -3  -4   -0.05    0.20
 -11   3  -4    0.20    0.20
 -11   3  -4   -0.22    0.18
 -12  -3  -4    0.40    0.21
 -12  -3  -4    0.25    0.23
 -12   3  -4    0.65    0.25
 -12   3  -4    0.50    0.22
 -13  -3  -4   -0.14    0.22
 -13  -3  -4   -0.12    0.22
 -13   3  -4    0.02    0.23
 -13   3  -4   -0.22    0.19
 -14  -3  -4    1.13    0.34
 -14  -3  -4    0.83    0.31
 -14   3  -4    0.63    0.27
 -14   3  -4    0.88    0.32
 -15  -3  -4    2.48    0.44
 -16  -3  -4    0.30    0.28
 -17  -3  -4    0.87    0.35
 -16  -4   4    1.14    0.36
 -15  -4   4   22.24    1.05
 -14  -4   4    0.33    0.26
 -14  -4   4   -0.17    0.23
 -13  -4   4   34.66    1.27
 -13  -4   4   34.30    1.25
 -12  -4   4    0.26    0.21
 -12  -4   4    0.37    0.22
 -11  -4   4   51.14    1.56
 -11  -4   4   50.56    1.59
 -11   4   4   52.24    1.44
 -11   4   4   52.90    1.51
 -10  -4   4    0.68    0.21
 -10  -4   4    0.43    0.21
 -10   4   4    0.97    0.21
 -10   4   4    0.98    0.17
  -9  -4   4   63.03    1.76
   9  -4  -4   65.27    1.58
  -9  -4   4   63.20    1.80
   9   4  -4   65.88    2.07
  -9   4   4   67.02    1.73
  -9   4   4   65.51    1.64
  -8  -4   4    2.81    0.28
   8  -4  -4    3.11    0.19
  -8  -4   4    2.25    0.26
  -8   4   4    2.25    0.21
   8   4  -4    2.44    0.34
  -8   4   4    2.63    0.24
   8   4  -4    2.77    0.25
   7  -4  -4  105.30    2.34
  -7  -4   4  103.56    2.58
  -7  -4   4   97.77    2.52
  -7   4   4  103.64    2.37
   7   4  -4  103.88    2.33
   7   4  -4  101.04    2.81
  -7   4   4  106.46    2.50
   6  -4  -4    2.55    0.13
  -6  -4   4    2.32    0.23
  -6   4   4    2.42    0.16
  -6   4   4    2.45    0.20
   6   4  -4    1.98    0.22
   6   4  -4    2.56    0.30
  -5  -4   4  167.48    3.96
   5  -4  -4  176.57    3.94
  -5  -4   4  166.46    3.90
  -5   4   4  171.08    3.88
   5   4  -4  167.73    3.64
   5   4  -4  165.42    4.21
  -4  -4   4   13.73    0.48
   4  -4  -4   14.64    0.46
  -4   4   4   14.37    0.40
  -4   4   4   14.59    0.40
   4   4  -4   13.94    0.52
   4   4  -4   13.38    0.56
  -3  -4   4  412.02    9.42
  -3  -4   4  422.06    9.13
   3  -4  -4  437.17    9.51
   3   4  -4  406.90    9.70
   3   4  -4  402.52    8.51
  -3   4   4  400.61    9.29
  -2  -4   4    2.86    0.19
  -2  -4   4    2.78    0.23
   2  -4  -4    2.32    0.15
   2  -4  -4    3.57    0.17
   2  -4  -4    2.56    0.19
   2   4  -4    2.69    0.21
   2   4  -4    2.88    0.25
   1  -4  -4  463.21   10.56
  -1  -4   4  479.68   10.90
   1  -4  -4  461.91   11.34
   1  -4  -4  512.90   10.92
  -1  -4   4  475.71   11.35
   1  -4  -4  473.60   10.91
   1   4  -4  489.11   11.29
  -1   4   4  471.38   10.53
   1   4  -4  468.90    9.79
   0  -4  -4   65.61    1.62
   0  -4   4   69.98    1.79
   0  -4  -4   68.10    1.60
   0  -4  -4   75.00    1.63
   0  -4  -4   68.36    1.74
   0   4   4   68.74    1.59
   0   4  -4   72.69    1.68
   1  -4   4  460.20   10.89
  -1  -4  -4  446.44   10.35
  -1  -4  -4  451.49   10.18
   1  -4   4  456.24   10.23
   1   4   4  451.55   10.68
   1   4   4  435.40   10.04
  -1   4  -4  440.10    9.23
  -2  -4  -4   39.81    1.00
   2  -4   4   40.24    1.01
  -2  -4  -4   40.94    1.02
   2   4   4   40.21    1.06
   2   4   4   38.06    0.95
   2   4   4   40.83    0.95
  -2   4  -4   38.94    1.06
   2   4   4   40.40    1.02
   3  -4   4  187.39    4.26
  -3  -4  -4  186.95    4.20
  -3  -4  -4  182.52    4.26
  -3   4  -4  187.06    4.00
   3   4   4  181.31    4.18
  -3   4  -4  186.53    4.22
   4  -4   4   16.02    0.57
  -4  -4  -4   15.94    0.53
  -4  -4  -4   16.44    0.57
   4  -4   4   16.78    0.53
  -4   4  -4   17.15    0.59
   4   4   4   16.12    0.55
  -4   4  -4   16.22    0.49
   5  -4   4  125.96    2.95
  -5  -4  -4  123.52    3.00
  -5  -4  -4  125.33    2.97
  -5   4  -4  123.76    2.80
  -5   4  -4  126.77    2.94
  -6  -4  -4   29.58    0.90
  -6  -4  -4   30.52    0.93
  -6   4  -4   29.36    0.88
  -6   4  -4   29.38    0.84
  -7  -4  -4   53.32    1.46
  -7  -4  -4   52.34    1.45
  -7   4  -4   52.27    1.38
  -7   4  -4   51.79    1.35
  -8  -4  -4    6.74    0.42
  -8  -4  -4    5.05    0.38
  -8   4  -4    5.14    0.34
  -8   4  -4    5.93    0.36
  -9  -4  -4  153.68    3.81
  -9  -4  -4  153.02    3.85
  -9   4  -4  162.71    3.78
  -9   4  -4  155.91    3.46
 -10  -4  -4   17.03    0.78
 -10  -4  -4   17.63    0.77
 -10   4  -4   18.75    0.68
 -10   4  -4   18.71    0.73
 -11  -4  -4   48.69    1.57
 -11  -4  -4   48.07    1.55
 -11   4  -4   50.19    1.35
 -11   4  -4   53.63    1.52
 -12  -4  -4   19.30    0.86
 -12  -4  -4   19.99    0.90
 -12   4  -4   20.49    0.83
 -13  -4  -4   31.90    1.25
 -13  -4  -4   32.32    1.23
 -14  -4  -4   17.81    0.93
 -14  -4  -4   16.61    0.89
 -15  -4  -4   10.55    0.73
 -16  -4  -4   10.54    0.77
 -16  -5   4    0.53    0.30
 -15  -5   4    1.06    0.33
 -14  -5   4    0.74    0.28
 -13  -5   4    3.56    0.43
 -13  -5   4    3.74    0.44
 -12  -5   4    5.31    0.47
 -12  -5   4    5.18    0.47
 -11  -5   4    1.13    0.27
 -11  -5   4    1.12    0.29
 -10  -5   4    2.47    0.32
 -10  -5   4    2.66    0.34
  -9  -5   4   -0.08    0.18
  -9  -5   4   -0.15    0.16
  -9   5   4   -0.26    0.13
  -8  -5   4    0.33    0.17
   8  -5  -4    0.36    0.09
  -8  -5   4    0.10    0.14
   8   5  -4    0.20    0.15
   8   5  -4    0.13    0.18
  -8   5   4    0.20    0.12
  -7  -5   4   -0.01    0.15
   7  -5  -4    0.20    0.07
  -7  -5   4    0.13    0.15
  -7   5   4    0.06    0.10
   7   5  -4    0.06    0.17
   7   5  -4   -0.13    0.15
   6  -5  -4   23.95    0.75
  -6  -5   4   23.99    0.79
  -6  -5   4   24.23    0.80
   6   5  -4   24.33    0.79
   6   5  -4   24.23    0.90
  -6   5   4   25.34    0.66
  -5  -5   4    8.01    0.40
  -5  -5   4    7.54    0.37
   5  -5  -4    7.96    0.35
  -5   5   4    7.65    0.23
   5   5  -4    7.89    0.41
   5   5  -4    7.61    0.44
  -4  -5   4    0.57    0.13
   4  -5  -4    0.25    0.09
  -4  -5   4   -0.01    0.13
   4   5  -4    0.26    0.15
   4   5  -4    0.85    0.17
  -3  -5   4    4.52    0.26
  -3  -5   4    4.66    0.29
   3  -5  -4    5.30    0.23
   3   5  -4    4.99    0.29
   3   5  -4    4.88    0.35
   2  -5  -4    7.47    0.26
   2  -5  -4    8.08    0.27
   2  -5  -4    7.73    0.32
  -2  -5   4    7.84    0.38
  -2  -5   4    7.53    0.31
   2   5  -4    7.73    0.40
   2   5  -4    7.68    0.34
  -1  -5   4    0.04    0.09
   1  -5  -4    0.10    0.06
   1  -5  -4    0.06    0.06
   1  -5  -4    0.20    0.06
  -1  -5   4    0.24    0.09
   1  -5  -4    0.16    0.07
   1   5  -4    0.10    0.13
   0  -5  -4   12.36    0.37
   0  -5   4   11.91    0.46
   0  -5  -4   12.35    0.42
   0  -5  -4   13.03    0.35
   0  -5  -4   11.72    0.34
   0   5   4   12.04    0.36
  -1  -5  -4   31.46    0.82
   1  -5   4   33.54    0.85
  -1  -5  -4   32.77    0.85
   1  -5   4   32.97    0.95
   1   5   4   31.95    0.84
  -1   5  -4   33.96    0.96
  -2  -5  -4    0.01    0.09
  -2  -5  -4    0.01    0.07
   2  -5   4    0.06    0.07
   2   5   4    0.10    0.06
   2   5   4    0.16    0.09
  -2   5  -4    0.06    0.12
  -3  -5  -4   28.32    0.81
   3  -5   4   28.64    0.77
  -3  -5  -4   27.33    0.76
  -3   5  -4   27.73    0.86
   3   5   4   26.69    0.79
   3   5   4   26.45    0.67
   3   5   4   29.24    0.82
  -4  -5  -4   57.86    1.50
   4  -5   4   61.82    1.50
  -4  -5  -4   58.97    1.53
  -4   5  -4   60.49    1.52
   4   5   4   58.29    1.52
  -5  -5  -4    3.00    0.25
   5  -5   4    3.13    0.26
  -5  -5  -4    2.78    0.27
   5  -5   4    3.66    0.29
  -5   5  -4    3.21    0.20
  -5   5  -4    3.46    0.31
  -6  -5  -4    4.74    0.35
  -6  -5  -4    4.25    0.31
  -6   5  -4    4.45    0.26
  -6   5  -4    4.05    0.33
  -7  -5  -4    4.66    0.36
  -7  -5  -4    4.50    0.35
  -7   5  -4    4.39    0.29
  -7   5  -4    4.67    0.35
  -8  -5  -4    3.92    0.36
  -8  -5  -4    4.41    0.36
  -8   5  -4    4.14    0.31
  -8   5  -4    3.85    0.36
  -9  -5  -4    0.29    0.20
  -9  -5  -4    0.61    0.22
  -9   5  -4    0.27    0.18
  -9   5  -4    0.23    0.16
 -10  -5  -4    0.74    0.22
 -10  -5  -4    1.08    0.25
 -10   5  -4    0.98    0.21
 -10   5  -4    0.90    0.21
 -11  -5  -4    6.23    0.50
 -11  -5  -4    5.51    0.49
 -11   5  -4    5.80    0.41
 -12  -5  -4    5.55    0.53
 -12  -5  -4    5.03    0.48
 -13  -5  -4    2.97    0.43
 -13  -5  -4    2.45    0.38
 -14  -5  -4    2.40    0.38
 -15  -5  -4    0.12    0.28
 -16  -5  -4   -0.01    0.26
 -15  -6   4   10.55    0.73
 -14  -6   4    0.08    0.24
 -13  -6   4   12.71    0.74
 -13  -6   4   11.60    0.71
 -12  -6   4    0.63    0.29
 -12  -6   4   -0.02    0.20
 -11  -6   4   32.15    1.16
 -11  -6   4   31.27    1.15
 -10  -6   4    1.46    0.28
 -10  -6   4    2.07    0.32
  -9  -6   4   58.05    1.70
  -9  -6   4   60.89    1.72
  -8  -6   4    0.16    0.17
  -8  -6   4    0.26    0.18
   8   6  -4    0.10    0.18
   8   6  -4    0.10    0.17
  -7  -6   4   98.44    2.53
  -7  -6   4  101.07    2.55
   7   6  -4  102.16    2.40
   7   6  -4  101.70    2.76
  -6  -6   4   -0.22    0.14
  -6  -6   4   -0.03    0.13
   6  -6  -4    0.04    0.12
   6   6  -4    0.10    0.14
   5  -6  -4  157.59    3.53
  -5  -6   4  147.29    3.56
  -5  -6   4  150.58    3.58
   5   6  -4  148.45    3.77
   5   6  -4  149.71    3.39
  -4  -6   4    7.81    0.36
  -4  -6   4    7.55    0.41
   4  -6  -4    7.74    0.33
   4   6  -4    7.74    0.40
   4   6  -4    7.67    0.45
   3  -6  -4  160.72    3.90
  -3  -6   4  163.40    3.77
  -3  -6   4  157.90    3.76
   3  -6  -4  169.62    3.71
   3   6  -4  159.79    3.92
   3   6  -4  160.94    3.62
  -2  -6   4    2.14    0.22
   2  -6  -4    1.68    0.13
   2  -6  -4    1.81    0.10
   2  -6  -4    1.83    0.16
   2  -6  -4    1.82    0.14
  -2  -6   4    1.37    0.15
   2   6  -4    1.42    0.23
  -1  -6   4  158.21    3.89
   1  -6  -4  154.99    3.79
   1  -6  -4  160.03    3.54
   1  -6  -4  156.34    3.61
  -1  -6   4  160.44    3.68
   1  -6  -4  172.76    3.62
   1   6  -4  155.95    3.57
   0  -6   4    1.24    0.16
   0  -6  -4    1.66    0.14
   0  -6  -4    1.03    0.11
   0   6  -4    1.64    0.24
   1  -6   4  142.69    3.49
  -1  -6  -4  140.14    3.27
  -1  -6  -4  143.37    3.25
   1  -6   4  145.42    3.31
   1   6   4  141.44    3.24
  -1   6  -4  145.34    3.25
  -2  -6  -4   26.62    0.77
   2  -6   4   27.37    0.74
  -2  -6  -4   26.65    0.73
   2   6   4   28.25    0.78
  -2   6  -4   26.96    0.88
  -3  -6  -4  141.95    3.35
  -3  -6  -4  144.88    3.34
   3  -6   4  146.86    3.35
   3   6   4  144.21    3.41
  -3   6  -4  143.15    3.26
   3   6   4  140.43    3.32
  -4  -6  -4   20.89    0.67
  -4  -6  -4   21.67    0.72
   4  -6   4   24.87    0.68
  -4   6  -4   22.33    0.78
   4   6   4   19.77    0.53
   5  -6   4  124.28    2.84
  -5  -6  -4  115.05    2.84
  -5  -6  -4  114.46    2.84
  -5   6  -4  116.99    2.75
  -6  -6  -4    9.03    0.46
  -6  -6  -4    9.15    0.43
  -6   6  -4    8.84    0.31
  -6   6  -4    8.26    0.47
  -7  -6  -4   61.09    1.69
  -7  -6  -4   58.91    1.65
  -7   6  -4   60.35    1.61
  -7   6  -4   62.56    1.51
  -8  -6  -4    2.98    0.32
  -8  -6  -4    2.93    0.32
  -8   6  -4    3.38    0.34
  -9  -6  -4   30.52    1.08
  -9  -6  -4   30.73    1.05
  -9   6  -4   31.31    1.00
 -10  -6  -4   10.32    0.59
 -10  -6  -4   10.94    0.62
 -10   6  -4   11.39    0.55
 -11  -6  -4   22.33    0.93
 -11  -6  -4   22.78    0.96
 -11   6  -4   22.77    0.82
 -12  -6  -4    7.43    0.56
 -12  -6  -4    6.93    0.57
 -13  -6  -4   12.94    0.76
 -14  -6  -4    6.53    0.60
 -15  -6  -4    6.52    0.60
 -14  -7   4    0.13    0.24
 -13  -7   4    3.13    0.44
 -12  -7   4    1.91    0.33
 -12  -7   4    2.13    0.36
 -11  -7   4   -0.04    0.20
 -11  -7   4   -0.06    0.20
 -10  -7   4    4.48    0.44
 -10  -7   4    4.17    0.43
  -9  -7   4    1.33    0.28
  -9  -7   4    1.29    0.27
  -8  -7   4    2.67    0.32
  -8  -7   4    3.12    0.32
   8   7  -4    3.08    0.35
  -7  -7   4    4.56    0.38
  -7  -7   4    4.95    0.38
   7   7  -4    4.26    0.41
   7   7  -4    5.06    0.43
  -6  -7   4    0.02    0.13
  -6  -7   4    0.18    0.16
   6   7  -4   -0.14    0.15
   6   7  -4    0.09    0.13
  -5  -7   4   11.43    0.48
  -5  -7   4   11.40    0.54
   5   7  -4   12.24    0.53
   5   7  -4   10.92    0.57
  -4  -7   4    2.12    0.22
  -4  -7   4    1.89    0.24
   4  -7  -4    2.29    0.20
   4   7  -4    2.10    0.23
   4   7  -4    2.12    0.29
  -3  -7   4    0.94    0.16
   3  -7  -4    0.94    0.12
   3  -7  -4    1.02    0.15
  -3  -7   4    1.01    0.20
   3   7  -4    0.55    0.14
   3   7  -4    0.66    0.23
  -2  -7   4   -0.30    0.13
  -2  -7   4    0.16    0.12
   2  -7  -4    0.14    0.07
   2  -7  -4    0.01    0.08
   2  -7  -4   -0.16    0.06
  -2  -7   4   -0.15    0.10
   2  -7  -4    0.26    0.07
   2   7  -4   -0.03    0.16
   1  -7  -4    0.74    0.11
  -1  -7   4    0.94    0.16
   1  -7  -4    0.86    0.11
   1  -7  -4    0.92    0.09
  -1  -7   4    1.15    0.13
   1  -7  -4    0.81    0.08
   1   7  -4    0.82    0.23
   0  -7  -4    8.50    0.27
   0  -7  -4    9.01    0.34
   0  -7   4    8.69    0.39
   0   7  -4    7.89    0.47
   1  -7   4    1.38    0.14
  -1  -7  -4    1.24    0.15
  -1  -7  -4    1.24    0.11
   1  -7   4    1.43    0.18
  -1   7  -4    1.13    0.25
   2  -7   4    0.38    0.10
  -2  -7  -4    0.44    0.13
  -2  -7  -4    0.14    0.09
   2  -7   4    0.18    0.12
  -2   7  -4    0.25    0.18
  -3  -7  -4   18.86    0.64
  -3  -7  -4   17.85    0.57
  -3   7  -4   18.42    0.74
  -4  -7  -4   21.12    0.73
  -4  -7  -4   21.02    0.67
   4  -7   4   22.63    0.68
  -4   7  -4   21.31    0.80
  -5  -7  -4   10.62    0.52
  -5  -7  -4   10.69    0.46
  -5   7  -4   10.36    0.56
  -6  -7  -4    5.59    0.36
  -6  -7  -4    5.73    0.41
  -6   7  -4    5.90    0.43
  -7  -7  -4    8.98    0.53
  -7  -7  -4    9.45    0.49
  -7   7  -4    9.79    0.54
  -8  -7  -4    1.28    0.24
  -8  -7  -4    0.92    0.25
  -8   7  -4    1.51    0.27
  -9  -7  -4   -0.26    0.19
  -9  -7  -4   -0.56    0.17
  -9   7  -4    0.04    0.18
 -10  -7  -4    2.63    0.36
 -10  -7  -4    2.81    0.33
 -10   7  -4    2.93    0.34
 -11  -7  -4    3.90    0.44
 -11  -7  -4    3.99    0.42
 -12  -7  -4    1.40    0.30
 -12  -7  -4    1.40    0.33
 -13  -7  -4   -0.04    0.23
 -14  -7  -4    2.89    0.43
 -14  -8   4   -0.02    0.28
 -13  -8   4    6.26    0.56
 -12  -8   4    1.77    0.35
 -11  -8   4   14.89    0.77
 -11  -8   4   15.68    0.81
 -10  -8   4    0.38    0.24
 -10  -8   4    0.28    0.22
  -9  -8   4   45.09    1.46
  -9  -8   4   45.88    1.43
  -8  -8   4    0.70    0.20
  -8  -8   4    0.46    0.22
   8   8  -4    0.54    0.22
  -7  -8   4   43.89    1.29
  -7  -8   4   43.28    1.33
   7   8  -4   41.53    1.30
  -6  -8   4    0.34    0.18
  -6  -8   4    0.36    0.16
   6   8  -4    0.56    0.23
  -5  -8   4   10.46    0.47
  -5  -8   4   10.91    0.53
   5   8  -4   10.45    0.58
   4  -8  -4   10.66    0.44
  -4  -8   4    9.91    0.43
  -4  -8   4   10.49    0.52
   4   8  -4   10.57    0.57
   3  -8  -4   28.28    0.81
  -3  -8   4   27.95    0.81
  -3  -8   4   26.17    0.88
   3   8  -4   27.12    0.98
   2  -8  -4    0.55    0.09
   2  -8  -4    0.48    0.10
  -2  -8   4    0.33    0.15
   2  -8  -4    0.76    0.10
   2  -8  -4    0.70    0.09
  -2  -8   4    0.30    0.12
   2   8  -4    0.41    0.22
   1  -8  -4   23.99    0.66
  -1  -8   4   23.23    0.79
   1  -8  -4   23.95    0.61
   1  -8  -4   24.20    0.68
   1  -8  -4   26.19    0.62
  -1  -8   4   23.11    0.68
   1   8  -4   23.85    0.91
   0  -8  -4    0.14    0.11
   0  -8  -4    0.22    0.07
   0  -8   4    0.09    0.11
   0   8  -4    0.30    0.19
   1  -8   4   73.05    1.76
   1  -8   4   73.80    1.90
  -1  -8  -4   70.74    1.71
  -1  -8  -4   71.95    1.77
  -1   8  -4   71.17    1.92
  -2  -8  -4   -0.03    0.12
  -2  -8  -4    0.07    0.09
   2  -8   4    0.10    0.12
  -2   8  -4    0.03    0.17
  -3  -8  -4   68.27    1.75
   3  -8   4   69.22    1.84
  -3  -8  -4   67.55    1.69
  -3   8  -4   67.95    1.84
  -4  -8  -4    4.06    0.33
  -4  -8  -4    4.44    0.29
  -4   8  -4    3.52    0.39
  -5  -8  -4   69.48    1.85
  -5  -8  -4   68.90    1.78
  -5   8  -4   68.25    1.85
  -6  -8  -4    1.75    0.28
  -6  -8  -4    1.86    0.23
  -6   8  -4    1.99    0.32
  -7  -8  -4   72.11    1.95
  -7  -8  -4   69.28    1.89
  -7   8  -4   68.56    1.88
  -8  -8  -4   14.42    0.65
  -8  -8  -4   16.30    0.74
  -8   8  -4   15.18    0.71
  -9  -8  -4   23.98    0.97
  -9  -8  -4   24.58    0.92
  -9   8  -4   24.27    0.93
 -10  -8  -4    1.36    0.28
 -10  -8  -4    1.09    0.30
 -10   8  -4    1.66    0.29
 -11  -8  -4    8.48    0.58
 -11  -8  -4    9.29    0.63
 -12  -8  -4    5.27    0.52
 -13  -8  -4    7.12    0.60
 -14  -8  -4    1.83    0.39
 -13  -9   4    0.02    0.27
 -12  -9   4    0.72    0.29
 -11  -9   4    0.30    0.27
 -10  -9   4    1.89    0.35
 -10  -9   4    1.81    0.32
  -9  -9   4    0.42    0.25
  -9  -9   4    0.05    0.22
  -8  -9   4   -0.13    0.19
  -8  -9   4   -0.04    0.17
   8   9  -4   -0.14    0.20
  -7  -9   4    0.67    0.22
  -7  -9   4    0.69    0.26
   7   9  -4    0.69    0.27
  -6  -9   4    0.99    0.26
  -6  -9   4    1.39    0.23
   6   9  -4    1.22    0.30
   5  -9  -4    0.10    0.14
  -5  -9   4    0.13    0.16
  -5  -9   4    0.12    0.20
   5   9  -4   -0.16    0.22
   4  -9  -4    1.04    0.17
  -4  -9   4    1.17    0.19
  -4  -9   4    1.22    0.25
   4   9  -4    1.42    0.31
  -3  -9   4    0.86    0.22
   3  -9  -4    0.89    0.14
  -3  -9   4    0.93    0.18
   3   9  -4    1.15    0.32
  -2  -9   4   15.44    0.64
   2  -9  -4   16.26    0.50
  -2  -9   4   16.94    0.55
   2  -9  -4   15.65    0.48
   2   9  -4   16.46    0.78
  -1  -9   4    1.74    0.17
   1  -9  -4    1.72    0.17
  -1  -9   4    1.61    0.21
  -1  -9   4    1.75    0.23
   1  -9  -4    1.98    0.14
   1   9  -4    1.26    0.29
   0  -9   4    7.18    0.38
   0  -9  -4    6.95    0.34
   0  -9   4    7.05    0.31
   0  -9  -4    6.91    0.25
   0   9  -4    6.62    0.50
  -1  -9  -4    5.10    0.32
   1  -9   4    5.55    0.33
  -1  -9  -4    5.12    0.24
  -1   9  -4    5.20    0.46
   2  -9   4    0.48    0.15
  -2  -9  -4    0.28    0.11
  -2  -9  -4    0.31    0.15
  -2   9  -4    0.56    0.24
  -3  -9  -4    0.71    0.19
   3  -9   4    0.59    0.17
  -3  -9  -4    0.83    0.15
  -3   9  -4    0.79    0.26
  -4  -9  -4    4.92    0.37
  -4  -9  -4    5.38    0.32
  -4   9  -4    4.66    0.44
  -5  -9  -4    0.06    0.17
  -5  -9  -4    0.02    0.14
  -5   9  -4    0.00    0.21
  -6  -9  -4    0.29    0.20
  -6  -9  -4   -0.06    0.15
  -6   9  -4    0.45    0.24
  -7  -9  -4    0.47    0.20
  -7  -9  -4    0.30    0.24
  -7   9  -4    0.29    0.23
  -8  -9  -4    0.08    0.18
  -8  -9  -4    0.37    0.25
  -8   9  -4    0.12    0.22
  -9  -9  -4    1.63    0.32
  -9  -9  -4    1.45    0.28
  -9   9  -4    2.22    0.35
 -10  -9  -4    1.85    0.33
 -10  -9  -4    1.29    0.28
 -10   9  -4    2.05    0.34
 -11  -9  -4   -0.20    0.22
 -12  -9  -4   -0.10    0.24
 -13  -9  -4   -0.22    0.25
 -12 -10   4    0.27    0.26
 -11 -10   4   11.07    0.70
 -10 -10   4    0.14    0.24
  -9 -10   4   20.64    0.88
  -9 -10   4   19.70    0.91
  -8 -10   4    0.06    0.22
  -8 -10   4   -0.01    0.20
   8  10  -4    0.25    0.26
  -7 -10   4   16.71    0.78
  -7 -10   4   17.40    0.73
   7  10  -4   16.24    0.80
   6 -10  -4    0.19    0.15
  -6 -10   4   -0.06    0.17
  -6 -10   4   -0.21    0.19
   6  10  -4   -0.11    0.21
   5 -10  -4   37.97    1.17
  -5 -10   4   40.33    1.30
  -5 -10   4   42.79    1.21
   5  10  -4   39.53    1.36
   4 -10  -4    0.43    0.13
  -4 -10   4    0.47    0.22
  -4 -10   4    0.47    0.17
   4  10  -4    0.41    0.26
  -3 -10   4   42.50    1.15
  -3 -10   4   40.90    1.27
   3 -10  -4   40.96    1.08
   3  10  -4   38.29    1.36
  -2 -10   4    2.51    0.30
  -2 -10   4    3.03    0.28
   2  10  -4    3.82    0.46
  -1 -10   4   33.02    0.90
  -1 -10   4   31.51    1.02
   1  10  -4   31.99    1.18
   0 -10   4    1.71    0.22
   0 -10   4    2.10    0.19
   0 -10  -4    1.87    0.15
   0 -10   4    2.01    0.26
   0 -10  -4    1.66    0.20
   0  10  -4    1.37    0.32
  -1 -10  -4   49.82    1.26
  -1 -10  -4   53.38    1.38
   1 -10   4   51.30    1.43
  -1  10  -4   49.76    1.58
  -2 -10  -4    2.95    0.30
   2 -10   4    2.37    0.26
  -2 -10  -4    2.61    0.23
  -2  10  -4    2.64    0.40
   3 -10   4   39.68    1.20
  -3 -10  -4   40.72    1.19
  -3 -10  -4   40.11    1.09
  -3  10  -4   38.79    1.33
   4 -10   4    1.40    0.23
  -4 -10  -4    1.68    0.20
  -4 -10  -4    1.34    0.24
  -4  10  -4    1.35    0.33
  -5 -10  -4   21.13    0.74
  -5 -10  -4   21.66    0.83
  -5  10  -4   21.95    0.94
  -6 -10  -4    1.02    0.20
  -6 -10  -4    1.05    0.26
  -6  10  -4    1.18    0.31
  -7 -10  -4   27.77    0.96
  -7 -10  -4   28.28    1.05
  -7  10  -4   27.42    1.08
  -8 -10  -4    6.19    0.46
  -8 -10  -4    7.48    0.53
  -8  10  -4    6.47    0.54
  -9 -10  -4    4.39    0.47
  -9 -10  -4    4.24    0.42
  -9  10  -4    4.96    0.50
 -10 -10  -4    1.51    0.29
 -11 -10  -4    7.98    0.58
 -12 -10  -4    3.04    0.42
 -11 -11   4   -0.11    0.24
 -10 -11   4    0.41    0.26
  -9 -11   4   -0.24    0.21
  -8 -11   4    0.07    0.22
  -7 -11   4    1.88    0.35
  -7 -11   4    1.19    0.27
   7  11  -4    1.04    0.35
  -6 -11   4    0.74    0.22
  -6 -11   4    0.56    0.26
   6  11  -4    0.71    0.32
  -5 -11   4    0.32    0.19
  -5 -11   4    0.10    0.21
   5  11  -4   -0.10    0.28
  -4 -11   4    4.82    0.36
   4  11  -4    4.93    0.55
  -3 -11   4   -0.04    0.20
  -3 -11   4   -0.18    0.15
   3  11  -4    0.19    0.27
  -2 -11   4    3.55    0.30
  -2 -11   4    3.85    0.39
   2  11  -4    3.51    0.46
  -1 -11   4    1.07    0.17
  -1 -11   4    1.25    0.25
   1  11  -4    0.94    0.33
   0 -11   4    1.19    0.25
   0 -11   4    1.18    0.17
   0  11  -4    0.95    0.33
   1 -11   4    0.78    0.22
   1 -11   4    0.96    0.16
   1 -11   4    0.82    0.18
  -1  11  -4    0.76    0.33
   2 -11   4    0.35    0.16
   2 -11   4   -0.04    0.18
  -2  11  -4    0.45    0.27
  -3 -11  -4    0.02    0.12
  -3 -11  -4   -0.16    0.16
   3 -11   4   -0.02    0.14
  -3  11  -4    0.19    0.25
  -4 -11  -4    1.12    0.19
   4 -11   4    1.31    0.22
  -4 -11  -4    0.98    0.24
  -4  11  -4    1.19    0.31
   5 -11   4    0.15    0.17
  -5 -11  -4    0.14    0.16
  -5 -11  -4    0.19    0.20
  -5  11  -4    0.00    0.24
  -6 -11  -4    0.55    0.19
  -6 -11  -4    0.60    0.25
  -6  11  -4    1.13    0.30
  -7 -11  -4    0.79    0.28
  -7 -11  -4    0.85    0.23
  -7  11  -4    0.65    0.31
  -8 -11  -4    0.94    0.25
  -8 -11  -4    1.34    0.33
  -8  11  -4    1.38    0.34
  -9 -11  -4    0.05    0.21
  -9  11  -4    0.05    0.25
 -10 -11  -4    0.24    0.23
 -11 -11  -4   -0.14    0.24
 -10 -12   4    0.30    0.27
  -9 -12   4    7.32    0.56
  -8 -12   4   -0.11    0.22
  -7 -12   4    6.59    0.49
   7  12  -4    6.38    0.65
  -6 -12   4    0.18    0.19
  -6 -12   4    0.42    0.25
   6  12  -4    0.15    0.28
  -5 -12   4   12.37    0.58
  -5 -12   4   12.28    0.69
   5  12  -4   11.53    0.75
  -4 -12   4   -0.25    0.20
  -4 -12   4   -0.03    0.16
   4  12  -4   -0.15    0.26
  -3 -12   4   17.56    0.78
   3  12  -4   17.16    0.92
  -2 -12   4    0.16    0.21
   2  12  -4    0.24    0.27
  -1 -12   4   17.88    0.76
   1  12  -4   18.78    0.95
   0 -12   4    0.88    0.24
   0  12  -4    1.01    0.34
  -1  12  -4   22.91    1.06
   2 -12   4    3.22    0.30
  -2  12  -4    3.38    0.50
   3 -12   4   12.45    0.53
  -3  12  -4   12.07    0.75
   4 -12   4    1.75    0.24
  -4  12  -4    1.20    0.34
   5 -12   4    6.98    0.45
  -5  12  -4    7.39    0.62
  -6 -12  -4    0.18    0.17
  -6  12  -4   -0.28    0.24
  -7 -12  -4    8.92    0.61
  -7 -12  -4    7.75    0.51
  -7  12  -4    7.99    0.64
  -8 -12  -4    2.84    0.35
  -8  12  -4    2.96    0.46
  -9 -12  -4    6.91    0.53
 -10 -12  -4    0.13    0.24
  -9 -13   4   -0.29    0.22
  -8 -13   4    0.63    0.26
   6  13  -4    0.71    0.36
   5  13  -4    0.03    0.28
  -4 -13   4    1.67    0.32
   4  13  -4    2.03    0.43
  -3 -13   4    0.07    0.22
   3  13  -4   -0.12    0.30
   2  13  -4    1.27    0.37
   1  13  -4   -0.06    0.27
   0  13  -4    0.08    0.30
  -1  13  -4   -0.12    0.30
  -2  13  -4    1.47    0.39
  -3  13  -4    0.30    0.33
  -4  13  -4    0.33    0.31
  -5  13  -4   -0.40    0.27
  -6  13  -4    0.15    0.31
  -7  13  -4    0.95    0.38
  -8  13  -4    0.75    0.35
   5  14  -4    6.09    0.69
   4  14  -4    0.10    0.32
   3  14  -4    5.87    0.68
   2  14  -4    0.26    0.33
   1  14  -4    5.29    0.63
   0  14  -4    0.83    0.38
  -1  14  -4    5.17    0.65
  -2  14  -4    1.06    0.40
  -3  14  -4    7.38    0.68
  -4  14  -4    0.26    0.33
  -5  14  -4    4.59    0.61
  -6  14  -4    1.09    0.40
  -7  14  -4    4.14    0.57
   2  15  -4    0.02    0.32
   1  15  -4   -0.10    0.34
   0  15  -4    0.30    0.37
  -1  15  -4    0.19    0.36
  -2  15  -4    1.39    0.45
  -3  15  -4   -0.40    0.30
  -4  15  -4    0.30    0.35
  -5  15  -4    0.35    0.37
 -17   0   5   -0.39    0.24
 -16   0   5   -0.13    0.26
 -16   0   5    0.04    0.21
 -15   0   5   -0.15    0.21
 -15   0   5   -0.02    0.20
 -14   0   5   -0.30    0.17
 -14   0   5    0.07    0.20
 -13   0   5    0.26    0.22
 -13   0   5    0.02    0.20
 -12   0   5   -0.03    0.18
 -12   0   5    0.07    0.19
 -11   0   5   -0.05    0.18
 -11   0   5   -0.04    0.19
 -10   0   5   -0.10    0.15
 -10   0   5    0.06    0.17
  -9   0   5   -0.08    0.14
  -9   0   5   -0.14    0.12
  -8   0   5   -0.17    0.10
  -8   0   5   -0.05    0.12
  -7   0   5   -0.10    0.10
  -7   0   5   -0.05    0.12
  -6   0   5   -0.01    0.10
   6   0  -5    0.02    0.04
  -6   0   5    0.17    0.09
   5   0  -5   -0.05    0.09
  -5   0   5   -0.08    0.07
   5   0  -5   -0.02    0.05
  -5   0   5   -0.23    0.08
   4   0  -5   -0.23    0.08
  -4   0   5    0.15    0.09
  -4   0   5   -0.21    0.06
   3   0  -5    0.04    0.06
  -3   0   5    0.30    0.07
   3   0  -5    0.00    0.07
  -2   0   5   -0.05    0.06
  -2   0   5    0.02    0.06
   2   0  -5   -0.04    0.07
   2   0  -5   -0.03    0.05
  -1   0   5   -0.05    0.05
  -1   0   5   -0.03    0.05
   1   0  -5   -0.05    0.05
   1   0  -5   -0.06    0.06
  -1   0   5   -0.04    0.06
   0   0   5    0.12    0.05
   0   0   5   -0.01    0.06
   0   0   5    0.01    0.05
   0   0  -5    0.00    0.06
   0   0  -5    0.00    0.05
   1   0   5   -0.02    0.05
   1   0   5   -0.09    0.06
  -1   0  -5    0.21    0.07
   2   0   5    0.01    0.06
   2   0   5    0.03    0.05
  -2   0  -5    0.10    0.06
  -3   0  -5   -0.03    0.08
   3   0   5    0.00    0.07
  -3   0  -5    0.03    0.07
   4   0   5   -0.01    0.09
  -4   0  -5   -0.14    0.09
  -4   0  -5    0.02    0.09
   5   0   5   -0.05    0.08
  -5   0  -5    0.06    0.09
  -5   0  -5    0.01    0.08
  -6   0  -5    0.00    0.09
  -6   0  -5   -0.02    0.09
  -7   0  -5   -0.07    0.10
  -7   0  -5   -0.04    0.11
  -8   0  -5    0.16    0.13
  -8   0  -5   -0.06    0.14
  -9   0  -5    0.17    0.16
  -9   0  -5   -0.24    0.15
 -10   0  -5   -0.06    0.15
 -10   0  -5   -0.38    0.15
 -11   0  -5   -0.30    0.15
 -11   0  -5   -0.29    0.16
 -12   0  -5   -0.30    0.14
 -12   0  -5   -0.03    0.17
 -13   0  -5   -0.27    0.19
 -13   0  -5   -0.39    0.17
 -14   0  -5    0.11    0.26
 -14   0  -5   -0.10    0.24
 -15   0  -5    0.03    0.27
 -15   0  -5   -0.19    0.24
 -16   0  -5   -0.18    0.26
 -17   0  -5    0.05    0.26
 -18  -1   5    0.51    0.32
 -17  -1   5    4.43    0.54
 -16  -1   5    0.28    0.24
 -16  -1   5    0.00    0.25
 -16   1   5   -0.27    0.24
 -15  -1   5   12.35    0.70
 -15  -1   5   10.83    0.70
 -15   1   5   11.22    0.66
 -15   1   5   12.21    0.73
 -14  -1   5    1.15    0.26
 -14  -1   5    1.03    0.28
 -14   1   5    0.75    0.24
 -14   1   5    1.45    0.30
 -13  -1   5   43.98    1.37
 -13  -1   5   40.88    1.40
 -13   1   5   42.90    1.41
 -13   1   5   41.10    1.31
 -12  -1   5    1.80    0.29
 -12  -1   5    1.64    0.29
 -12   1   5    2.71    0.34
 -12   1   5    1.83    0.27
 -11  -1   5   98.01    2.50
 -11  -1   5   98.75    2.61
 -11   1   5   99.60    2.59
 -11   1   5   94.33    2.44
 -10  -1   5   23.09    0.86
 -10  -1   5   22.57    0.80
 -10   1   5   22.74    0.83
 -10   1   5   23.02    0.77
  -9  -1   5   40.42    1.18
  -9  -1   5   42.06    1.26
  -9   1   5   41.85    1.16
  -9   1   5   41.79    1.24
  -8  -1   5   10.85    0.51
  -8  -1   5   10.90    0.46
  -8   1   5   10.82    0.50
  -8   1   5   11.58    0.44
  -7  -1   5  204.52    4.77
  -7  -1   5  204.49    4.61
  -7   1   5  203.80    4.76
  -7   1   5  200.38    4.56
   7   1  -5  200.20    4.13
  -6  -1   5   79.00    2.00
  -6  -1   5   79.31    1.92
  -6   1   5   80.66    1.88
  -6   1   5   81.07    2.00
   6   1  -5   78.89    1.70
  -5  -1   5  101.36    2.35
  -5  -1   5  101.31    2.44
   5   1  -5  100.48    2.65
  -5   1   5   98.98    2.42
   5   1  -5   99.08    2.13
  -5   1   5  102.16    2.30
  -4  -1   5   63.52    1.58
   4  -1  -5   64.77    1.75
  -4  -1   5   64.38    1.52
   4   1  -5   61.83    1.75
  -4   1   5   62.87    1.57
   4   1  -5   61.29    1.40
  -4   1   5   65.27    1.47
   3  -1  -5  187.18    4.54
  -3  -1   5  187.31    4.30
   3  -1  -5  190.72    4.30
  -3   1   5  186.82    4.28
   3   1  -5  183.47    4.54
   2  -1  -5   58.33    1.56
   2  -1  -5   61.53    1.44
  -2  -1   5   58.12    1.57
  -2  -1   5   57.26    1.43
   2   1  -5   57.00    1.56
  -2   1   5   57.63    1.42
  -2   1   5   60.75    1.44
  -2   1   5   59.30    1.55
   2   1  -5   59.30    1.44
  -1  -1   5  327.87    7.64
   1  -1  -5  342.87    7.54
   1  -1  -5  311.01    7.31
  -1  -1   5  323.13    7.56
  -1  -1   5  328.53    7.43
   1  -1  -5  320.05    7.73
  -1   1   5  326.76    7.61
  -1   1   5  315.57    7.42
   1   1  -5  321.84    7.76
  -1   1   5  331.11    7.81
   0  -1   5  188.79    4.24
   0  -1   5  183.37    4.45
   0  -1  -5  187.10    4.44
   0   1   5  182.91    4.43
   0   1   5  185.92    4.22
   0   1  -5  187.72    4.46
   0   1   5  185.76    4.23
   0   1  -5  184.39    4.24
   1  -1   5  168.66    3.76
  -1  -1  -5  160.81    3.75
   1   1   5  165.57    3.75
   1   1   5  161.27    3.66
   1   1   5  162.37    3.94
   2  -1   5  232.58    5.30
  -2  -1  -5  238.81    5.20
  -2   1  -5  234.75    5.30
   2   1   5  247.22    5.30
   2   1   5  211.28    5.16
   3  -1   5  820.16   18.31
  -3  -1  -5  793.03   18.08
   3  -1   5  786.36   17.89
  -3  -1  -5  799.29   18.37
  -3   1  -5  772.32   18.39
   3   1   5  770.33   17.54
  -4  -1  -5  304.05    6.80
   4  -1   5  300.82    6.77
  -4  -1  -5  310.87    6.94
  -4   1  -5  301.57    6.93
   5  -1   5   72.89    1.81
  -5  -1  -5   74.47    1.85
  -5  -1  -5   74.32    1.85
  -5   1  -5   72.50    1.86
   5   1   5   72.72    1.80
  -5   1  -5   74.42    1.84
  -6  -1  -5   75.87    1.94
  -6  -1  -5   75.42    1.93
  -6   1  -5   76.70    1.92
  -6   1  -5   74.92    1.94
  -7  -1  -5   10.95    0.50
  -7  -1  -5   10.86    0.49
  -7   1  -5   11.04    0.48
  -7   1  -5   11.01    0.52
  -8  -1  -5   43.77    1.33
  -8  -1  -5   45.10    1.32
  -8   1  -5   45.80    1.31
  -8   1  -5   45.65    1.35
  -9  -1  -5   22.57    0.86
  -9  -1  -5   21.33    0.82
  -9   1  -5   23.25    0.83
  -9   1  -5   23.04    0.87
 -10  -1  -5   53.23    1.61
 -10  -1  -5   54.85    1.65
 -10   1  -5   54.12    1.64
 -10   1  -5   56.72    1.62
 -11  -1  -5   12.57    0.67
 -11  -1  -5   11.71    0.63
 -11   1  -5   12.88    0.67
 -11   1  -5   11.89    0.64
 -12  -1  -5    7.95    0.56
 -12  -1  -5    7.23    0.52
 -12   1  -5    7.40    0.51
 -12   1  -5    8.12    0.58
 -13  -1  -5   14.95    0.77
 -13  -1  -5   16.46    0.86
 -13   1  -5   16.59    0.85
 -13   1  -5   17.06    0.80
 -14  -1  -5   22.41    1.03
 -14  -1  -5   22.80    1.07
 -14   1  -5   23.06    1.03
 -14   1  -5   23.50    1.09
 -15  -1  -5    6.99    0.63
 -15   1  -5    8.07    0.70
 -15   1  -5    8.20    0.65
 -16  -1  -5   14.11    0.87
 -16   1  -5   13.66    0.82
 -17  -1  -5    1.80    0.40
 -17  -2   5    0.14    0.26
 -16  -2   5    0.44    0.28
 -15  -2   5    1.19    0.33
 -15  -2   5    1.64    0.34
 -14  -2   5    0.85    0.26
 -14  -2   5    0.63    0.26
 -14   2   5    0.79    0.27
 -13  -2   5   -0.05    0.21
 -13  -2   5    0.14    0.23
 -13   2   5    0.08    0.21
 -13   2   5   -0.06    0.19
 -12  -2   5    0.82    0.25
 -12  -2   5    0.43    0.23
 -12   2   5    0.33    0.22
 -12   2   5    0.50    0.21
 -11  -2   5    0.47    0.20
 -11  -2   5    0.38    0.22
 -11   2   5    0.42    0.18
 -11   2   5    0.47    0.21
 -10  -2   5    4.55    0.38
 -10  -2   5    4.50    0.35
 -10   2   5    4.77    0.33
 -10   2   5    4.49    0.37
  -9  -2   5    2.44    0.28
  -9  -2   5    2.60    0.28
   9  -2  -5    2.84    0.25
  -9   2   5    2.88    0.29
  -9   2   5    2.99    0.25
  -8  -2   5   -0.02    0.11
  -8  -2   5   -0.22    0.12
  -8   2   5    0.05    0.12
   8   2  -5   -0.17    0.08
  -8   2   5   -0.20    0.09
  -7  -2   5   14.04    0.58
  -7  -2   5   14.33    0.54
  -7   2   5   14.63    0.56
   7   2  -5   14.20    0.71
   7   2  -5   14.03    0.45
  -7   2   5   14.96    0.48
  -6  -2   5    3.77    0.28
  -6  -2   5    3.50    0.25
  -6   2   5    3.62    0.21
   6   2  -5    3.44    0.33
  -6   2   5    3.95    0.26
   6   2  -5    3.56    0.21
  -5  -2   5   20.84    0.66
   5  -2  -5   21.49    0.51
  -5  -2   5   21.34    0.65
  -5   2   5   20.72    0.64
  -5   2   5   21.39    0.56
   5   2  -5   20.22    0.78
   5   2  -5   20.84    0.58
  -4  -2   5    2.39    0.18
   4  -2  -5    2.20    0.23
  -4  -2   5    2.33    0.19
   4  -2  -5    2.51    0.20
   4   2  -5    2.60    0.19
  -4   2   5    2.80    0.13
  -4   2   5    2.34    0.18
   3  -2  -5   13.93    0.52
  -3  -2   5   13.35    0.45
   3  -2  -5   13.26    0.43
  -3  -2   5   12.77    0.53
   3   2  -5   13.05    0.44
  -3   2   5   13.77    0.35
  -3   2   5   13.66    0.42
  -2  -2   5   22.07    0.63
   2  -2  -5   22.69    0.71
   2  -2  -5   23.23    0.62
  -2  -2   5   22.14    0.73
   2   2  -5   21.30    0.72
  -2   2   5   22.40    0.61
  -2   2   5   22.24    0.60
   1  -2  -5  116.68    2.80
   1  -2  -5  108.81    2.64
  -1  -2   5  110.34    2.65
  -1  -2   5  114.37    2.83
   1  -2  -5  121.47    2.64
   1   2  -5  112.19    2.82
  -1   2   5  116.60    2.63
  -1   2   5  115.92    2.79
  -1   2   5  111.60    2.54
  -1   2   5  112.70    2.63
   0  -2   5   62.38    1.49
   0  -2   5   61.70    1.61
   0  -2  -5   61.84    1.59
   0  -2  -5   60.79    1.47
   0   2   5   60.17    1.42
   0   2   5   61.08    1.45
   0   2   5   60.97    1.57
   0   2   5   62.09    1.46
   1  -2   5    8.82    0.31
  -1  -2  -5    9.24    0.32
  -1   2  -5    8.80    0.31
   1   2   5    8.81    0.30
   1   2   5    8.89    0.30
   1   2   5    8.84    0.36
  -2  -2  -5   82.40    1.98
  -2  -2  -5   82.63    1.96
   2   2   5   84.74    1.94
   2   2   5   83.60    2.12
  -3  -2  -5   33.27    0.89
   3  -2   5   33.22    0.93
  -3  -2  -5   33.98    0.90
   3   2   5   33.09    0.88
  -3   2  -5   32.19    0.88
  -4  -2  -5    2.54    0.22
   4  -2   5    2.71    0.23
  -4  -2  -5    2.37    0.22
   4   2   5    2.54    0.21
   5  -2   5    0.37    0.11
  -5  -2  -5    0.24    0.11
  -5  -2  -5    0.22    0.12
  -5   2  -5   -0.08    0.10
   5   2   5    0.34    0.11
  -6  -2  -5    3.45    0.27
  -6  -2  -5    3.24    0.28
  -6   2  -5    3.45    0.25
  -7  -2  -5   20.28    0.71
  -7  -2  -5   19.32    0.73
  -7   2  -5   21.19    0.76
  -7   2  -5   19.84    0.69
  -8  -2  -5   15.26    0.64
  -8  -2  -5   15.26    0.65
  -8   2  -5   16.11    0.62
  -8   2  -5   15.33    0.67
  -9  -2  -5    0.67    0.25
  -9  -2  -5    0.94    0.22
  -9   2  -5    0.88    0.22
  -9   2  -5    1.00    0.24
 -10  -2  -5    1.58    0.29
 -10  -2  -5    1.72    0.30
 -10   2  -5    1.42    0.29
 -10   2  -5    1.08    0.24
 -11  -2  -5    6.75    0.52
 -11  -2  -5    6.84    0.50
 -11   2  -5    6.81    0.48
 -11   2  -5    6.88    0.52
 -12  -2  -5    0.03    0.18
 -12  -2  -5    0.11    0.20
 -12   2  -5    0.19    0.20
 -12   2  -5   -0.15    0.16
 -13  -2  -5   -0.40    0.19
 -13  -2  -5   -0.11    0.21
 -13   2  -5    0.02    0.21
 -13   2  -5   -0.09    0.20
 -14  -2  -5   -0.15    0.25
 -14  -2  -5   -0.17    0.23
 -14   2  -5    0.02    0.23
 -14   2  -5    0.36    0.29
 -15  -2  -5    0.21    0.28
 -15   2  -5    0.36    0.29
 -15   2  -5    0.36    0.29
 -16  -2  -5    0.92    0.35
 -17  -2  -5    0.29    0.29
 -17  -3   5   10.65    0.76
 -16  -3   5    1.40    0.35
 -15  -3   5   15.92    0.83
 -15  -3   5   14.85    0.83
 -14  -3   5    1.36    0.30
 -14  -3   5    1.09    0.31
 -13  -3   5   23.82    1.01
 -13  -3   5   24.89    0.99
 -13   3   5   25.33    0.97
 -12  -3   5    0.60    0.24
 -12  -3   5    0.72    0.25
 -12   3   5    1.09    0.25
 -12   3   5    0.50    0.19
 -11  -3   5   36.40    1.18
 -11  -3   5   35.81    1.22
 -11   3   5   36.69    1.18
 -11   3   5   35.55    1.08
 -10  -3   5    8.23    0.50
 -10  -3   5    9.17    0.51
 -10   3   5    8.89    0.48
 -10   3   5    9.78    0.44
  -9  -3   5   33.71    1.07
   9  -3  -5   35.93    0.95
  -9  -3   5   34.06    1.11
   9   3  -5   34.96    1.35
  -9   3   5   34.64    0.97
  -9   3   5   35.74    1.07
  -8  -3   5    0.13    0.14
  -8  -3   5    0.63    0.17
  -8   3   5    0.22    0.13
   8   3  -5    0.67    0.14
   8   3  -5    0.07    0.10
  -8   3   5    0.41    0.12
  -7  -3   5  200.99    4.78
  -7  -3   5  202.18    4.66
   7   3  -5  201.57    4.26
  -7   3   5  208.71    4.73
  -7   3   5  198.55    4.51
  -6  -3   5   23.14    0.74
   6  -3  -5   23.18    0.57
   6   3  -5   22.89    0.89
   6   3  -5   22.89    0.66
  -6   3   5   22.24    0.61
  -6   3   5   23.56    0.71
  -5  -3   5  129.03    3.01
   5  -3  -5  128.79    2.70
  -5  -3   5  131.36    3.08
   5   3  -5  127.43    3.31
   5   3  -5  128.00    2.80
  -5   3   5  126.11    2.86
  -5   3   5  131.21    3.04
   4  -3  -5   55.42    1.34
  -4  -3   5   50.55    1.33
  -4  -3   5   50.99    1.34
  -4   3   5   53.06    1.31
  -4   3   5   51.39    1.18
   4   3  -5   51.83    1.50
   4   3  -5   54.00    1.28
   3  -3  -5  269.69    6.56
  -3  -3   5  272.90    6.60
   3  -3  -5  294.56    6.27
  -3  -3   5  274.83    6.28
   3   3  -5  265.60    6.58
  -3   3   5  279.33    6.43
   3   3  -5  275.31    5.74
   2  -3  -5  244.59    5.21
  -2  -3   5  232.77    5.23
   2  -3  -5  225.91    5.45
  -2  -3   5  230.55    5.50
  -2   3   5  217.94    5.05
   2   3  -5  227.91    4.81
   2   3  -5  222.53    5.48
  -2   3   5  226.98    5.20
  -2   3   5  233.84    5.21
   1  -3  -5  335.51    7.24
   1  -3  -5  311.35    7.44
  -1  -3   5  313.19    7.07
   1  -3  -5  302.31    7.18
  -1  -3   5  317.17    7.39
  -1   3   5  319.01    7.45
  -1   3   5  298.55    6.96
   1   3  -5  312.32    6.49
  -1   3   5  303.15    7.17
   1   3  -5  316.48    7.38
  -1   3   5  312.41    7.24
   0  -3   5  230.23    5.42
   0  -3   5  232.09    5.17
   0  -3  -5  223.59    4.99
   0  -3  -5  229.59    5.38
   0  -3  -5  222.98    5.18
   0   3   5  229.30    5.35
   0   3   5  221.81    5.10
   0   3   5  230.55    5.25
   0   3   5  221.62    5.01
  -1  -3  -5   93.85    2.16
   1  -3   5   94.78    2.22
  -1  -3  -5   93.15    2.20
   1   3   5   94.53    2.17
   1   3   5   93.97    2.32
   1   3   5   93.25    2.15
   1   3   5   93.47    2.17
   2  -3   5  139.39    3.21
  -2  -3  -5  135.69    3.20
  -2  -3  -5  139.85    3.15
   2   3   5  137.99    3.14
  -2   3  -5  138.95    3.20
  -3  -3  -5   95.94    2.33
  -3  -3  -5   97.99    2.31
   3  -3   5  101.58    2.34
   3   3   5   96.38    2.29
  -3   3  -5   97.25    2.31
   4  -3   5  174.71    4.04
  -4  -3  -5  176.16    4.09
  -4  -3  -5  177.97    4.03
   4   3   5  173.06    4.00
  -4   3  -5  176.23    4.06
  -5  -3  -5   63.08    1.62
   5  -3   5   64.28    1.61
  -5  -3  -5   61.80    1.62
  -5   3  -5   61.68    1.58
  -6  -3  -5   56.94    1.50
  -6  -3  -5   54.61    1.49
  -6   3  -5   54.79    1.45
  -7  -3  -5   85.83    2.22
  -7  -3  -5   86.53    2.22
  -7   3  -5   87.35    2.18
  -8  -3  -5   54.71    1.56
  -8  -3  -5   54.29    1.55
  -8   3  -5   54.89    1.50
  -9  -3  -5   66.67    1.89
  -9  -3  -5   67.45    1.91
  -9   3  -5   70.89    1.86
 -10  -3  -5   78.84    2.18
 -10  -3  -5   78.28    2.19
 -10   3  -5   79.77    2.14
 -11  -3  -5   29.76    1.13
 -11  -3  -5   28.80    1.09
 -11   3  -5   30.76    1.06
 -12  -3  -5   36.11    1.28
 -12  -3  -5   35.93    1.31
 -12   3  -5   36.97    1.25
 -13  -3  -5    6.25    0.57
 -13  -3  -5    6.27    0.52
 -13   3  -5    6.06    0.52
 -14  -3  -5   25.08    1.10
 -14  -3  -5   25.55    1.15
 -14   3  -5   24.54    1.06
 -15  -3  -5    1.94    0.37
 -16  -3  -5    9.27    0.73
 -16  -4   5    0.35    0.30
 -15  -4   5    1.12    0.35
 -14  -4   5    1.10    0.30
 -14  -4   5    0.64    0.28
 -13  -4   5    0.85    0.29
 -13  -4   5    0.50    0.26
 -12  -4   5    6.05    0.48
 -12  -4   5    6.43    0.52
 -11  -4   5    0.05    0.22
 -11  -4   5   -0.08    0.19
 -11   4   5   -0.31    0.17
 -11   4   5   -0.15    0.14
 -10  -4   5    0.85    0.22
 -10  -4   5    0.64    0.23
 -10   4   5    1.12    0.18
 -10   4   5    0.79    0.20
  -9  -4   5    0.83    0.21
  -9  -4   5    0.66    0.21
   9   4  -5    0.70    0.25
  -9   4   5    1.04    0.16
  -9   4   5    0.91    0.19
  -8  -4   5    7.04    0.43
  -8  -4   5    6.90    0.41
   8   4  -5    7.76    0.56
  -8   4   5    7.18    0.32
  -8   4   5    7.28    0.38
   8   4  -5    6.98    0.37
   7  -4  -5    2.40    0.19
  -7  -4   5    2.05    0.24
  -7  -4   5    2.24    0.25
   7   4  -5    2.13    0.24
  -7   4   5    2.31    0.24
  -7   4   5    2.11    0.18
   7   4  -5    2.16    0.32
  -6  -4   5   24.33    0.78
  -6   4   5   24.96    0.71
   6   4  -5   23.51    0.91
  -6   4   5   23.18    0.60
   6   4  -5   23.69    0.74
  -5  -4   5   17.35    0.60
  -5  -4   5   17.09    0.61
   5  -4  -5   18.60    0.60
   5   4  -5   17.77    0.61
   5   4  -5   17.89    0.72
  -5   4   5   17.37    0.53
   4  -4  -5    4.45    0.24
  -4  -4   5    4.15    0.26
  -4  -4   5    4.31    0.29
   4   4  -5    4.75    0.30
   4   4  -5    4.20    0.32
  -4   4   5    4.46    0.21
   3  -4  -5   67.49    1.55
  -3  -4   5   63.14    1.74
  -3  -4   5   62.15    1.57
   3  -4  -5   61.91    1.67
   3   4  -5   62.07    1.71
  -3   4   5   62.93    1.47
   3   4  -5   61.94    1.54
   2  -4  -5   98.35    2.44
   2  -4  -5  105.32    2.29
   2  -4  -5   94.27    2.28
  -2  -4   5   98.26    2.32
  -2  -4   5   99.29    2.51
  -2   4   5   91.44    2.20
   2   4  -5   97.47    2.24
   2   4  -5   98.03    2.48
  -1  -4   5    0.97    0.12
   1  -4  -5    0.83    0.10
   1  -4  -5    0.83    0.08
   1  -4  -5    1.07    0.14
  -1  -4   5    1.04    0.16
   1  -4  -5    1.28    0.13
  -1   4   5    0.91    0.09
   1   4  -5    1.10    0.17
   1   4  -5    0.93    0.15
   0  -4  -5    4.52    0.20
   0  -4  -5    4.64    0.20
   0  -4   5    5.12    0.29
   0  -4  -5    4.57    0.25
   0   4   5    4.91    0.22
   0   4  -5    4.59    0.30
   0   4   5    4.71    0.20
  -1  -4  -5    0.47    0.09
   1  -4   5    0.60    0.13
   1  -4   5    0.55    0.10
  -1  -4  -5    0.40    0.10
   1   4   5    0.52    0.10
   1   4   5    0.61    0.06
   1   4   5    0.65    0.10
  -1   4  -5    0.49    0.14
  -2  -4  -5    9.14    0.33
  -2  -4  -5    9.71    0.36
   2  -4   5    9.58    0.34
   2   4   5    9.42    0.29
   2   4   5    9.37    0.35
   2   4   5    8.70    0.30
   2   4   5    9.24    0.37
  -3  -4  -5    7.35    0.32
  -3  -4  -5    7.59    0.34
   3   4   5    7.44    0.35
   3   4   5    7.37    0.34
  -3   4  -5    7.37    0.38
  -3   4  -5    7.57    0.29
  -4  -4  -5   31.33    0.88
   4  -4   5   30.90    0.87
  -4  -4  -5   30.41    0.89
   4   4   5   31.60    0.89
  -4   4  -5   30.64    0.84
  -5  -4  -5   -0.02    0.10
  -5  -4  -5   -0.01    0.11
  -5   4  -5   -0.17    0.08
  -6  -4  -5    6.53    0.37
  -6  -4  -5    6.92    0.39
  -6   4  -5    6.59    0.33
  -7  -4  -5    4.82    0.36
  -7  -4  -5    5.23    0.34
  -7   4  -5    4.81    0.31
  -8  -4  -5    6.52    0.42
  -8  -4  -5    6.21    0.43
  -8   4  -5    6.06    0.38
  -9  -4  -5    3.67    0.37
  -9  -4  -5    3.42    0.37
  -9   4  -5    3.72    0.36
 -10  -4  -5    4.13    0.42
 -10  -4  -5    4.05    0.42
 -10   4  -5    4.16    0.38
 -11  -4  -5    0.48    0.25
 -11  -4  -5    0.56    0.25
 -11   4  -5    0.66    0.21
 -11   4  -5    0.29    0.21
 -12  -4  -5    2.16    0.37
 -12  -4  -5    2.32    0.35
 -12   4  -5    2.31    0.32
 -13  -4  -5    0.12    0.26
 -13  -4  -5    0.35    0.24
 -14  -4  -5    0.14    0.25
 -15  -4  -5    0.88    0.34
 -16  -4  -5    0.01    0.29
 -16  -5   5    1.36    0.36
 -15  -5   5   11.31    0.77
 -14  -5   5    3.15    0.43
 -13  -5   5   14.59    0.77
 -13  -5   5   14.36    0.78
 -12  -5   5    2.13    0.34
 -12  -5   5    2.23    0.35
 -11  -5   5   17.36    0.80
 -11  -5   5   17.39    0.78
 -10  -5   5    6.19    0.45
 -10  -5   5    6.27    0.47
  -9  -5   5   38.85    1.24
  -9  -5   5   39.73    1.25
   9   5  -5   40.36    1.12
  -9   5   5   41.24    1.15
  -8  -5   5    0.57    0.18
  -8  -5   5    0.24    0.16
   8   5  -5    0.82    0.24
  -8   5   5    0.47    0.13
   8   5  -5    0.42    0.16
  -7  -5   5  136.80    3.38
  -7  -5   5  139.34    3.43
   7   5  -5  142.56    3.72
  -7   5   5  145.58    3.31
   7   5  -5  141.10    3.15
  -6  -5   5   18.96    0.66
   6   5  -5   18.15    0.78
   6   5  -5   18.01    0.66
  -6   5   5   19.29    0.55
   5  -5  -5  159.37    3.51
  -5  -5   5  144.97    3.50
  -5  -5   5  149.80    3.55
   5   5  -5  153.16    3.33
  -5   5   5  134.85    3.38
   5   5  -5  153.80    3.79
  -4  -5   5  123.04    2.96
  -4  -5   5  119.48    2.94
   4  -5  -5  130.81    2.92
   4   5  -5  120.59    3.14
   4   5  -5  126.59    2.83
   3  -5  -5  190.73    4.07
  -3  -5   5  175.35    4.37
  -3  -5   5  175.56    4.10
   3  -5  -5  174.04    4.28
   3   5  -5  171.61    4.31
   3   5  -5  173.72    3.87
   2  -5  -5  219.79    5.14
   2  -5  -5  221.65    5.38
   2  -5  -5  243.41    5.15
  -2  -5   5  225.00    5.47
  -2  -5   5  225.74    5.19
   2   5  -5  224.20    5.42
   2   5  -5  227.78    4.88
   1  -5  -5  114.28    2.69
   1  -5  -5  114.44    2.84
  -1  -5   5  115.58    2.92
   1  -5  -5  112.91    2.59
  -1  -5   5  114.33    2.73
   1  -5  -5  127.08    2.69
   1   5  -5  116.61    2.67
   0  -5  -5   64.78    1.50
   0  -5   5   64.35    1.71
   0  -5  -5   62.80    1.65
   0  -5  -5   64.36    1.53
   0   5  -5   65.06    1.62
   0   5   5   63.47    1.49
   1  -5   5   60.54    1.63
   1  -5   5   62.19    1.50
  -1  -5  -5   59.50    1.46
  -1  -5  -5   60.89    1.46
   1   5   5   59.33    1.45
  -1   5  -5   61.20    1.55
   1   5   5   61.65    1.49
  -2  -5  -5   14.59    0.46
  -2  -5  -5   14.61    0.49
   2  -5   5   15.05    0.48
   2  -5   5   13.82    0.55
   2   5   5   14.23    0.48
  -2   5  -5   16.34    0.60
   2   5   5   14.67    0.47
   3  -5   5   58.05    1.42
  -3  -5  -5   58.63    1.42
  -3  -5  -5   56.36    1.43
   3   5   5   55.49    1.48
  -3   5  -5   55.67    1.47
   3   5   5   55.79    1.32
   3   5   5   52.39    1.40
   4  -5   5   55.04    1.38
  -4  -5  -5   53.37    1.40
  -4  -5  -5   52.41    1.37
  -4   5  -5   50.95    1.39
  -5  -5  -5   54.29    1.43
  -5  -5  -5   53.38    1.45
  -5   5  -5   54.68    1.35
  -5   5  -5   53.14    1.43
  -6  -5  -5   51.41    1.41
  -6  -5  -5   48.89    1.37
  -6   5  -5   49.06    1.36
  -6   5  -5   50.98    1.30
  -7  -5  -5   44.38    1.30
  -7  -5  -5   44.01    1.32
  -7   5  -5   45.36    1.27
  -7   5  -5   45.75    1.22
  -8  -5  -5   44.71    1.35
  -8  -5  -5   45.06    1.37
  -8   5  -5   47.17    1.26
  -8   5  -5   44.01    1.28
  -9  -5  -5   32.64    1.11
  -9  -5  -5   31.63    1.07
  -9   5  -5   30.56    0.97
  -9   5  -5   30.46    0.99
 -10  -5  -5   18.79    0.80
 -10  -5  -5   20.99    0.88
 -10   5  -5   19.70    0.76
 -10   5  -5   19.72    0.74
 -11  -5  -5    8.08    0.57
 -11  -5  -5    8.03    0.53
 -11   5  -5    9.36    0.52
 -12  -5  -5   28.36    1.15
 -12  -5  -5   28.11    1.10
 -13  -5  -5    6.20    0.54
 -13  -5  -5    7.04    0.63
 -14  -5  -5   16.21    0.86
 -15  -5  -5    1.75    0.38
 -15  -6   5   -0.23    0.23
 -14  -6   5   -0.12    0.24
 -13  -6   5    2.56    0.39
 -13  -6   5    2.58    0.38
 -12  -6   5   10.20    0.64
 -12  -6   5    9.44    0.62
 -11  -6   5    1.38    0.30
 -11  -6   5    1.83    0.34
 -10  -6   5   -0.08    0.18
 -10  -6   5    0.52    0.21
  -9  -6   5   -0.18    0.17
  -9  -6   5   -0.16    0.17
   9   6  -5   -0.01    0.17
  -8  -6   5    2.45    0.30
  -8  -6   5    2.36    0.28
   8   6  -5    2.86    0.31
  -7  -6   5    0.56    0.19
  -7  -6   5    0.71    0.21
   7   6  -5    0.54    0.22
   7   6  -5    0.27    0.19
  -6  -6   5    2.22    0.26
   6  -6  -5    2.94    0.27
  -6  -6   5    2.25    0.25
   6   6  -5    2.97    0.32
   6   6  -5    2.35    0.30
  -5  -6   5   38.98    1.10
   5  -6  -5   40.16    1.06
  -5  -6   5   36.26    1.12
   5   6  -5   38.39    1.14
   5   6  -5   38.43    1.21
  -4  -6   5    6.47    0.34
  -4  -6   5    5.71    0.36
   4  -6  -5    6.57    0.36
   4  -6  -5    6.62    0.31
   4   6  -5    6.63    0.44
   4   6  -5    6.57    0.39
  -3  -6   5   15.34    0.53
   3  -6  -5   17.30    0.50
   3  -6  -5   15.54    0.57
  -3  -6   5   15.24    0.59
   3   6  -5   16.11    0.60
   3   6  -5   15.75    0.66
   2  -6  -5   21.51    0.68
   2  -6  -5   23.14    0.60
  -2  -6   5   21.54    0.77
   2  -6  -5   21.23    0.60
  -2  -6   5   21.06    0.65
   2   6  -5   22.98    0.79
   2   6  -5   21.40    0.70
   1  -6  -5    4.50    0.21
   1  -6  -5    4.49    0.20
  -1  -6   5    4.59    0.25
  -1  -6   5    4.74    0.32
   1  -6  -5    4.81    0.21
   1  -6  -5    4.55    0.25
   1   6  -5    4.86    0.37
   0  -6  -5    0.45    0.11
   0  -6   5    0.43    0.13
   0  -6  -5    0.37    0.09
   0  -6  -5    0.45    0.09
   0   6  -5    0.48    0.17
  -1  -6  -5    2.25    0.17
   1  -6   5    2.06    0.21
   1  -6   5    2.40    0.20
  -1  -6  -5    1.98    0.18
   1   6   5    1.98    0.17
  -1   6  -5    2.44    0.29
  -2  -6  -5   19.02    0.60
   2  -6   5   19.31    0.58
  -2  -6  -5   18.36    0.56
   2   6   5   18.48    0.59
  -2   6  -5   19.46    0.72
  -3  -6  -5    0.78    0.14
   3  -6   5    0.88    0.14
  -3  -6  -5    0.74    0.16
   3   6   5    0.63    0.15
  -3   6  -5    1.08    0.22
   4  -6   5   17.27    0.57
  -4  -6  -5   16.31    0.61
  -4  -6  -5   15.96    0.56
  -4   6  -5   16.53    0.67
  -5  -6  -5   39.79    1.13
  -5  -6  -5   39.81    1.17
  -5   6  -5   40.15    1.19
  -6  -6  -5    5.98    0.38
  -6  -6  -5    5.48    0.36
  -6   6  -5    5.79    0.43
  -6   6  -5    5.81    0.28
  -7  -6  -5   12.97    0.58
  -7  -6  -5   13.81    0.63
  -7   6  -5   13.57    0.62
  -7   6  -5   13.60    0.48
  -8  -6  -5   -0.09    0.16
  -8  -6  -5   -0.16    0.16
  -8   6  -5    0.23    0.19
  -9  -6  -5    9.39    0.57
  -9  -6  -5    8.53    0.51
  -9   6  -5    8.63    0.51
 -10  -6  -5   -0.26    0.17
 -10  -6  -5   -0.42    0.17
 -10   6  -5   -0.04    0.17
 -11  -6  -5    0.48    0.24
 -11  -6  -5    0.77    0.26
 -11   6  -5    0.79    0.24
 -12  -6  -5   -0.23    0.24
 -12  -6  -5   -0.19    0.19
 -13  -6  -5    2.84    0.41
 -14  -6  -5    3.96    0.49
 -15  -6  -5    0.89    0.34
 -14  -7   5    0.17    0.27
 -13  -7   5   11.43    0.71
 -12  -7   5    0.17    0.26
 -12  -7   5    0.10    0.22
 -11  -7   5   23.91    0.99
 -11  -7   5   22.81    0.96
 -10  -7   5    6.62    0.48
 -10  -7   5    7.31    0.52
  -9  -7   5   43.65    1.37
  -9  -7   5   42.81    1.38
   9   7  -5   43.84    1.29
  -8  -7   5   16.24    0.69
  -8  -7   5   15.78    0.70
   8   7  -5   16.13    0.69
  -7  -7   5   45.37    1.36
  -7  -7   5   45.39    1.32
   7   7  -5   45.07    1.45
   7   7  -5   44.50    1.32
  -6  -7   5    3.01    0.29
  -6  -7   5    2.31    0.27
   6   7  -5    3.16    0.35
   6   7  -5    3.07    0.33
  -5  -7   5   38.90    1.10
  -5  -7   5   36.51    1.13
   5   7  -5   37.31    1.17
   5   7  -5   38.58    1.18
   4  -7  -5   16.52    0.61
   4  -7  -5   17.06    0.53
  -4  -7   5   15.44    0.56
  -4  -7   5   16.42    0.64
   4   7  -5   16.01    0.61
   4   7  -5   15.23    0.67
   3  -7  -5   47.74    1.34
   3  -7  -5   53.22    1.23
  -3  -7   5   48.16    1.29
  -3  -7   5   47.04    1.35
   3   7  -5   49.07    1.41
   2  -7  -5   11.80    0.38
   2  -7  -5   12.12    0.45
   2  -7  -5   13.26    0.39
  -2  -7   5   11.91    0.45
   2  -7  -5   12.13    0.33
  -2  -7   5   12.05    0.54
   2   7  -5   11.67    0.60
   1  -7  -5   94.75    2.39
   1  -7  -5   95.16    2.24
   1  -7  -5   95.22    2.19
  -1  -7   5   96.23    2.31
  -1  -7   5   94.41    2.49
   1  -7  -5  104.07    2.25
   1   7  -5   96.07    2.38
   0  -7  -5   23.64    0.64
   0  -7   5   23.76    0.80
   0  -7  -5   23.74    0.66
   0   7  -5   24.39    0.87
  -1  -7  -5   86.34    2.03
  -1  -7  -5   83.76    2.01
   1  -7   5   85.21    2.23
   1  -7   5   86.83    2.06
  -1   7  -5   83.18    2.14
   2  -7   5   67.93    1.83
  -2  -7  -5   66.24    1.67
  -2  -7  -5   66.91    1.64
   2  -7   5   68.78    1.67
   2   7   5   66.37    1.66
  -2   7  -5   66.94    1.79
  -3  -7  -5   45.86    1.22
  -3  -7  -5   47.59    1.27
  -3   7  -5   47.68    1.38
  -4  -7  -5   69.08    1.81
   4  -7   5   74.90    1.82
  -4  -7  -5   71.94    1.85
  -4   7  -5   72.25    1.89
  -5  -7  -5   48.88    1.38
  -5  -7  -5   47.79    1.33
  -5   7  -5   48.86    1.41
  -6  -7  -5   42.28    1.24
  -6  -7  -5   44.66    1.30
  -6   7  -5   42.81    1.29
  -7  -7  -5   17.50    0.69
  -7  -7  -5   17.92    0.74
  -7   7  -5   17.85    0.75
  -8  -7  -5   26.33    0.94
  -8  -7  -5   27.15    1.00
  -8   7  -5   27.54    0.97
  -9  -7  -5   13.69    0.67
  -9  -7  -5   15.22    0.74
  -9   7  -5   16.21    0.72
 -10  -7  -5    8.88    0.56
 -10  -7  -5    9.64    0.60
 -10   7  -5    9.58    0.55
 -11  -7  -5    8.66    0.61
 -11  -7  -5    8.61    0.58
 -11   7  -5    8.96    0.54
 -12  -7  -5    9.39    0.67
 -12  -7  -5    7.45    0.58
 -13  -7  -5    4.08    0.48
 -14  -7  -5    9.36    0.71
 -14  -8   5   -0.27    0.23
 -13  -8   5    0.65    0.32
 -12  -8   5    2.66    0.40
 -11  -8   5    1.70    0.33
 -10  -8   5   -0.06    0.19
 -10  -8   5    0.47    0.25
  -9  -8   5    0.55    0.26
  -9  -8   5    0.85    0.25
   9   8  -5    0.29    0.25
  -8  -8   5    1.21    0.27
  -8  -8   5    0.97    0.24
   8   8  -5    0.92    0.27
  -7  -8   5   -0.10    0.16
  -7  -8   5    0.05    0.19
   7   8  -5   -0.07    0.19
  -6  -8   5    5.70    0.42
  -6  -8   5    6.43    0.39
   6   8  -5    5.35    0.46
  -5  -8   5    1.63    0.21
   5  -8  -5    1.86    0.22
  -5  -8   5    1.53    0.24
   5   8  -5    1.39    0.29
   4  -8  -5    0.91    0.16
  -4  -8   5    1.14    0.21
  -4  -8   5    1.08    0.17
   4   8  -5    0.77    0.25
   3  -8  -5    7.47    0.35
  -3  -8   5    7.35    0.35
  -3  -8   5    7.11    0.42
   3   8  -5    6.95    0.51
  -2  -8   5   28.30    0.81
   2  -8  -5   27.62    0.73
   2  -8  -5   26.76    0.80
  -2  -8   5   26.91    0.93
  -2  -8   5   26.95    0.89
   2  -8  -5   28.26    0.68
   2   8  -5   27.70    1.00
   1  -8  -5    4.58    0.27
  -1  -8   5    4.92    0.34
  -1  -8   5    4.84    0.28
   1  -8  -5    4.75    0.22
   1  -8  -5    5.16    0.24
   1  -8  -5    5.36    0.23
   1   8  -5    4.57    0.43
   0  -8  -5    2.27    0.17
   0  -8   5    1.95    0.23
   0  -8  -5    2.07    0.20
   0   8  -5    2.61    0.35
   1  -8   5    1.49    0.21
  -1  -8  -5    1.27    0.14
  -1  -8  -5    1.09    0.17
  -1   8  -5    1.27    0.29
  -2  -8  -5   -0.08    0.10
  -2  -8  -5    0.04    0.12
   2  -8   5    0.15    0.14
  -2   8  -5   -0.07    0.19
  -3  -8  -5    3.27    0.25
  -3  -8  -5    3.79    0.31
  -3   8  -5    3.30    0.38
  -4  -8  -5    3.77    0.28
  -4  -8  -5    4.27    0.34
  -4   8  -5    4.76    0.42
  -5  -8  -5    3.89    0.31
  -5  -8  -5    4.44    0.38
  -5   8  -5    4.32    0.45
  -6  -8  -5    0.54    0.22
  -6  -8  -5    0.42    0.17
  -6   8  -5    0.71    0.25
  -7  -8  -5    0.34    0.23
  -7  -8  -5    0.28    0.18
  -7   8  -5    0.11    0.21
  -8  -8  -5    2.67    0.31
  -8  -8  -5    3.04    0.36
  -8   8  -5    3.08    0.39
  -9  -8  -5    1.66    0.31
  -9  -8  -5    1.42    0.28
  -9   8  -5    1.68    0.31
 -10  -8  -5    0.05    0.20
 -10  -8  -5    0.20    0.23
 -10   8  -5    0.28    0.22
 -11  -8  -5    0.89    0.30
 -11  -8  -5    0.91    0.28
 -12  -8  -5    0.58    0.27
 -13  -8  -5   -0.16    0.25
 -13  -9   5   10.19    0.72
 -12  -9   5    0.94    0.30
 -11  -9   5    9.53    0.64
 -10  -9   5    1.25    0.30
 -10  -9   5    2.13    0.35
  -9  -9   5   18.48    0.82
  -9  -9   5   19.15    0.87
   9   9  -5   19.57    0.85
  -8  -9   5    7.70    0.53
  -8  -9   5    8.33    0.52
   8   9  -5    7.43    0.55
  -7  -9   5    8.74    0.57
  -7  -9   5    9.18    0.50
   7   9  -5    8.03    0.57
  -6  -9   5    5.98    0.46
  -6  -9   5    6.62    0.42
   6  -9  -5    5.88    0.42
   6   9  -5    5.66    0.51
   5  -9  -5   42.84    1.30
  -5  -9   5   43.78    1.26
  -5  -9   5   45.10    1.36
   5   9  -5   43.56    1.40
  -4  -9   5   14.53    0.65
  -4  -9   5   15.17    0.58
   4  -9  -5   15.21    0.57
   4   9  -5   14.96    0.73
  -3  -9   5   25.72    0.90
  -3  -9   5   26.26    0.80
   3  -9  -5   25.34    0.78
   3   9  -5   23.46    0.97
   2  -9  -5    6.31    0.30
  -2  -9   5    5.46    0.33
  -2  -9   5    5.86    0.41
   2   9  -5    5.93    0.49
   1  -9  -5   28.42    0.75
  -1  -9   5   27.64    0.92
  -1  -9   5   27.14    0.80
  -1  -9   5   26.68    0.92
   1  -9  -5   27.73    0.72
   1   9  -5   27.05    1.03
   0  -9  -5   11.19    0.37
   0  -9  -5   11.66    0.44
   0  -9   5   11.08    0.51
   0  -9   5   10.99    0.43
   0   9  -5   10.53    0.64
  -1  -9  -5   47.74    1.24
  -1  -9  -5   46.04    1.17
   1  -9   5   46.65    1.36
  -1   9  -5   45.61    1.45
  -2  -9  -5   29.81    0.88
   2  -9   5   27.22    0.93
  -2  -9  -5   27.49    0.79
  -2   9  -5   28.06    1.05
  -3  -9  -5   22.90    0.77
   3  -9   5   21.26    0.80
  -3  -9  -5   22.31    0.69
  -3   9  -5   21.41    0.89
   4  -9   5   24.80    0.90
  -4  -9  -5   23.74    0.77
  -4  -9  -5   25.21    0.86
  -4   9  -5   23.94    0.96
  -5  -9  -5   23.70    0.80
  -5  -9  -5   25.23    0.88
  -5   9  -5   24.37    0.97
  -6  -9  -5   27.41    0.91
  -6  -9  -5   28.43    0.99
  -6   9  -5   28.38    1.07
  -7  -9  -5    3.59    0.34
  -7  -9  -5    3.87    0.39
  -7   9  -5    3.88    0.44
  -8  -9  -5   18.38    0.78
  -8  -9  -5   19.99    0.87
  -8   9  -5   20.57    0.88
  -9  -9  -5    3.80    0.43
  -9  -9  -5    3.36    0.37
  -9   9  -5    3.33    0.41
 -10  -9  -5    5.89    0.49
 -10  -9  -5    6.60    0.56
 -10   9  -5    6.79    0.52
 -11  -9  -5    3.78    0.43
 -12  -9  -5    4.36    0.48
 -13  -9  -5    3.78    0.48
 -12 -10   5   -0.01    0.25
 -11 -10   5    0.21    0.26
 -10 -10   5    0.02    0.23
  -9 -10   5   -0.06    0.22
   9  10  -5   -0.20    0.24
  -8 -10   5    0.96    0.26
  -8 -10   5    0.72    0.27
   8  10  -5    1.10    0.32
  -7 -10   5    0.05    0.20
  -7 -10   5    0.26    0.24
   7  10  -5    0.27    0.25
  -6 -10   5    5.18    0.41
  -6 -10   5    4.76    0.44
   6  10  -5    4.96    0.52
  -5 -10   5    0.41    0.25
  -5 -10   5    0.59    0.20
   5 -10  -5    0.37    0.17
   5  10  -5    0.18    0.27
   4 -10  -5    1.08    0.18
  -4 -10   5    1.10    0.26
  -4 -10   5    1.04    0.21
   4  10  -5    0.77    0.31
  -3 -10   5    3.43    0.31
   3 -10  -5    3.60    0.25
  -3 -10   5    3.27    0.36
   3  10  -5    4.28    0.49
  -2 -10   5    4.21    0.32
  -2 -10   5    4.62    0.40
   2  10  -5    4.36    0.49
  -1 -10   5    3.93    0.36
  -1 -10   5    3.55    0.28
   1 -10  -5    3.64    0.21
  -1 -10   5    3.33    0.32
   1  10  -5    2.96    0.42
   0 -10  -5    0.28    0.10
   0 -10   5   -0.04    0.13
   0 -10   5    0.06    0.15
   0  10  -5    0.29    0.24
  -1 -10  -5    0.46    0.12
   1 -10   5    0.48    0.17
  -1 -10  -5    0.38    0.17
  -1  10  -5    0.21    0.25
  -2 -10  -5    0.09    0.12
  -2 -10  -5    0.14    0.16
   2 -10   5    0.40    0.17
  -2  10  -5    0.04    0.23
  -3 -10  -5    0.31    0.14
  -3 -10  -5   -0.09    0.16
   3 -10   5    0.15    0.16
  -3  10  -5    0.25    0.24
  -4 -10  -5    0.23    0.19
  -4 -10  -5    0.47    0.16
   4 -10   5    0.54    0.18
  -4  10  -5    0.61    0.27
   5 -10   5   -0.03    0.17
  -5 -10  -5   -0.23    0.16
  -5 -10  -5   -0.04    0.15
  -5  10  -5   -0.17    0.20
  -6 -10  -5   -0.01    0.20
  -6 -10  -5   -0.26    0.15
  -6  10  -5    0.19    0.25
  -7 -10  -5    0.11    0.19
  -7 -10  -5    0.09    0.22
  -7  10  -5   -0.11    0.24
  -8 -10  -5    1.44    0.30
  -8 -10  -5    1.98    0.30
  -8  10  -5    1.42    0.34
  -9 -10  -5    0.75    0.28
  -9 -10  -5    0.47    0.22
  -9  10  -5    0.34    0.26
 -10 -10  -5   -0.03    0.21
 -10  10  -5    0.10    0.24
 -11 -10  -5    0.32    0.26
 -12 -10  -5   -0.04    0.26
 -11 -11   5    3.35    0.45
 -10 -11   5    0.10    0.25
  -9 -11   5   10.36    0.63
  -8 -11   5    5.33    0.46
   8  11  -5    5.36    0.57
  -7 -11   5   10.57    0.59
  -7 -11   5   10.18    0.64
   7  11  -5    9.24    0.68
  -6 -11   5    1.09    0.24
  -6 -11   5    1.23    0.29
   6  11  -5    0.96    0.33
  -5 -11   5   26.86    1.03
  -5 -11   5   28.23    0.94
   5  11  -5   27.76    1.15
  -4 -11   5    7.19    0.50
  -4 -11   5    7.19    0.44
   4  11  -5    6.52    0.57
  -3 -11   5   24.85    0.94
  -3 -11   5   25.19    0.82
   3  11  -5   22.80    1.04
  -2 -11   5    6.97    0.49
  -2 -11   5    7.08    0.40
   2  11  -5    6.98    0.57
  -1 -11   5   17.71    0.62
  -1 -11   5   19.08    0.76
   1  11  -5   16.40    0.85
   0 -11   5    7.06    0.42
   0 -11   5    6.92    0.46
   0 -11   5    7.24    0.37
   0  11  -5    8.21    0.63
   1 -11   5   16.56    0.58
   1 -11   5   15.29    0.67
   1 -11   5   15.15    0.64
  -1  11  -5   16.55    0.85
   2 -11   5   15.63    0.65
  -2  11  -5   16.21    0.86
   3 -11   5    4.91    0.38
  -3 -11  -5    6.03    0.34
  -3  11  -5    6.03    0.54
  -4 -11  -5    2.55    0.31
   4 -11   5    3.52    0.34
  -4 -11  -5    3.19    0.30
  -4  11  -5    3.50    0.46
  -5 -11  -5   11.13    0.52
   5 -11   5   10.80    0.59
  -5 -11  -5   11.44    0.60
  -5  11  -5    9.31    0.65
  -6 -11  -5    8.31    0.55
  -6 -11  -5    7.37    0.46
  -6  11  -5    7.36    0.61
  -7 -11  -5    7.21    0.52
  -7 -11  -5    5.44    0.44
  -7  11  -5    6.90    0.59
  -8 -11  -5    9.59    0.63
  -8 -11  -5    7.75    0.53
  -8  11  -5    7.89    0.62
  -9 -11  -5    4.34    0.45
  -9  11  -5    4.39    0.51
 -10 -11  -5    6.25    0.54
 -11 -11  -5    3.64    0.45
 -10 -12   5    1.08    0.32
  -9 -12   5    0.45    0.26
  -8 -12   5    0.52    0.26
   8  12  -5    0.27    0.32
  -7 -12   5   -0.02    0.20
   7  12  -5    0.14    0.30
  -6 -12   5    0.22    0.21
   6  12  -5    0.30    0.30
  -5 -12   5    0.18    0.18
  -5 -12   5    0.15    0.23
   5  12  -5    0.01    0.30
  -4 -12   5    0.04    0.23
  -4 -12   5    0.20    0.18
   4  12  -5   -0.01    0.26
  -3 -12   5    0.56    0.19
  -3 -12   5    0.76    0.27
   3  12  -5    0.76    0.33
  -2 -12   5    0.33    0.22
   2  12  -5    0.32    0.28
  -1 -12   5    0.15    0.21
   1  12  -5   -0.03    0.26
   0 -12   5    0.69    0.24
   0  12  -5    0.76    0.32
   1 -12   5    0.96    0.26
   1 -12   5    1.15    0.21
  -1  12  -5    1.05    0.38
   2 -12   5    0.04    0.16
  -2  12  -5    0.57    0.33
   3 -12   5    0.48    0.19
  -3  12  -5    0.79    0.32
   4 -12   5    0.02    0.15
  -4  12  -5    0.07    0.26
  -5  12  -5    0.77    0.35
  -6 -12  -5    0.77    0.23
  -6  12  -5    1.18    0.36
  -7 -12  -5    0.08    0.20
  -7  12  -5    0.37    0.29
  -8 -12  -5    0.28    0.23
  -8  12  -5    0.64    0.32
  -9 -12  -5    0.33    0.25
  -9  12  -5    0.50    0.32
 -10 -12  -5   -0.05    0.24
  -8 -13   5    1.02    0.29
  -7 -13   5    5.22    0.49
   7  13  -5    4.83    0.61
   6  13  -5    1.08    0.40
   5  13  -5    7.80    0.67
  -4 -13   5    2.26    0.36
   4  13  -5    2.18    0.46
  -3 -13   5    6.25    0.52
   3  13  -5    5.50    0.63
  -2 -13   5    4.53    0.45
   2  13  -5    3.03    0.50
   1  13  -5    3.83    0.54
   0  13  -5    2.43    0.47
  -1  13  -5    5.40    0.62
  -2  13  -5    7.34    0.68
  -3  13  -5    2.89    0.49
  -4  13  -5    2.47    0.46
  -5  13  -5    4.59    0.59
  -6  13  -5    3.25    0.51
  -7  13  -5    3.29    0.52
  -8  13  -5    3.99    0.56
   6  14  -5    0.52    0.37
   5  14  -5    0.14    0.32
   4  14  -5    0.36    0.36
   3  14  -5    0.58    0.38
   2  14  -5    0.42    0.36
   1  14  -5   -0.10    0.30
   0  14  -5    2.47    0.51
  -1  14  -5    0.63    0.38
  -2  14  -5    1.92    0.47
  -3  14  -5    0.96    0.39
  -4  14  -5    0.48    0.35
  -5  14  -5   -0.22    0.32
  -6  14  -5    0.12    0.30
  -7  14  -5    0.45    0.37
   1  15  -5    1.09    0.43
   0  15  -5    0.92    0.42
  -1  15  -5    3.30    0.57
  -2  15  -5    0.71    0.42
  -3  15  -5    1.81    0.49
 -17   0   6    7.51    0.67
 -16   0   6    4.76    0.53
 -15   0   6    8.69    0.58
 -15   0   6    8.82    0.64
 -14   0   6   11.03    0.61
 -14   0   6   10.56    0.66
 -13   0   6   30.42    1.06
 -13   0   6   28.84    1.11
 -12   0   6   50.49    1.48
 -12   0   6   50.61    1.57
 -11   0   6   21.40    0.78
 -11   0   6   20.26    0.83
 -10   0   6  110.24    2.73
 -10   0   6  113.19    2.88
  -9   0   6    7.26    0.42
  -9   0   6    6.73    0.38
  -8   0   6   83.50    2.08
  -8   0   6   86.86    2.21
  -7   0   6   22.40    0.74
  -7   0   6   21.25    0.67
   6   0  -6   71.25    2.04
  -6   0   6   71.54    1.81
   6   0  -6   70.23    1.50
  -6   0   6   70.23    1.71
   5   0  -6   17.69    0.72
  -5   0   6   17.76    0.59
  -5   0   6   18.75    0.54
   4   0  -6   52.11    1.54
  -4   0   6   55.43    1.38
  -3   0   6  176.54    4.16
  -3   0   6  167.18    3.90
   3   0  -6  162.60    4.14
  -2   0   6  157.20    3.86
  -2   0   6  156.01    3.63
   2   0  -6  158.80    3.86
   1   0  -6  149.92    3.67
  -1   0   6  148.33    3.47
  -1   0   6  145.77    3.45
   1   0  -6  154.59    3.47
  -1   0   6  149.87    3.66
   0   0   6  353.30    8.08
   0   0  -6  361.52    8.44
   0   0   6  365.19    8.43
   0   0   6  352.95    8.07
   1   0   6   42.96    1.21
   2   0   6   77.93    2.08
   2   0   6   81.97    1.93
  -3   0  -6   91.90    2.21
   3   0   6   91.53    2.18
  -4   0  -6  219.21    4.99
   4   0   6  218.09    4.94
  -5   0  -6    1.67    0.20
   5   0   6    1.44    0.16
  -5   0  -6    1.29    0.16
  -6   0  -6  120.74    2.96
  -6   0  -6  122.72    2.96
  -7   0  -6    0.45    0.14
  -7   0  -6    0.38    0.15
  -8   0  -6   65.62    1.82
  -8   0  -6   65.35    1.78
  -9   0  -6    2.77    0.33
  -9   0  -6    2.61    0.29
 -10   0  -6   37.72    1.23
 -10   0  -6   36.92    1.27
 -11   0  -6    0.41    0.22
 -11   0  -6    0.54    0.22
 -12   0  -6   14.56    0.73
 -12   0  -6   15.54    0.79
 -13   0  -6   13.53    0.74
 -13   0  -6   14.80    0.82
 -14   0  -6   34.78    1.40
 -14   0  -6   34.09    1.32
 -15   0  -6    0.05    0.27
 -16   0  -6   17.66    0.97
 -17   0  -6    0.59    0.30
 -17  -1   6    0.14    0.27
 -16  -1   6    1.06    0.30
 -16  -1   6    0.44    0.27
 -15  -1   6   -0.05    0.21
 -15  -1   6   -0.38    0.21
 -15   1   6   -0.19    0.23
 -14  -1   6    0.40    0.25
 -14  -1   6    0.66    0.25
 -14   1   6    0.69    0.26
 -14   1   6    0.54    0.22
 -13  -1   6    0.25    0.22
 -13  -1   6    0.27    0.21
 -13   1   6    0.03    0.20
 -13   1   6    0.07    0.21
 -12  -1   6    0.11    0.21
 -12  -1   6    0.10    0.20
 -12   1   6    0.14    0.21
 -12   1   6    0.25    0.19
 -11  -1   6    1.97    0.28
 -11  -1   6    1.83    0.30
 -11   1   6    2.39    0.27
 -11   1   6    2.01    0.30
 -10  -1   6    0.35    0.17
 -10  -1   6    0.33    0.19
 -10   1   6    0.11    0.15
 -10   1   6    0.49    0.20
  -9  -1   6   20.16    0.70
  -9  -1   6   20.33    0.76
  -9   1   6   20.42    0.68
  -9   1   6   19.69    0.75
  -8  -1   6   -0.03    0.13
  -8  -1   6   -0.07    0.11
  -8   1   6    0.01    0.12
   8   1  -6   -0.05    0.06
   8   1  -6    0.04    0.16
  -8   1   6    0.06    0.11
  -7  -1   6   -0.01    0.13
  -7  -1   6   -0.07    0.12
  -7   1   6    0.10    0.13
   7   1  -6    0.25    0.08
  -7   1   6    0.13    0.11
   7   1  -6    0.10    0.16
  -6  -1   6    0.27    0.10
  -6  -1   6    0.14    0.12
   6  -1  -6    0.15    0.13
   6   1  -6    0.28    0.15
  -6   1   6    0.27    0.09
   6   1  -6    0.26    0.08
  -6   1   6    0.15    0.11
   5  -1  -6    9.22    0.48
  -5  -1   6    8.39    0.38
  -5  -1   6    8.23    0.34
   5   1  -6    8.82    0.48
   5   1  -6    8.49    0.30
  -5   1   6    8.95    0.38
  -5   1   6    9.00    0.32
   4  -1  -6    2.77    0.25
  -4  -1   6    2.44    0.21
  -4   1   6    2.57    0.15
  -4   1   6    2.56    0.20
   4   1  -6    2.84    0.26
  -3  -1   6    0.03    0.07
   3  -1  -6    0.03    0.09
  -3  -1   6   -0.04    0.08
  -3   1   6   -0.03    0.07
   3   1  -6   -0.03    0.08
  -2  -1   6    0.10    0.09
  -2  -1   6    0.00    0.07
   2  -1  -6   -0.04    0.08
   2  -1  -6   -0.07    0.06
   2   1  -6    0.06    0.09
  -2   1   6    0.05    0.08
  -2   1   6    0.05    0.07
  -1  -1   6    5.13    0.29
  -1  -1   6    5.21    0.25
  -1  -1   6    5.15    0.24
   1  -1  -6    5.22    0.24
   1  -1  -6    5.37    0.29
   1  -1  -6    5.42    0.24
   1   1  -6    4.78    0.29
  -1   1   6    5.07    0.28
  -1   1   6    4.96    0.23
   0  -1   6   51.12    1.26
   0  -1   6   49.77    1.38
   0  -1  -6   48.63    1.37
   0  -1  -6   51.25    1.26
   0   1   6   50.97    1.25
   0   1   6   50.05    1.24
   0   1   6   50.63    1.36
   0   1  -6   49.57    1.26
  -1  -1  -6    2.27    0.18
   1  -1   6    2.48    0.21
   1  -1   6    2.58    0.18
   1   1   6    2.58    0.18
   1   1   6    2.69    0.21
  -2  -1  -6   -0.18    0.07
   2  -1   6   -0.08    0.08
  -2  -1  -6   -0.04    0.07
   2   1   6   -0.22    0.06
  -2   1  -6   -0.14    0.06
   2   1   6   -0.06    0.08
  -3  -1  -6    2.42    0.19
  -3  -1  -6    2.52    0.21
   3   1   6    2.84    0.21
   4  -1   6    9.81    0.41
  -4  -1  -6    9.43    0.42
  -4  -1  -6   10.13    0.40
  -4   1  -6    9.65    0.39
   5  -1   6    0.18    0.09
  -5  -1  -6    0.11    0.11
  -5  -1  -6    0.13    0.11
  -5   1  -6   -0.01    0.09
   5   1   6    0.20    0.09
  -6  -1  -6    7.25    0.40
  -6  -1  -6    7.49    0.38
  -6   1  -6    7.03    0.36
  -6   1  -6    7.60    0.41
  -7  -1  -6    0.14    0.13
  -7  -1  -6    0.06    0.12
  -7   1  -6    0.27    0.13
  -7   1  -6    0.19    0.14
  -8  -1  -6   -0.13    0.12
  -8  -1  -6   -0.03    0.14
  -8   1  -6    0.04    0.13
  -8   1  -6   -0.09    0.14
  -9  -1  -6   13.30    0.61
  -9  -1  -6   13.66    0.66
  -9   1  -6   14.22    0.63
  -9   1  -6   13.74    0.67
 -10  -1  -6    2.26    0.33
 -10  -1  -6    1.92    0.30
 -10   1  -6    2.00    0.30
 -10   1  -6    2.19    0.32
 -11  -1  -6    1.57    0.28
 -11  -1  -6    1.96    0.33
 -11   1  -6    1.28    0.28
 -11   1  -6    1.93    0.32
 -12  -1  -6    0.84    0.25
 -12  -1  -6    0.92    0.27
 -12   1  -6    0.85    0.26
 -12   1  -6    1.10    0.27
 -13  -1  -6    0.45    0.27
 -13  -1  -6    0.67    0.26
 -13   1  -6    0.53    0.26
 -13   1  -6    0.34    0.24
 -14  -1  -6    0.09    0.27
 -14  -1  -6    0.02    0.27
 -14   1  -6    0.23    0.28
 -14   1  -6    0.12    0.26
 -15  -1  -6    0.53    0.30
 -15   1  -6    0.12    0.26
 -15   1  -6   -0.01    0.28
 -16  -1  -6   -0.40    0.26
 -17  -1  -6    0.57    0.31
 -17  -2   6    6.05    0.59
 -16  -2   6    3.80    0.48
 -15  -2   6    3.59    0.45
 -15  -2   6    4.16    0.46
 -14  -2   6    6.22    0.50
 -14  -2   6    6.02    0.54
 -14   2   6    6.35    0.52
 -13  -2   6   14.82    0.72
 -13  -2   6   15.56    0.79
 -13   2   6   15.33    0.74
 -13   2   6   16.17    0.70
 -12  -2   6   20.60    0.84
 -12  -2   6   20.24    0.87
 -12   2   6   20.56    0.76
 -12   2   6   21.09    0.86
 -11  -2   6   42.32    1.30
 -11  -2   6   40.62    1.36
 -11   2   6   42.39    1.33
 -11   2   6   43.58    1.22
 -10  -2   6   19.78    0.80
 -10  -2   6   20.37    0.76
  10   2  -6   20.61    1.00
 -10   2   6   19.61    0.77
 -10   2   6   20.39    0.69
  -9  -2   6   10.27    0.52
  -9  -2   6   10.41    0.48
  -9   2   6    9.78    0.50
  -9   2   6   10.13    0.43
   9   2  -6   10.22    0.66
  -8  -2   6   56.80    1.61
  -8  -2   6   59.39    1.56
  -8   2   6   60.01    1.60
  -8   2   6   59.45    1.47
   8   2  -6   58.78    1.87
   8   2  -6   57.49    1.33
  -7  -2   6  103.20    2.57
  -7  -2   6  104.23    2.48
   7   2  -6   99.97    2.83
  -7   2   6  103.53    2.39
   7   2  -6  101.88    2.22
  -7   2   6  103.12    2.54
  -6  -2   6  106.75    2.63
   6  -2  -6  106.63    2.21
  -6  -2   6  106.64    2.55
   6   2  -6  107.21    2.32
  -6   2   6  107.45    2.45
   6   2  -6  106.20    2.89
  -6   2   6  108.41    2.61
   5  -2  -6   71.87    2.03
  -5  -2   6   73.43    1.80
  -5  -2   6   74.65    1.85
  -5   2   6   74.25    1.69
   5   2  -6   72.71    1.66
   5   2  -6   75.53    2.07
  -5   2   6   72.22    1.82
  -4  -2   6  117.82    2.81
   4  -2  -6  117.01    3.01
   4   2  -6  115.20    3.03
   4   2  -6  120.17    2.56
  -4   2   6  118.90    2.63
  -4   2   6  117.77    2.78
  -3  -2   6  130.69    3.31
  -3  -2   6  131.31    3.09
   3  -2  -6  136.43    3.08
   3  -2  -6  128.83    3.28
  -3   2   6  131.43    3.06
   3   2  -6  128.98    2.83
  -2  -2   6  200.85    4.73
   2  -2  -6  215.36    4.73
   2  -2  -6  204.96    4.97
  -2  -2   6  204.92    5.00
  -2   2   6  201.81    4.70
  -2   2   6  210.09    4.96
   1  -2  -6  101.04    2.42
   1  -2  -6  102.47    2.58
  -1  -2   6  103.29    2.60
   1  -2  -6  110.01    2.42
  -1  -2   6  101.57    2.42
  -1  -2   6  103.01    2.44
  -1   2   6  104.86    2.57
  -1   2   6  100.68    2.33
   1   2  -6   97.83    2.59
  -1   2   6  101.64    2.39
   0  -2   6  416.76    9.35
   0  -2   6  423.56    9.75
   0  -2  -6  415.14    9.71
   0  -2  -6  424.80   10.07
   0   2   6  401.48    9.66
   0   2   6  413.58    9.45
   0   2   6  407.45    9.78
   1  -2   6    5.34    0.27
   1  -2   6    5.82    0.32
  -1  -2  -6    5.17    0.25
  -1  -2  -6    5.80    0.26
   1   2   6    5.83    0.30
  -1   2  -6    5.41    0.26
   1   2   6    5.41    0.24
   1   2   6    5.88    0.24
  -2  -2  -6  135.36    3.13
  -2  -2  -6  132.00    3.07
   2  -2   6  136.03    3.13
  -2   2  -6  131.95    3.12
   2   2   6  133.21    3.05
  -3  -2  -6   51.45    1.31
  -3  -2  -6   49.09    1.30
   3  -2   6   50.85    1.34
  -3   2  -6   51.59    1.30
   3   2   6   50.75    1.28
  -4  -2  -6  742.66   16.92
   4  -2   6  761.73   16.46
  -4  -2  -6  743.71   17.27
  -4   2  -6  726.27   17.21
   4   2   6  720.39   16.26
  -5  -2  -6   45.11    1.24
  -5  -2  -6   46.14    1.27
  -5   2  -6   45.40    1.23
  -6  -2  -6  176.29    4.11
  -6  -2  -6  169.60    4.05
  -6   2  -6  171.21    4.07
  -7  -2  -6    8.19    0.45
  -7  -2  -6    7.70    0.42
  -7   2  -6    7.60    0.39
  -8  -2  -6  119.24    3.07
  -8  -2  -6  121.99    3.07
  -8   2  -6  127.81    3.07
  -9  -2  -6    0.03    0.15
  -9  -2  -6    0.17    0.19
  -9   2  -6    0.26    0.17
  -9   2  -6    0.20    0.18
 -10  -2  -6   97.12    2.63
 -10  -2  -6   97.35    2.62
 -10   2  -6  102.18    2.60
 -10   2  -6   97.44    2.66
 -11  -2  -6    0.20    0.21
 -11  -2  -6    0.25    0.20
 -11   2  -6    0.27    0.21
 -11   2  -6    0.07    0.18
 -12  -2  -6   20.41    0.93
 -12  -2  -6   19.73    0.88
 -12   2  -6   19.92    0.87
 -12   2  -6   21.37    0.96
 -13  -2  -6    2.12    0.35
 -13  -2  -6    2.59    0.42
 -13   2  -6    2.76    0.43
 -13   2  -6    2.68    0.38
 -14  -2  -6   34.63    1.34
 -14  -2  -6   34.85    1.41
 -14   2  -6   35.69    1.33
 -14   2  -6   37.07    1.47
 -15  -2  -6   -0.01    0.26
 -15   2  -6    0.18    0.26
 -15   2  -6    0.12    0.28
 -16  -2  -6    8.93    0.70
 -17  -2  -6   -0.18    0.26
 -16  -3   6    0.42    0.30
 -15  -3   6    0.00    0.27
 -14  -3   6   -0.39    0.18
 -14  -3   6   -0.01    0.20
 -13  -3   6   -0.33    0.21
 -13  -3   6   -0.39    0.17
 -13   3   6   -0.29    0.17
 -12  -3   6    0.71    0.27
 -12  -3   6    0.47    0.23
 -12   3   6    0.59    0.22
 -12   3   6    0.43    0.20
 -11  -3   6    0.73    0.23
 -11  -3   6    0.39    0.22
 -11   3   6    0.69    0.22
 -11   3   6    0.67    0.18
 -10  -3   6    0.01    0.16
 -10  -3   6    0.00    0.15
 -10   3   6    0.08    0.15
 -10   3   6    0.11    0.12
  -9  -3   6    3.82    0.33
  -9  -3   6    3.75    0.34
  -9   3   6    4.37    0.28
   9   3  -6    4.09    0.26
  -9   3   6    4.15    0.34
   9   3  -6    3.53    0.44
  -8  -3   6   12.37    0.53
  -8  -3   6   11.71    0.54
   8   3  -6    9.35    0.62
   8   3  -6   11.37    0.44
  -8   3   6   11.76    0.51
  -8   3   6   11.33    0.42
   7  -3  -6    7.35    0.24
  -7  -3   6    7.79    0.42
  -7  -3   6    7.56    0.42
  -7   3   6    8.45    0.41
  -7   3   6    8.14    0.31
   7   3  -6    7.47    0.36
  -6  -3   6    3.73    0.29
  -6  -3   6    4.31    0.30
   6  -3  -6    3.74    0.19
   6   3  -6    4.30    0.28
   6   3  -6    3.48    0.34
  -6   3   6    3.94    0.27
  -6   3   6    3.55    0.20
  -5  -3   6   25.03    0.76
   5  -3  -6   23.79    0.87
  -5  -3   6   24.40    0.75
  -5   3   6   24.77    0.61
  -5   3   6   24.76    0.72
   5   3  -6   24.45    0.72
   5   3  -6   24.41    0.90
  -4  -3   6   13.92    0.50
   4  -3  -6   14.38    0.59
   4  -3  -6   15.26    0.50
   4   3  -6   14.00    0.60
  -4   3   6   14.17    0.37
  -4   3   6   14.55    0.46
   4   3  -6   14.43    0.50
   3  -3  -6    0.06    0.09
   3  -3  -6    0.07    0.08
  -3  -3   6   -0.12    0.07
  -3  -3   6   -0.01    0.10
  -3   3   6    0.09    0.04
   3   3  -6   -0.03    0.09
   3   3  -6    0.02    0.09
  -3   3   6    0.12    0.07
   2  -3  -6   15.76    0.47
  -2  -3   6   14.78    0.48
   2  -3  -6   14.37    0.54
  -2  -3   6   14.63    0.58
  -2   3   6   14.17    0.38
  -2   3   6   14.32    0.43
   2   3  -6   14.36    0.57
   2   3  -6   14.27    0.52
   1  -3  -6   42.13    1.20
  -1  -3   6   42.49    1.11
  -1  -3   6   41.51    1.23
   1  -3  -6   45.12    1.09
   1  -3  -6   43.46    1.09
  -1   3   6   42.15    1.01
  -1   3   6   43.22    1.05
   1   3  -6   43.36    1.23
  -1   3   6   43.73    1.17
  -1   3   6   42.08    1.06
   0  -3   6   48.55    1.22
   0  -3  -6   46.69    1.31
   0  -3  -6   47.85    1.20
   0  -3   6   49.04    1.35
   0   3   6   47.40    1.16
   0   3   6   48.18    1.14
   0   3   6   47.67    1.16
   0   3   6   47.32    1.28
  -1  -3  -6   22.66    0.65
  -1  -3  -6   21.95    0.64
   1  -3   6   23.28    0.66
   1  -3   6   23.31    0.76
   1   3   6   23.03    0.71
   1   3   6   23.16    0.61
   1   3   6   22.42    0.62
   2  -3   6    8.84    0.41
  -2  -3  -6    8.86    0.35
  -2  -3  -6    8.81    0.34
   2  -3   6    9.21    0.36
   2   3   6    9.87    0.40
   2   3   6    8.96    0.34
  -2   3  -6    8.79    0.34
  -3  -3  -6    4.11    0.25
  -3  -3  -6    3.77    0.23
   3   3   6    3.62    0.28
   3   3   6    4.33    0.26
  -3   3  -6    3.90    0.24
  -4  -3  -6   89.78    2.24
  -4  -3  -6   94.06    2.24
   4  -3   6   90.88    2.26
  -4   3  -6   92.65    2.23
  -5  -3  -6    1.05    0.17
  -5  -3  -6    1.13    0.18
  -5   3  -6    0.99    0.17
  -6  -3  -6    1.87    0.22
  -6  -3  -6    2.81    0.28
  -6   3  -6    2.68    0.25
  -7  -3  -6    4.46    0.35
  -7  -3  -6    3.67    0.31
  -7   3  -6    4.93    0.34
  -8  -3  -6    5.73    0.39
  -8  -3  -6    5.51    0.42
  -8   3  -6    5.90    0.39
  -9  -3  -6   10.22    0.59
  -9  -3  -6   10.88    0.58
  -9   3  -6   10.30    0.52
 -10  -3  -6    6.00    0.47
 -10  -3  -6    6.47    0.53
 -10   3  -6    6.56    0.47
 -11  -3  -6    2.02    0.31
 -11  -3  -6    1.53    0.31
 -11   3  -6    2.15    0.32
 -12  -3  -6   -0.14    0.22
 -12  -3  -6   -0.14    0.19
 -12   3  -6   -0.27    0.18
 -13  -3  -6    0.81    0.30
 -13  -3  -6    0.75    0.28
 -13   3  -6    0.63    0.26
 -14  -3  -6    0.05    0.27
 -14  -3  -6   -0.05    0.27
 -15  -3  -6    0.16    0.27
 -16  -3  -6    0.27    0.31
 -16  -4   6    3.17    0.47
 -15  -4   6    4.03    0.49
 -14  -4   6    3.12    0.42
 -14  -4   6    2.53    0.37
 -13  -4   6   10.53    0.66
 -13  -4   6   11.01    0.65
 -12  -4   6    4.12    0.42
 -12  -4   6    4.16    0.43
 -11  -4   6   26.45    0.99
 -11  -4   6   26.50    1.02
 -11   4   6   28.82    0.96
 -10  -4   6   26.42    0.94
 -10  -4   6   25.08    0.96
 -10   4   6   25.94    0.80
 -10   4   6   28.27    0.92
  -9  -4   6   31.17    1.06
  -9  -4   6   30.84    1.03
  -9   4   6   31.35    0.88
   9   4  -6   33.52    0.91
  -9   4   6   33.48    1.00
  -8  -4   6   39.45    1.20
  -8  -4   6   39.99    1.23
  -8   4   6   42.33    1.16
  -8   4   6   39.64    1.03
   8   4  -6   40.68    1.09
   8   4  -6   42.17    1.47
  -7  -4   6   74.29    1.94
   7  -4  -6   74.80    1.65
  -7  -4   6   77.62    1.99
   7   4  -6   74.76    2.22
   7   4  -6   75.11    1.79
  -7   4   6   77.78    1.91
  -7   4   6   74.46    1.74
  -6  -4   6  132.25    3.29
  -6  -4   6  134.62    3.23
   6   4  -6  139.12    3.58
  -6   4   6  140.93    3.22
   6   4  -6  136.36    3.02
  -6   4   6  134.78    3.01
   5  -4  -6   93.93    2.52
  -5  -4   6   94.13    2.31
  -5  -4   6   92.36    2.33
   5   4  -6   96.08    2.56
   5   4  -6   95.08    2.19
  -5   4   6   96.55    2.26
  -4  -4   6  100.92    2.49
   4  -4  -6  109.68    2.50
  -4  -4   6  102.50    2.51
   4  -4  -6  102.86    2.68
   4   4  -6  101.12    2.71
   4   4  -6  103.59    2.37
  -4   4   6  105.70    2.44
  -3  -4   6   42.48    1.28
  -3  -4   6   41.46    1.12
   3  -4  -6   41.69    1.23
   3  -4  -6   44.61    1.10
   3   4  -6   40.37    1.25
   3   4  -6   45.49    1.15
  -3   4   6   41.77    1.05
   2  -4  -6  195.51    4.14
   2  -4  -6  175.58    4.13
  -2  -4   6  177.87    4.17
   2  -4  -6  176.49    4.36
  -2  -4   6  183.86    4.43
   2   4  -6  178.28    3.90
  -2   4   6  174.06    4.06
  -2   4   6  180.67    4.08
   2   4  -6  179.02    4.40
  -1  -4   6  112.07    2.64
  -1  -4   6  111.34    2.83
   1  -4  -6  108.49    2.60
   1  -4  -6  121.34    2.61
   1  -4  -6  110.55    2.77
   1   4  -6  117.71    2.83
  -1   4   6  109.98    2.54
  -1   4   6  106.30    2.48
  -1   4   6  104.11    2.54
   1   4  -6  113.13    2.55
   0  -4  -6  156.54    3.78
   0  -4  -6  151.96    3.46
   0  -4   6  159.72    3.61
   0  -4   6  156.19    3.82
   0  -4  -6  156.29    3.57
   0   4   6  157.26    3.71
   0   4   6  154.64    3.50
   0   4   6  152.51    3.50
   0   4   6  148.07    3.45
   0   4  -6  155.25    3.42
  -1  -4  -6   12.30    0.41
   1  -4   6   12.57    0.52
   1  -4   6   12.02    0.43
  -1  -4  -6   12.73    0.42
   1   4   6   12.23    0.40
  -1   4  -6   13.29    0.53
   1   4   6   12.35    0.37
   1   4   6   12.95    0.45
   1   4   6   12.05    0.36
  -2  -4  -6   25.45    0.73
   2  -4   6   25.63    0.84
   2  -4   6   25.53    0.73
  -2  -4  -6   24.94    0.71
   2   4   6   25.64    0.72
   2   4   6   24.43    0.77
   2   4   6   24.88    0.66
   3  -4   6  110.24    2.60
  -3  -4  -6  110.82    2.58
  -3  -4  -6  107.92    2.59
   3   4   6  107.12    2.74
   3   4   6  106.53    2.55
  -3   4  -6  108.40    2.57
  -4  -4  -6  138.50    3.23
  -4  -4  -6  136.25    3.26
  -4   4  -6  137.32    3.22
  -5  -4  -6   31.42    0.96
  -5  -4  -6   31.57    0.93
  -5   4  -6   30.45    0.88
  -6  -4  -6  129.18    3.20
  -6  -4  -6  130.96    3.18
  -6   4  -6  133.67    3.15
  -7  -4  -6   33.00    1.08
  -7  -4  -6   33.15    1.05
  -7   4  -6   34.21    1.00
  -8  -4  -6  189.77    4.57
  -8  -4  -6  184.69    4.61
  -8   4  -6  200.21    4.56
  -9  -4  -6    7.02    0.50
  -9  -4  -6    6.74    0.46
  -9   4  -6    8.18    0.46
 -10  -4  -6  100.76    2.73
 -10  -4  -6  101.35    2.72
 -10   4  -6  103.72    2.65
 -11  -4  -6   -0.15    0.21
 -11  -4  -6   -0.17    0.16
 -11   4  -6    0.09    0.18
 -12  -4  -6   19.06    0.87
 -12  -4  -6   17.80    0.89
 -12   4  -6   19.27    0.83
 -12   4  -6   18.18    0.74
 -13  -4  -6   -0.05    0.21
 -13  -4  -6   -0.05    0.25
 -14  -4  -6   13.04    0.77
 -15  -4  -6    0.37    0.30
 -16  -4  -6    5.80    0.61
 -15  -5   6   -0.12    0.27
 -14  -5   6    0.82    0.30
 -13  -5   6   -0.09    0.23
 -13  -5   6    0.04    0.25
 -12  -5   6    5.53    0.50
 -12  -5   6    3.28    0.40
 -11  -5   6    2.16    0.33
 -11  -5   6    2.42    0.35
 -10  -5   6    0.83    0.25
 -10  -5   6    1.50    0.28
  -9  -5   6    0.34    0.21
  -9  -5   6    0.28    0.20
   9   5  -6    0.30    0.18
  -8  -5   6    0.22    0.18
  -8  -5   6    0.19    0.18
   8   5  -6    0.20    0.17
  -8   5   6    0.32    0.14
   8   5  -6    0.34    0.22
  -7  -5   6    1.55    0.24
  -7  -5   6    1.68    0.23
   7   5  -6    1.99    0.32
  -7   5   6    2.31    0.20
   7   5  -6    2.23    0.27
  -6  -5   6    0.64    0.18
  -6  -5   6    0.97    0.20
   6   5  -6    0.64    0.19
   6   5  -6    0.87    0.23
  -6   5   6    1.01    0.13
  -5  -5   6    6.20    0.36
   5  -5  -6    6.28    0.40
  -5  -5   6    5.97    0.37
   5  -5  -6    6.41    0.34
  -5   5   6    5.97    0.25
   5   5  -6    6.75    0.44
   5   5  -6    6.41    0.40
  -4  -5   6    0.27    0.15
   4  -5  -6    0.08    0.10
   4  -5  -6    0.22    0.14
  -4  -5   6    0.00    0.12
   4   5  -6    0.11    0.14
   4   5  -6    0.26    0.15
  -4   5   6    0.02    0.05
  -3  -5   6    8.68    0.47
   3  -5  -6    9.89    0.37
   3  -5  -6    8.15    0.41
  -3  -5   6    8.54    0.38
   3   5  -6    8.70    0.45
   2  -5  -6   99.72    2.42
  -2  -5   6  102.13    2.47
  -2  -5   6  102.33    2.68
   2  -5  -6  111.41    2.43
   2  -5  -6   99.39    2.59
   2   5  -6  102.24    2.63
   2   5  -6  104.32    2.43
  -1  -5   6   27.46    0.91
   1  -5  -6   28.17    0.85
   1  -5  -6   30.06    0.76
   1  -5  -6   27.19    0.70
   1  -5  -6   27.35    0.75
  -1  -5   6   27.63    0.80
  -1   5   6   26.85    0.68
   1   5  -6   29.06    0.90
   0  -5  -6   -0.02    0.08
   0  -5  -6    0.13    0.08
   0  -5  -6    0.19    0.11
   0  -5   6    0.14    0.09
   0  -5   6    0.08    0.11
   0   5  -6    0.04    0.14
   0   5   6    0.22    0.07
   1  -5   6    0.06    0.08
   1  -5   6   -0.02    0.09
  -1  -5  -6    0.08    0.08
  -1  -5  -6    0.10    0.09
  -1   5  -6    0.16    0.13
   1   5   6    0.17    0.08
   1   5   6    0.00    0.06
  -2  -5  -6    7.46    0.31
   2  -5   6    7.76    0.34
  -2  -5  -6    8.46    0.35
   2   5   6    7.20    0.32
   2   5   6    6.80    0.23
   2   5   6    7.57    0.33
  -3  -5  -6   26.65    0.80
  -3  -5  -6   26.47    0.77
   3   5   6   26.69    0.82
   3   5   6   25.88    0.69
   3   5   6   25.43    0.78
  -3   5  -6   27.65    0.89
  -4  -5  -6    0.49    0.13
  -4  -5  -6    0.47    0.15
   4   5   6    0.38    0.14
  -4   5  -6    0.65    0.19
  -4   5  -6    0.48    0.11
  -5  -5  -6   28.00    0.86
  -5  -5  -6   27.34    0.89
  -5   5  -6   27.51    0.91
  -5   5  -6   28.03    0.80
  -6  -5  -6   21.10    0.75
  -6  -5  -6   21.49    0.78
  -6   5  -6   21.52    0.68
  -6   5  -6   21.18    0.79
  -7  -5  -6   17.08    0.69
  -7  -5  -6   18.76    0.73
  -7   5  -6   17.83    0.63
  -7   5  -6   18.43    0.72
  -8  -5  -6    6.68    0.44
  -8  -5  -6    7.34    0.48
  -8   5  -6    7.50    0.48
  -8   5  -6    7.67    0.42
  -9  -5  -6    6.40    0.48
  -9  -5  -6    6.27    0.46
  -9   5  -6    6.29    0.40
  -9   5  -6    6.70    0.47
 -10  -5  -6    1.54    0.28
 -10  -5  -6    2.08    0.34
 -10   5  -6    2.10    0.27
 -10   5  -6    2.10    0.31
 -11  -5  -6    0.04    0.24
 -11  -5  -6   -0.03    0.19
 -11   5  -6   -0.10    0.16
 -12  -5  -6    0.94    0.28
 -12  -5  -6    0.73    0.29
 -13  -5  -6    0.80    0.30
 -13  -5  -6    0.77    0.32
 -14  -5  -6    0.06    0.25
 -15  -5  -6    1.12    0.35
 -15  -6   6    2.48    0.42
 -14  -6   6    4.10    0.48
 -13  -6   6    9.96    0.68
 -12  -6   6    5.58    0.51
 -12  -6   6    6.38    0.54
 -11  -6   6   16.46    0.80
 -11  -6   6   17.64    0.80
 -10  -6   6   25.22    0.96
 -10  -6   6   23.62    0.94
  10   6  -6   23.81    0.83
  -9  -6   6   18.02    0.76
  -9  -6   6   17.89    0.76
   9   6  -6   17.94    0.69
  -8  -6   6   33.19    1.07
  -8  -6   6   31.05    1.06
   8   6  -6   33.25    1.02
  -7  -6   6   27.56    0.92
  -7  -6   6   26.66    0.93
   7   6  -6   28.39    0.92
   7   6  -6   28.04    1.07
  -6  -6   6   37.63    1.12
  -6  -6   6   37.10    1.15
   6   6  -6   38.72    1.28
   6   6  -6   38.14    1.13
  -5  -6   6   33.03    0.99
   5  -6  -6   36.35    0.96
  -5  -6   6   32.61    1.02
   5  -6  -6   32.00    1.07
   5   6  -6   32.33    1.03
   5   6  -6   32.25    1.10
   4  -6  -6   82.75    1.89
  -4  -6   6   75.69    1.92
  -4  -6   6   73.57    1.94
   4  -6  -6   75.03    2.04
   4   6  -6   74.96    1.92
   4   6  -6   75.13    2.07
   3  -6  -6   44.96    1.11
  -3  -6   6   41.87    1.15
   3  -6  -6   41.62    1.22
  -3  -6   6   41.71    1.31
   3   6  -6   42.20    1.23
   3   6  -6   42.46    1.25
  -2  -6   6   88.71    2.41
   2  -6  -6   88.25    2.31
   2  -6  -6   88.97    2.16
  -2  -6   6   88.03    2.21
   2  -6  -6   97.98    2.17
   2   6  -6   90.29    2.23
   2   6  -6   94.49    2.35
   1  -6  -6   52.00    1.41
  -1  -6   6   51.21    1.34
   1  -6  -6   50.73    1.29
   1  -6  -6   50.96    1.23
   1  -6  -6   56.04    1.30
  -1  -6   6   51.59    1.49
   1   6  -6   53.16    1.45
   0  -6   6  138.63    3.20
   0  -6   6  134.99    3.40
   0  -6  -6  137.77    3.34
   0  -6  -6  133.80    3.06
   0  -6  -6  135.26    3.14
   0   6  -6  136.08    3.13
   0   6   6  131.31    3.04
   1  -6   6   31.09    0.88
   1  -6   6   30.40    0.99
  -1  -6  -6   31.90    0.85
  -1  -6  -6   30.78    0.83
   1   6   6   30.21    0.82
  -1   6  -6   31.87    1.01
   2  -6   6  120.85    2.81
  -2  -6  -6  120.40    2.76
  -2  -6  -6  116.12    2.78
   2   6   6  112.71    2.73
  -2   6  -6  118.33    2.78
  -3  -6  -6   31.24    0.91
  -3  -6  -6   30.81    0.88
  -3   6  -6   31.77    1.01
   3   6   6   30.35    0.89
  -4  -6  -6  103.25    2.44
  -4  -6  -6  100.66    2.43
   4   6   6   90.24    2.28
  -4   6  -6  104.02    2.44
  -5  -6  -6   17.11    0.66
  -5  -6  -6   18.15    0.64
  -5   6  -6   17.22    0.71
  -6  -6  -6   83.09    2.16
  -6  -6  -6   82.46    2.18
  -6   6  -6   87.77    2.04
  -6   6  -6   81.94    2.12
  -7  -6  -6    6.42    0.42
  -7  -6  -6    6.96    0.46
  -7   6  -6    7.05    0.46
  -7   6  -6    7.57    0.36
  -8  -6  -6   48.63    1.45
  -8  -6  -6   49.85    1.50
  -8   6  -6   48.35    1.42
  -9  -6  -6    0.06    0.20
  -9  -6  -6    0.10    0.22
  -9   6  -6   -0.01    0.18
 -10  -6  -6   31.64    1.15
 -10  -6  -6   29.60    1.09
 -10   6  -6   28.05    1.01
 -11  -6  -6    0.09    0.22
 -11  -6  -6   -0.10    0.23
 -11   6  -6    0.01    0.18
 -12  -6  -6   21.44    1.00
 -12  -6  -6   21.48    0.95
 -13  -6  -6   -0.05    0.24
 -14  -6  -6   13.24    0.81
 -15  -6  -6    0.08    0.28
 -14  -7   6    1.43    0.35
 -13  -7   6   -0.10    0.25
 -12  -7   6    0.84    0.29
 -11  -7   6    5.76    0.50
 -11  -7   6    5.79    0.51
 -10  -7   6    1.02    0.28
 -10  -7   6    1.05    0.27
  10   7  -6    0.97    0.26
  -9  -7   6   -0.08    0.19
  -9  -7   6   -0.04    0.19
   9   7  -6   -0.08    0.20
  -8  -7   6   -0.04    0.18
  -8  -7   6    0.03    0.19
   8   7  -6    0.04    0.21
  -7  -7   6   -0.20    0.14
  -7  -7   6   -0.41    0.15
   7   7  -6   -0.07    0.19
  -6  -7   6    0.74    0.20
   6  -7  -6    0.91    0.20
  -6  -7   6    0.84    0.19
   6   7  -6    0.88    0.21
   6   7  -6    0.76    0.23
   5  -7  -6    0.04    0.12
  -5  -7   6   -0.02    0.13
  -5  -7   6   -0.08    0.14
   5   7  -6   -0.31    0.16
   5   7  -6    0.05    0.13
  -4  -7   6    6.03    0.36
   4  -7  -6    6.58    0.38
  -4  -7   6    6.03    0.38
   4   7  -6    6.54    0.39
   4   7  -6    6.75    0.45
   3  -7  -6    3.17    0.25
  -3  -7   6    3.33    0.26
  -3  -7   6    2.66    0.32
   3  -7  -6    3.60    0.24
  -3  -7   6    3.49    0.30
   3   7  -6    2.88    0.34
  -2  -7   6   11.22    0.44
   2  -7  -6   11.37    0.39
  -2  -7   6   11.15    0.54
   2  -7  -6   10.37    0.45
   2  -7  -6   10.71    0.38
   2   7  -6   11.34    0.58
   1  -7  -6   55.45    1.30
   1  -7  -6   51.20    1.29
  -1  -7   6   51.65    1.35
   1  -7  -6   50.45    1.41
   1  -7  -6   51.31    1.24
  -1  -7   6   52.78    1.52
   1   7  -6   52.74    1.50
   0  -7   6   -0.04    0.13
   0  -7  -6    0.19    0.10
   0  -7   6    0.06    0.11
   0  -7  -6   -0.08    0.09
   0   7  -6   -0.16    0.15
   1  -7   6    0.39    0.12
  -1  -7  -6    0.06    0.11
  -1  -7  -6    0.16    0.10
   1  -7   6    0.21    0.14
   1   7   6    0.32    0.11
  -1   7  -6    0.25    0.19
   2  -7   6    0.74    0.18
   2  -7   6    0.65    0.14
  -2  -7  -6    0.58    0.15
  -2  -7  -6    0.69    0.13
  -2   7  -6    0.54    0.21
   2   7   6    0.39    0.13
   3  -7   6    5.50    0.39
  -3  -7  -6    4.41    0.30
  -3  -7  -6    5.00    0.33
  -3   7  -6    5.94    0.44
  -4  -7  -6    0.01    0.11
  -4  -7  -6   -0.22    0.13
  -4   7  -6    0.00    0.17
  -5  -7  -6   14.42    0.57
  -5  -7  -6   14.54    0.62
  -5   7  -6   14.80    0.70
  -6  -7  -6   10.66    0.50
  -6  -7  -6   10.47    0.55
  -6   7  -6   10.87    0.60
  -7  -7  -6    2.42    0.31
  -7  -7  -6    2.21    0.27
  -7   7  -6    2.48    0.35
  -8  -7  -6   12.69    0.66
  -8  -7  -6   13.08    0.63
  -8   7  -6   13.07    0.66
  -9  -7  -6    4.68    0.44
  -9  -7  -6    4.77    0.40
  -9   7  -6    5.01    0.45
 -10  -7  -6    0.01    0.23
 -10  -7  -6    0.05    0.21
 -10   7  -6    0.03    0.21
 -11  -7  -6   -0.14    0.20
 -11  -7  -6   -0.27    0.20
 -11   7  -6    0.04    0.21
 -12  -7  -6    1.26    0.32
 -12  -7  -6    1.37    0.36
 -13  -7  -6    0.58    0.29
 -14  -7  -6    0.07    0.27
 -13  -8   6    6.66    0.58
 -12  -8   6    7.88    0.59
 -11  -8   6    5.58    0.51
 -10  -8   6   17.86    0.82
 -10  -8   6   17.76    0.83
  10   8  -6   18.14    0.79
  -9  -8   6    7.26    0.53
  -9  -8   6    6.30    0.49
   9   8  -6    7.18    0.51
  -8  -8   6   20.86    0.83
  -8  -8   6   21.71    0.88
   8   8  -6   23.03    0.89
   7  -8  -6    2.59    0.33
  -7  -8   6    2.53    0.34
  -7  -8   6    2.04    0.28
   7   8  -6    2.36    0.35
  -6  -8   6   14.42    0.61
   6  -8  -6   14.48    0.66
  -6  -8   6   14.61    0.67
   6   8  -6   15.12    0.72
  -5  -8   6    9.58    0.52
  -5  -8   6   10.38    0.47
   5  -8  -6   10.56    0.51
   5   8  -6    9.89    0.59
  -4  -8   6   13.43    0.54
   4  -8  -6   14.11    0.56
  -4  -8   6   13.52    0.61
   4   8  -6   13.43    0.67
  -3  -8   6    0.10    0.12
   3  -8  -6    0.03    0.10
  -3  -8   6    0.26    0.16
   3   8  -6    0.05    0.21
  -2  -8   6   85.20    2.30
   2  -8  -6   83.51    2.00
   2  -8  -6   82.78    2.15
  -2  -8   6   84.06    2.08
   2   8  -6   83.79    2.20
   1  -8  -6   23.41    0.67
  -1  -8   6   23.84    0.73
  -1  -8   6   23.63    0.86
   1  -8  -6   20.38    0.75
   1  -8  -6   24.97    0.64
   1   8  -6   25.00    0.93
   0  -8  -6   60.69    1.46
   0  -8   6   60.40    1.70
   0  -8  -6   57.59    1.46
   0  -8   6   59.18    1.52
   0   8  -6   61.01    1.71
  -1  -8  -6   26.63    0.77
   1  -8   6   27.62    0.94
  -1  -8  -6   28.54    0.81
  -1   8  -6   27.59    1.01
  -2  -8  -6   95.93    2.33
   2  -8   6   96.19    2.56
  -2  -8  -6   94.70    2.32
  -2   8  -6  100.16    2.49
   3  -8   6   -0.05    0.15
  -3  -8  -6    0.30    0.14
  -3  -8  -6    0.29    0.12
  -3   8  -6    0.34    0.21
  -4  -8  -6   45.91    1.31
   4  -8   6   44.35    1.41
  -4  -8  -6   47.24    1.26
  -4   8  -6   44.94    1.40
  -5  -8  -6    2.62    0.28
  -5  -8  -6    2.29    0.27
  -5   8  -6    2.01    0.34
  -6  -8  -6   40.09    1.21
  -6  -8  -6   41.60    1.27
  -6   8  -6   41.07    1.31
  -7  -8  -6    0.09    0.17
  -7  -8  -6    0.24    0.20
  -7   8  -6   -0.10    0.17
  -8  -8  -6   16.49    0.72
  -8  -8  -6   16.37    0.77
  -8   8  -6   16.66    0.77
  -9  -8  -6    0.04    0.22
  -9  -8  -6   -0.09    0.18
  -9   8  -6    0.09    0.22
 -10  -8  -6   12.80    0.69
 -10  -8  -6   13.13    0.73
 -10   8  -6   12.97    0.70
 -11  -8  -6    2.30    0.35
 -11  -8  -6    1.64    0.35
 -12  -8  -6   12.97    0.74
 -13  -8  -6    0.12    0.24
 -12  -9   6   -0.08    0.26
 -11  -9   6   -0.19    0.22
 -10  -9   6   -0.10    0.21
  -9  -9   6   -0.25    0.19
  -9  -9   6   -0.28    0.21
   9   9  -6   -0.04    0.21
  -8  -9   6    3.34    0.36
  -8  -9   6    3.44    0.39
   8   9  -6    3.80    0.44
  -7  -9   6    0.68    0.25
  -7  -9   6    1.31    0.25
   7  -9  -6    1.41    0.26
   7   9  -6    1.13    0.29
  -6  -9   6    7.96    0.52
   6  -9  -6    7.13    0.47
  -6  -9   6    8.02    0.46
   6   9  -6    7.62    0.55
  -5  -9   6    3.83    0.34
  -5  -9   6    3.92    0.40
   5  -9  -6    4.02    0.35
   5   9  -6    4.27    0.46
  -4  -9   6    1.01    0.24
  -4  -9   6    0.67    0.19
   4  -9  -6    0.58    0.17
   4   9  -6    0.98    0.29
  -3  -9   6    1.37    0.27
  -3  -9   6    2.07    0.23
   3  -9  -6    2.13    0.23
   3   9  -6    1.89    0.34
  -2  -9   6    2.48    0.30
   2  -9  -6    2.72    0.24
  -2  -9   6    2.21    0.28
  -2  -9   6    2.09    0.23
   2   9  -6    2.86    0.40
  -1  -9   6    7.57    0.37
  -1  -9   6    7.29    0.45
   1  -9  -6    7.46    0.31
   1   9  -6    6.88    0.53
   0  -9   6    0.00    0.15
   0  -9   6    0.06    0.13
   0  -9  -6    0.06    0.11
   0  -9  -6   -0.02    0.10
   0   9  -6   -0.16    0.20
   1  -9   6    0.13    0.15
  -1  -9  -6    0.00    0.11
  -1  -9  -6    0.07    0.14
  -1   9  -6   -0.15    0.22
  -2  -9  -6    1.22    0.20
   2  -9   6    1.56    0.24
  -2  -9  -6    1.45    0.18
  -2   9  -6    1.31    0.30
  -3  -9  -6    0.75    0.20
  -3  -9  -6    0.56    0.16
   3  -9   6    0.61    0.20
  -3   9  -6    0.87    0.29
  -4  -9  -6    1.08    0.19
  -4  -9  -6    0.88    0.21
   4  -9   6    0.66    0.21
  -4   9  -6    1.48    0.33
  -5  -9  -6    4.88    0.40
  -5  -9  -6    5.25    0.37
  -5   9  -6    5.06    0.51
  -6  -9  -6   -0.01    0.17
  -6  -9  -6   -0.10    0.19
  -6   9  -6    0.10    0.23
  -7  -9  -6    0.88    0.25
  -7  -9  -6    0.84    0.23
  -7   9  -6    0.84    0.28
  -8  -9  -6    0.56    0.25
  -8  -9  -6    0.40    0.22
  -8   9  -6    0.94    0.30
  -9  -9  -6    3.92    0.43
  -9  -9  -6    3.18    0.37
  -9   9  -6    4.09    0.46
 -10  -9  -6    0.45    0.26
 -10  -9  -6    0.65    0.29
 -10   9  -6    0.19    0.25
 -11  -9  -6    0.04    0.23
 -12  -9  -6    0.45    0.27
 -12 -10   6    3.80    0.48
 -11 -10   6    2.89    0.41
 -10 -10   6    2.82    0.38
  -9 -10   6    4.80    0.46
   9  10  -6    4.85    0.52
  -8 -10   6    5.87    0.47
  -8 -10   6    6.56    0.52
   8  10  -6    6.84    0.53
  -7 -10   6    3.93    0.38
  -7 -10   6    3.71    0.41
   7  10  -6    4.06    0.47
  -6 -10   6    7.39    0.47
  -6 -10   6    6.93    0.51
   6  10  -6    6.61    0.54
   5 -10  -6   13.39    0.60
  -5 -10   6   15.46    0.72
  -5 -10   6   15.07    0.63
   5  10  -6   14.24    0.77
   4 -10  -6   21.35    0.75
  -4 -10   6   22.07    0.87
  -4 -10   6   21.99    0.78
   4  10  -6   22.49    0.98
   3 -10  -6   18.51    0.65
  -3 -10   6   19.20    0.69
  -3 -10   6   17.93    0.76
   3  10  -6   18.02    0.87
  -2 -10   6   26.22    0.93
  -2 -10   6   25.90    0.82
   2  10  -6   25.06    1.04
  -1 -10   6    7.20    0.47
  -1 -10   6    7.32    0.40
   1 -10  -6    7.66    0.33
  -1 -10   6    7.83    0.48
   1  10  -6    8.35    0.59
   0 -10  -6   18.42    0.57
   0 -10   6   18.39    0.75
   0 -10   6   19.07    0.64
   0  10  -6   18.52    0.89
  -1 -10  -6   13.81    0.48
   1 -10   6   12.97    0.61
  -1  10  -6   14.26    0.78
  -2 -10  -6   38.92    1.12
  -2 -10  -6   37.41    1.05
   2 -10   6   39.19    1.24
  -2  10  -6   37.23    1.33
   3 -10   6    1.58    0.26
  -3 -10  -6    1.97    0.25
  -3 -10  -6    1.97    0.22
  -3  10  -6    1.69    0.35
  -4 -10  -6   12.26    0.51
   4 -10   6   11.49    0.60
  -4 -10  -6   12.46    0.58
  -4  10  -6   11.29    0.70
   5 -10   6    8.70    0.56
  -5 -10  -6    8.39    0.46
  -5 -10  -6    8.78    0.51
  -5  10  -6    8.57    0.62
  -6 -10  -6   24.12    0.86
  -6 -10  -6   24.17    0.94
  -6  10  -6   24.91    1.04
  -7 -10  -6    0.77    0.26
  -7 -10  -6    1.21    0.24
  -7  10  -6    1.22    0.33
  -8 -10  -6   12.50    0.69
  -8 -10  -6   12.47    0.65
  -8  10  -6   13.01    0.74
  -9 -10  -6   -0.03    0.23
  -9 -10  -6    0.01    0.20
  -9  10  -6    0.04    0.25
 -10 -10  -6    8.04    0.58
 -10  10  -6    7.78    0.60
 -11 -10  -6    0.13    0.23
 -12 -10  -6    7.22    0.61
 -11 -11   6   -0.01    0.27
 -10 -11   6    0.42    0.28
  -9 -11   6    0.23    0.24
   9  11  -6    0.25    0.30
  -8 -11   6    0.53    0.26
   8  11  -6    0.79    0.33
  -7 -11   6    0.53    0.27
  -7 -11   6    0.14    0.22
   7  11  -6    0.35    0.30
  -6 -11   6    0.69    0.24
  -6 -11   6    0.47    0.25
   6  11  -6    0.34    0.30
  -5 -11   6    1.74    0.27
  -5 -11   6    2.11    0.36
   5  11  -6    1.62    0.39
  -4 -11   6   -0.19    0.17
  -4 -11   6    0.17    0.22
   4  11  -6   -0.07    0.26
  -3 -11   6    0.36    0.19
  -3 -11   6    0.45    0.22
   3  11  -6    0.70    0.31
  -2 -11   6   -0.31    0.15
  -2 -11   6   -0.02    0.20
   2  11  -6    0.24    0.25
  -1 -11   6    0.02    0.20
  -1 -11   6    0.27    0.16
   1  11  -6    0.03    0.25
   0 -11   6   -0.15    0.18
   0 -11   6    0.01    0.14
   0 -11   6   -0.02    0.14
   0  11  -6   -0.04    0.24
   1 -11   6    0.09    0.15
   1 -11   6    0.14    0.16
  -1  11  -6    0.31    0.28
   2 -11   6    0.33    0.18
  -2  11  -6    0.41    0.27
   3 -11   6   -0.07    0.15
  -3 -11  -6    0.01    0.14
  -3  11  -6   -0.33    0.21
   4 -11   6    0.07    0.18
  -4 -11  -6    0.30    0.17
  -4  11  -6    0.42    0.27
  -5 -11  -6    0.91    0.24
  -5 -11  -6    0.61    0.20
  -5  11  -6    0.49    0.29
  -6 -11  -6    0.30    0.22
  -6 -11  -6   -0.05    0.18
  -6  11  -6    0.07    0.27
  -7 -11  -6    1.80    0.33
  -7 -11  -6    1.70    0.28
  -7  11  -6    1.19    0.34
  -8 -11  -6    0.34    0.27
  -8 -11  -6    0.39    0.23
  -8  11  -6    0.68    0.30
  -9 -11  -6    3.77    0.41
  -9  11  -6    2.14    0.41
 -10 -11  -6    0.34    0.26
 -11 -11  -6    0.64    0.29
  -9 -12   6    6.28    0.55
  -8 -12   6    5.22    0.49
   8  12  -6    3.82    0.52
  -7 -12   6    2.93    0.36
   7  12  -6    4.15    0.55
  -6 -12   6    7.84    0.52
   6  12  -6    8.23    0.65
  -5 -12   6    5.62    0.43
  -5 -12   6    5.57    0.52
   5  12  -6    5.94    0.62
  -4 -12   6   12.07    0.56
  -4 -12   6   11.62    0.66
   4  12  -6   11.00    0.75
  -3 -12   6    3.12    0.32
  -3 -12   6    2.22    0.33
   3  12  -6    2.84    0.47
  -2 -12   6   12.13    0.54
  -2 -12   6   12.30    0.66
   2  12  -6   12.51    0.79
  -1 -12   6    1.07    0.27
   1  12  -6    0.82    0.33
   0 -12   6    5.93    0.46
   0  12  -6    6.16    0.58
   1 -12   6    5.05    0.42
   1 -12   6    5.00    0.39
  -1  12  -6    4.33    0.55
   2 -12   6   16.76    0.73
  -2  12  -6   16.63    0.90
  -3  12  -6    2.51    0.45
  -4  12  -6    7.48    0.65
  -5  12  -6    5.05    0.58
  -6  12  -6   11.57    0.78
  -7 -12  -6    0.99    0.25
  -7  12  -6    0.81    0.34
  -8 -12  -6    9.04    0.58
  -8  12  -6   10.14    0.73
  -9 -12  -6    0.55    0.25
  -9  12  -6    0.37    0.32
 -10 -12  -6    8.14    0.61
  -8 -13   6    0.19    0.24
   8  13  -6    0.43    0.34
  -7 -13   6    0.48    0.25
   7  13  -6    0.43    0.32
   6  13  -6    1.43    0.41
   5  13  -6    0.41    0.35
   4  13  -6    0.68    0.35
  -3 -13   6    0.53    0.27
   3  13  -6    0.79    0.37
  -2 -13   6    0.05    0.22
   2  13  -6    0.15    0.31
   1  13  -6    0.34    0.31
   0  13  -6    1.44    0.39
  -1  13  -6    2.07    0.44
  -2  13  -6   -0.01    0.27
  -3  13  -6    3.03    0.49
  -4  13  -6    0.59    0.33
  -5  13  -6    1.98    0.46
  -6  13  -6    0.24    0.34
  -7  13  -6    0.32    0.29
  -8  13  -6    0.30    0.32
   6  14  -6    2.31    0.50
   5  14  -6    1.65    0.46
   4  14  -6    3.45    0.57
   3  14  -6    1.60    0.44
   2  14  -6    2.73    0.50
   1  14  -6    1.00    0.39
   0  14  -6    4.09    0.59
  -1  14  -6    1.76    0.45
  -2  14  -6    6.88    0.74
  -3  14  -6    0.38    0.34
  -4  14  -6    4.67    0.63
  -5  14  -6    1.25    0.43
  -6  14  -6    3.11    0.55
  -7  14  -6    0.08    0.35
  -8  14  -6    3.55    0.57
 -16   0   7    0.21    0.28
 -15   0   7   -0.22    0.19
 -15   0   7   -0.26    0.22
 -14   0   7    0.09    0.20
 -14   0   7    0.27    0.22
 -13   0   7    0.28    0.23
 -13   0   7    0.07    0.20
 -12   0   7   -0.07    0.19
 -12   0   7   -0.03    0.20
 -11   0   7   -0.18    0.19
 -11   0   7   -0.09    0.15
 -10   0   7   -0.23    0.16
 -10   0   7   -0.42    0.17
   9   0  -7   -0.29    0.16
  -9   0   7   -0.36    0.12
  -9   0   7   -0.04    0.15
  -8   0   7   -0.06    0.13
   8   0  -7   -0.09    0.15
  -8   0   7   -0.14    0.11
  -7   0   7   -0.12    0.10
   7   0  -7   -0.12    0.14
   7   0  -7    0.08    0.06
  -6   0   7   -0.01    0.11
  -6   0   7   -0.09    0.10
   6   0  -7   -0.06    0.07
   6   0  -7    0.04    0.14
  -5   0   7   -0.03    0.08
  -5   0   7   -0.11    0.08
   5   0  -7   -0.03    0.11
   4   0  -7    0.00    0.10
  -4   0   7   -0.03    0.07
  -3   0   7   -0.07    0.09
  -3   0   7    0.01    0.07
   3   0  -7   -0.06    0.09
   2   0  -7    0.03    0.10
  -2   0   7    0.00    0.10
  -2   0   7   -0.11    0.07
   1   0  -7   -0.09    0.10
  -1   0   7   -0.13    0.07
  -1   0   7   -0.06    0.09
   0   0  -7   -0.03    0.09
   0   0  -7   -0.03    0.08
   0   0   7   -0.05    0.09
   0   0   7   -0.06    0.07
  -1   0  -7   -0.11    0.07
   1   0   7   -0.13    0.07
   2   0   7   -0.10    0.08
   2   0   7   -0.03    0.07
  -2   0  -7   -0.04    0.08
  -3   0  -7   -0.15    0.07
   3   0   7   -0.01    0.08
   4   0   7   -0.16    0.07
  -4   0  -7   -0.05    0.09
  -5   0  -7   -0.01    0.09
  -5   0  -7   -0.10    0.09
  -6   0  -7   -0.25    0.09
  -6   0  -7   -0.09    0.09
  -7   0  -7   -0.03    0.12
  -7   0  -7    0.00    0.12
  -8   0  -7    0.19    0.16
  -8   0  -7   -0.19    0.14
  -9   0  -7   -0.18    0.15
  -9   0  -7   -0.15    0.14
 -10   0  -7    0.01    0.18
 -10   0  -7   -0.50    0.15
 -11   0  -7   -0.33    0.18
 -11   0  -7    0.12    0.20
 -12   0  -7    0.03    0.20
 -12   0  -7    0.01    0.21
 -13   0  -7    0.05    0.23
 -13   0  -7    0.23    0.23
 -14   0  -7   -0.12    0.26
 -14   0  -7    0.09    0.26
 -15   0  -7   -0.13    0.24
 -16   0  -7   -0.07    0.26
 -17   0  -7    0.09    0.25
 -17  -1   7    4.29    0.52
 -16  -1   7   12.56    0.77
 -15  -1   7    0.39    0.27
 -15  -1   7    0.31    0.24
 -15   1   7    0.44    0.25
 -14  -1   7   15.99    0.76
 -14  -1   7   16.20    0.81
 -14   1   7   16.33    0.73
 -14   1   7   16.82    0.82
 -13  -1   7    6.04    0.53
 -13  -1   7    5.80    0.48
 -13   1   7    6.04    0.49
 -13   1   7    6.45    0.46
 -12  -1   7   58.69    1.68
 -12  -1   7   58.34    1.77
 -12   1   7   57.97    1.74
 -12   1   7   57.51    1.61
 -11  -1   7    1.77    0.29
 -11  -1   7    1.83    0.27
 -11   1   7    1.71    0.25
 -11   1   7    1.79    0.29
 -10  -1   7   34.97    1.08
 -10  -1   7   33.97    1.14
 -10   1   7   35.38    1.14
 -10   1   7   35.04    1.04
  10   1  -7   35.08    1.40
  -9  -1   7    7.42    0.41
  -9  -1   7    7.49    0.45
   9   1  -7    7.11    0.57
  -9   1   7    8.05    0.45
  -9   1   7    8.03    0.39
  -8  -1   7   46.55    1.37
  -8  -1   7   47.63    1.29
   8  -1  -7   44.87    1.58
  -8   1   7   48.56    1.25
   8   1  -7   50.07    1.63
  -8   1   7   47.57    1.36
   8   1  -7   47.97    1.07
  -7  -1   7    2.98    0.25
  -7  -1   7    2.86    0.27
   7  -1  -7    2.88    0.35
  -7   1   7    2.83    0.23
  -7   1   7    3.35    0.29
   7   1  -7    3.06    0.19
   7   1  -7    2.93    0.35
  -6  -1   7  199.51    4.45
  -6  -1   7  194.42    4.60
   6  -1  -7  186.65    4.92
  -6   1   7  202.43    4.39
   6   1  -7  192.51    4.06
   6   1  -7  197.43    4.96
  -6   1   7  196.75    4.59
  -5  -1   7    0.67    0.13
   5  -1  -7    1.08    0.20
  -5  -1   7    0.60    0.12
   5   1  -7    0.98    0.20
  -5   1   7    0.76    0.11
  -5   1   7    0.66    0.14
   5   1  -7    0.88    0.13
  -4  -1   7  184.23    4.28
   4  -1  -7  186.29    4.58
  -4   1   7  181.24    4.26
   4   1  -7  183.26    4.58
  -3  -1   7   70.86    1.91
  -3  -1   7   68.24    1.71
   3  -1  -7   69.93    1.90
   3   1  -7   68.19    1.90
  -3   1   7   67.24    1.70
  -3   1   7   70.86    1.89
  -2  -1   7  394.73    9.10
  -2  -1   7  407.22    9.40
   2  -1  -7  394.65    9.38
  -2   1   7  409.95    9.38
  -2   1   7  393.83    9.19
   2   1  -7  381.70    9.38
  -1  -1   7   -0.16    0.09
  -1  -1   7   -0.23    0.08
   1  -1  -7   -0.19    0.09
   1  -1  -7   -0.34    0.07
  -1   1   7   -0.16    0.08
  -1   1   7   -0.20    0.07
   1   1  -7   -0.02    0.10
   0  -1   7  621.60   14.88
   0  -1  -7  607.72   14.28
   0  -1  -7  618.68   14.85
   0   1   7  616.99   14.54
   0   1  -7  604.42   14.31
   0   1   7  626.15   14.39
   1  -1   7   17.88    0.65
  -1  -1  -7   17.36    0.56
   1   1   7   18.04    0.56
   1   1   7   16.88    0.63
  -1   1  -7   17.67    0.56
   3  -1   7    1.82    0.20
  -3  -1  -7    1.71    0.20
  -3  -1  -7    2.03    0.19
  -3   1  -7    1.75    0.19
  -4  -1  -7  158.39    3.78
   4  -1   7  164.82    3.73
  -4  -1  -7  157.91    3.74
   4   1   7  159.55    3.69
  -5  -1  -7    1.54    0.21
  -5  -1  -7    1.50    0.18
  -5   1  -7    1.31    0.17
  -6  -1  -7   29.23    0.90
  -6  -1  -7   27.71    0.92
  -6   1  -7   28.11    0.88
  -7  -1  -7    6.50    0.38
  -7  -1  -7    6.22    0.41
  -7   1  -7    6.79    0.38
  -7   1  -7    6.59    0.42
  -8  -1  -7  101.98    2.62
  -8  -1  -7  102.13    2.64
  -8   1  -7  101.29    2.59
  -8   1  -7  100.42    2.64
  -9  -1  -7    2.27    0.29
  -9  -1  -7    2.30    0.33
  -9   1  -7    2.13    0.31
  -9   1  -7    2.21    0.28
 -10  -1  -7  108.72    2.85
 -10  -1  -7  105.22    2.87
 -10   1  -7  109.43    2.90
 -10   1  -7  108.39    2.84
 -11  -1  -7   14.63    0.73
 -11  -1  -7   14.70    0.78
 -11   1  -7   15.62    0.74
 -11   1  -7   16.92    0.83
 -12  -1  -7   41.21    1.47
 -12  -1  -7   40.59    1.39
 -12   1  -7   41.37    1.39
 -12   1  -7   39.88    1.46
 -13  -1  -7    0.29    0.25
 -13  -1  -7    0.31    0.23
 -13   1  -7    0.01    0.22
 -13   1  -7   -0.05    0.25
 -14  -1  -7   27.53    1.18
 -14  -1  -7   28.11    1.26
 -14   1  -7   29.59    1.21
 -14   1  -7   30.71    1.33
 -15  -1  -7    9.21    0.69
 -15   1  -7   10.30    0.73
 -16  -1  -7    6.71    0.63
 -16   1  -7    5.25    0.60
 -17  -1  -7    1.85    0.41
 -17  -2   7    0.36    0.30
 -16  -2   7    0.19    0.29
 -15  -2   7    0.59    0.26
 -15  -2   7   -0.09    0.23
 -14  -2   7    0.39    0.23
 -14  -2   7    0.12    0.23
 -14   2   7    0.62    0.26
 -13  -2   7   -0.31    0.20
 -13  -2   7   -0.08    0.21
 -13   2   7   -0.06    0.19
 -12  -2   7    1.61    0.31
 -12  -2   7    1.26    0.26
 -12   2   7    1.40    0.24
 -12   2   7    1.16    0.26
 -11  -2   7    2.36    0.31
 -11  -2   7    2.15    0.33
 -11   2   7    2.57    0.27
 -11   2   7    2.32    0.32
 -10  -2   7    0.26    0.16
 -10  -2   7    0.16    0.18
 -10   2   7    0.17    0.17
 -10   2   7    0.19    0.14
  10   2  -7    0.22    0.21
  -9  -2   7    0.28    0.15
  -9  -2   7    0.42    0.17
   9   2  -7    0.35    0.10
  -9   2   7    0.23    0.15
  -9   2   7    0.44    0.13
   9   2  -7    0.42    0.21
  -8  -2   7    0.54    0.16
  -8  -2   7    0.50    0.18
  -8   2   7    0.43    0.15
   8   2  -7    0.67    0.13
  -8   2   7    0.44    0.13
   8   2  -7    0.50    0.21
  -7  -2   7   14.71    0.60
  -7  -2   7   14.24    0.56
   7  -2  -7   13.85    0.71
  -7   2   7   15.35    0.57
   7   2  -7   15.72    0.49
   7   2  -7   14.72    0.74
  -7   2   7   14.48    0.48
   6  -2  -7   14.63    0.40
   6  -2  -7   14.02    0.68
  -6  -2   7   14.06    0.56
  -6  -2   7   14.46    0.53
   6   2  -7   14.16    0.69
  -6   2   7   14.37    0.54
  -6   2   7   15.18    0.46
   6   2  -7   13.84    0.48
   5  -2  -7    0.90    0.19
  -5  -2   7    1.32    0.18
  -5   2   7    0.91    0.11
  -5   2   7    0.84    0.14
   5   2  -7    0.95    0.15
   5   2  -7    0.74    0.19
   4  -2  -7   25.70    0.90
  -4  -2   7   25.49    0.78
  -4   2   7   25.21    0.75
  -4   2   7   26.31    0.66
   4   2  -7   25.91    0.73
   4   2  -7   26.09    0.92
  -3  -2   7    5.86    0.30
   3  -2  -7    6.27    0.36
  -3  -2   7    6.51    0.38
   3   2  -7    6.09    0.37
  -3   2   7    5.62    0.27
   2  -2  -7    0.82    0.16
  -2  -2   7    1.57    0.17
  -2  -2   7    1.05    0.19
   2  -2  -7    1.07    0.13
  -2   2   7    0.89    0.15
  -2   2   7    0.92    0.12
   1  -2  -7    0.48    0.13
   1  -2  -7    0.33    0.10
  -1  -2   7    0.32    0.10
   1  -2  -7    0.39    0.10
  -1  -2   7    0.65    0.15
  -1   2   7    0.35    0.09
  -1   2   7    0.36    0.11
  -1   2   7    0.41    0.09
   0  -2  -7   41.37    1.07
   0  -2   7   40.72    1.21
   0  -2  -7   41.95    1.20
   0   2   7   41.44    1.03
   0   2   7   39.57    1.04
   0   2   7   40.64    1.17
   1  -2   7   40.27    1.19
  -1  -2  -7   40.40    1.06
   1   2   7   39.60    1.16
   1   2   7   40.41    1.03
   1   2   7   39.68    1.03
  -1   2  -7   39.23    1.06
  -2  -2  -7    8.68    0.37
   2   2   7    9.07    0.42
  -2   2  -7    8.88    0.36
  -3  -2  -7    9.89    0.42
  -3  -2  -7    9.85    0.40
   3  -2   7    9.86    0.45
  -3   2  -7    9.64    0.39
   3   2   7    9.35    0.39
   3   2   7    9.66    0.47
  -4  -2  -7    0.41    0.15
  -4  -2  -7    0.38    0.12
  -4   2  -7    0.32    0.12
   4   2   7    0.30    0.11
  -5  -2  -7   12.26    0.50
  -5  -2  -7   12.42    0.53
  -5   2  -7   11.94    0.49
  -6  -2  -7    1.10    0.19
  -6  -2  -7    1.24    0.21
  -6   2  -7    1.00    0.18
  -7  -2  -7    4.56    0.34
  -7  -2  -7    5.40    0.38
  -7   2  -7    4.68    0.33
  -8  -2  -7    1.28    0.25
  -8  -2  -7    0.78    0.20
  -8   2  -7    1.26    0.21
  -9  -2  -7    6.69    0.46
  -9  -2  -7    6.06    0.47
  -9   2  -7    6.33    0.44
 -10  -2  -7   19.48    0.87
 -10  -2  -7   19.45    0.82
 -10   2  -7   18.88    0.79
 -11  -2  -7    4.59    0.48
 -11  -2  -7    4.27    0.44
 -11   2  -7    5.77    0.47
 -12  -2  -7   -0.02    0.18
 -12  -2  -7    0.14    0.23
 -12   2  -7   -0.12    0.19
 -13  -2  -7    0.10    0.23
 -13  -2  -7    0.05    0.25
 -13   2  -7    0.16    0.24
 -14  -2  -7    0.89    0.34
 -14  -2  -7    0.44    0.30
 -14   2  -7    0.63    0.30
 -15  -2  -7    0.02    0.26
 -15   2  -7    0.24    0.26
 -16  -2  -7    0.36    0.32
 -16  -3   7    4.58    0.54
 -15  -3   7    0.12    0.25
 -14  -3   7    4.98    0.50
 -14  -3   7    4.79    0.50
 -13  -3   7    8.22    0.58
 -13  -3   7    7.44    0.53
 -12  -3   7   22.82    0.92
 -12  -3   7   23.35    0.96
 -12   3   7   23.30    0.90
 -11  -3   7   10.85    0.62
 -11  -3   7   11.92    0.62
 -11   3   7   12.09    0.60
 -11   3   7   11.68    0.51
 -10  -3   7   27.14    0.95
 -10  -3   7   27.95    1.01
 -10   3   7   28.98    0.97
 -10   3   7   28.71    0.85
  -9  -3   7   14.58    0.62
  -9  -3   7   14.55    0.65
  -9   3   7   14.92    0.61
  -9   3   7   15.18    0.52
   9   3  -7   15.05    0.83
   9   3  -7   14.95    0.51
  -8  -3   7  137.93    3.34
  -8  -3   7  138.99    3.45
   8   3  -7  139.17    3.02
   8   3  -7  140.26    3.80
  -8   3   7  139.87    3.19
  -8   3   7  142.31    3.40
  -7  -3   7    9.94    0.48
   7  -3  -7    9.14    0.29
   7  -3  -7    8.20    0.55
  -7  -3   7    9.37    0.46
  -7   3   7    9.77    0.44
  -7   3   7    8.76    0.34
   7   3  -7    9.08    0.40
   6  -3  -7  215.07    4.45
  -6  -3   7  211.69    4.94
   6  -3  -7  212.79    5.39
  -6  -3   7  213.93    5.07
  -6   3   7  220.65    4.78
   6   3  -7  215.68    4.58
  -6   3   7  224.72    5.04
   5  -3  -7    3.24    0.30
  -5  -3   7    3.25    0.27
  -5  -3   7    3.19    0.25
   5   3  -7    3.30    0.34
  -5   3   7    3.43    0.24
  -5   3   7    3.40    0.16
   5   3  -7    3.69    0.26
   4  -3  -7   87.27    2.38
  -4  -3   7   90.40    2.20
  -4   3   7   89.51    2.15
   4   3  -7   87.51    2.40
  -4   3   7   91.58    1.99
   4   3  -7   88.70    2.05
   3  -3  -7   34.94    1.11
  -3  -3   7   35.12    0.99
  -3  -3   7   36.18    1.15
   3  -3  -7   38.70    0.99
  -3   3   7   35.83    0.95
   3   3  -7   36.62    0.99
   3   3  -7   35.93    1.14
  -2  -3   7  173.14    4.31
  -2  -3   7  176.59    4.05
   2  -3  -7  181.98    4.03
   2  -3  -7  169.27    4.26
  -2   3   7  174.30    3.99
   2   3  -7  173.18    4.30
  -2   3   7  168.89    3.85
   2   3  -7  175.19    3.77
   1  -3  -7    2.50    0.20
   1  -3  -7    2.74    0.20
   1  -3  -7    2.69    0.24
  -1  -3   7    2.87    0.20
  -1  -3   7    2.41    0.24
  -1   3   7    2.65    0.22
  -1   3   7    3.10    0.16
  -1   3   7    2.58    0.17
   1   3  -7    2.94    0.26
   0  -3   7  201.91    4.88
   0  -3  -7  202.74    4.60
   0  -3  -7  197.73    4.85
   0   3   7  198.34    4.44
   0   3   7  201.05    4.55
   0   3   7  199.73    4.81
   0   3  -7  198.00    4.86
  -1  -3  -7    5.78    0.29
  -1  -3  -7    6.04    0.28
   1  -3   7    6.20    0.36
   1   3   7    5.82    0.25
   1   3   7    6.37    0.27
   1   3   7    6.29    0.33
  -2  -3  -7  152.67    3.57
  -2  -3  -7  152.04    3.50
  -2   3  -7  153.37    3.57
   2   3   7  150.23    3.75
   2   3   7  154.53    3.47
  -3  -3  -7    0.19    0.12
  -3  -3  -7    0.66    0.13
   3   3   7    0.36    0.14
  -3   3  -7    0.48    0.12
   3   3   7    0.38    0.11
  -4  -3  -7  316.48    7.18
  -4  -3  -7  322.42    7.32
   4   3   7  318.35    7.13
  -4   3  -7  321.01    7.30
  -5  -3  -7    0.88    0.17
  -5  -3  -7    1.13    0.19
  -5   3  -7    0.54    0.14
  -6  -3  -7  147.64    3.67
  -6  -3  -7  155.23    3.65
  -6   3  -7  153.82    3.64
  -7  -3  -7    3.60    0.34
  -7  -3  -7    3.92    0.31
  -7   3  -7    3.33    0.30
  -8  -3  -7  108.98    2.86
  -8  -3  -7  111.44    2.87
  -8   3  -7  117.15    2.84
  -9  -3  -7    6.75    0.46
  -9  -3  -7    6.36    0.49
  -9   3  -7    8.32    0.46
 -10  -3  -7   73.08    2.10
 -10  -3  -7   74.32    2.15
 -10   3  -7   76.49    2.07
 -11  -3  -7   11.47    0.65
 -11  -3  -7   10.90    0.67
 -11   3  -7   11.82    0.62
 -12  -3  -7   17.27    0.83
 -12  -3  -7   17.70    0.90
 -12   3  -7   16.81    0.79
 -13  -3  -7   -0.12    0.19
 -13  -3  -7   -0.02    0.25
 -13   3  -7    0.10    0.22
 -14  -3  -7   22.04    1.04
 -15  -3  -7    1.71    0.39
 -16  -3  -7    7.33    0.66
 -16  -4   7    0.07    0.27
 -15  -4   7   -0.18    0.26
 -14  -4   7    0.21    0.23
 -14  -4   7   -0.01    0.23
 -13  -4   7    0.65    0.27
 -13  -4   7    0.84    0.27
 -12  -4   7    0.05    0.23
 -12  -4   7    0.00    0.22
 -11  -4   7    5.48    0.48
 -11  -4   7    4.91    0.43
 -10  -4   7   -0.09    0.18
 -10  -4   7   -0.03    0.18
  10   4  -7   -0.04    0.14
 -10   4   7    0.00    0.16
  -9  -4   7    0.37    0.19
  -9  -4   7    0.52    0.20
  -9   4   7    0.44    0.12
  -9   4   7    0.56    0.17
   9   4  -7    0.71    0.17
  -8  -4   7    1.14    0.22
  -8  -4   7    0.89    0.21
  -8   4   7    1.19    0.19
  -8   4   7    0.92    0.13
   8   4  -7    0.99    0.28
   8   4  -7    0.95    0.20
  -7  -4   7   20.51    0.74
   7  -4  -7   20.83    0.89
  -7  -4   7   20.12    0.74
  -7   4   7   20.64    0.56
  -7   4   7   21.06    0.69
   7   4  -7   21.07    0.92
   7   4  -7   21.65    0.70
  -6  -4   7    4.71    0.34
   6  -4  -7    3.84    0.37
  -6  -4   7    4.44    0.35
  -6   4   7    4.24    0.30
   6   4  -7    4.57    0.43
  -6   4   7    4.30    0.17
   6   4  -7    4.78    0.33
  -5  -4   7    0.37    0.16
   5  -4  -7    0.43    0.18
  -5  -4   7    0.33    0.15
   5   4  -7    0.67    0.17
  -5   4   7    0.37    0.12
   5   4  -7    0.28    0.18
  -4  -4   7    0.91    0.15
   4  -4  -7    0.74    0.18
   4   4  -7    1.09    0.21
  -4   4   7    0.83    0.12
   4   4  -7    0.94    0.18
   3  -4  -7   -0.21    0.10
  -3  -4   7   -0.14    0.09
  -3  -4   7   -0.26    0.09
   3  -4  -7   -0.02    0.09
   3   4  -7   -0.18    0.11
  -3   4   7   -0.18    0.06
   3   4  -7    0.00    0.11
   2  -4  -7    4.00    0.23
  -2  -4   7    3.81    0.32
  -2  -4   7    3.98    0.25
   2  -4  -7    3.88    0.28
   2  -4  -7    4.43    0.25
   2   4  -7    3.82    0.30
   2   4  -7    4.25    0.33
  -2   4   7    3.57    0.15
  -2   4   7    3.86    0.19
   1  -4  -7    0.78    0.12
   1  -4  -7    0.70    0.12
  -1  -4   7    0.59    0.13
  -1  -4   7    0.70    0.16
   1  -4  -7    0.87    0.15
  -1   4   7    0.69    0.12
  -1   4   7    0.84    0.09
   1   4  -7    0.84    0.18
  -1   4   7    0.72    0.09
   1   4  -7    0.70    0.17
   0  -4   7    0.10    0.11
   0  -4  -7    0.12    0.10
   0  -4  -7    0.15    0.08
   0   4   7    0.14    0.07
   0   4   7    0.09    0.09
   0   4   7    0.06    0.06
   0   4  -7    0.23    0.13
  -1  -4  -7    5.42    0.26
   1  -4   7    4.95    0.32
  -1  -4  -7    5.35    0.26
   1   4   7    5.46    0.23
   1   4   7    5.19    0.25
   1   4   7    6.08    0.30
   2  -4   7   14.63    0.62
  -2  -4  -7   14.68    0.51
  -2  -4  -7   14.58    0.50
   2   4   7   15.14    0.46
   2   4   7   15.37    0.50
   2   4   7   14.82    0.56
  -3  -4  -7    6.95    0.35
  -3  -4  -7    6.50    0.33
   3   4   7    6.91    0.33
   3   4   7    6.52    0.37
  -3   4  -7    6.80    0.32
  -4  -4  -7   11.59    0.49
  -4  -4  -7   11.42    0.47
   4   4   7   12.48    0.55
  -4   4  -7   11.96    0.45
  -5  -4  -7    9.22    0.44
  -5  -4  -7    9.48    0.46
  -5   4  -7    8.80    0.41
  -6  -4  -7    0.62    0.19
  -6  -4  -7    0.44    0.16
  -6   4  -7    0.42    0.15
  -7  -4  -7    9.26    0.54
  -7  -4  -7    9.74    0.50
  -7   4  -7    9.81    0.46
  -8  -4  -7    3.21    0.36
  -8  -4  -7    3.94    0.35
  -8   4  -7    3.94    0.34
  -9  -4  -7    1.57    0.27
  -9  -4  -7    1.45    0.29
  -9   4  -7    1.26    0.23
 -10  -4  -7    8.05    0.57
 -10  -4  -7    7.12    0.52
 -10   4  -7    7.70    0.50
 -11  -4  -7    0.14    0.22
 -11  -4  -7    0.27    0.20
 -11   4  -7    0.37    0.20
 -12  -4  -7    1.36    0.33
 -12  -4  -7    1.88    0.33
 -12   4  -7    1.89    0.30
 -13  -4  -7    0.05    0.21
 -13  -4  -7    0.24    0.26
 -14  -4  -7    0.00    0.25
 -15  -4  -7   -0.05    0.24
 -15  -5   7    1.97    0.38
 -14  -5   7    3.14    0.43
 -13  -5   7    4.82    0.50
 -13  -5   7    5.91    0.54
 -12  -5   7   20.36    0.90
 -12  -5   7   19.72    0.89
 -11  -5   7    4.05    0.42
 -11  -5   7    5.04    0.44
 -10  -5   7   52.36    1.59
 -10  -5   7   50.90    1.55
  10   5  -7   53.27    1.38
  -9  -5   7    7.02    0.46
  -9  -5   7    7.09    0.48
   9   5  -7    8.00    0.44
  -8  -5   7   88.57    2.38
  -8  -5   7   94.39    2.44
  -8   5   7   96.35    2.31
   8   5  -7   93.22    2.21
  -7  -5   7    5.08    0.36
   7  -5  -7    5.16    0.43
  -7  -5   7    4.43    0.36
   7   5  -7    4.56    0.44
   7   5  -7    4.97    0.36
  -7   5   7    4.76    0.29
  -6  -5   7  126.58    3.10
   6  -5  -7  125.83    3.33
  -6  -5   7  124.70    3.06
  -6   5   7  129.23    2.97
   6   5  -7  125.94    3.37
   6   5  -7  126.48    2.89
   5  -5  -7    5.13    0.38
  -5  -5   7    5.35    0.35
  -5  -5   7    4.93    0.34
   5   5  -7    5.61    0.38
   5   5  -7    5.49    0.42
  -5   5   7    5.25    0.25
  -4  -5   7  120.64    2.97
   4  -5  -7  129.73    2.94
   4  -5  -7  120.08    3.15
   4   5  -7  121.34    3.19
   4   5  -7  123.68    2.84
  -3  -5   7    4.68    0.30
  -3  -5   7    5.29    0.38
   3  -5  -7    5.40    0.34
   3  -5  -7    5.05    0.28
   3   5  -7    5.22    0.36
  -3   5   7    4.60    0.17
  -3   5   7    5.20    0.19
   3   5  -7    4.66    0.36
  -2  -5   7  133.59    3.41
  -2  -5   7  132.46    3.16
   2  -5  -7  129.25    3.32
   2  -5  -7  128.12    3.12
   2  -5  -7  146.37    3.13
   2   5  -7  132.63    3.05
   2   5  -7  129.91    3.36
  -1  -5   7    0.66    0.15
   1  -5  -7    0.78    0.14
   1  -5  -7    1.06    0.17
   1  -5  -7    0.96    0.14
  -1  -5   7    1.02    0.21
  -1   5   7    1.47    0.12
   1   5  -7    1.58    0.24
   0  -5  -7  151.14    3.52
   0  -5  -7  147.72    3.42
   0  -5   7  154.01    3.81
   0  -5  -7  153.37    3.76
   0   5   7  154.45    3.64
   0   5  -7  151.17    3.43
   0   5   7  149.17    3.39
  -1  -5  -7    2.79    0.21
  -1  -5  -7    2.85    0.22
   1  -5   7    2.91    0.28
   1   5   7    2.48    0.15
   1   5   7    3.00    0.22
  -1   5  -7    3.37    0.31
   1   5   7    3.32    0.21
  -2  -5  -7   99.46    2.45
  -2  -5  -7  101.43    2.42
   2   5   7  104.55    2.36
   2   5   7   98.83    2.39
  -2   5  -7  103.24    2.45
   2   5   7  104.60    2.56
   3  -5   7    1.96    0.26
  -3  -5  -7    1.89    0.21
  -3  -5  -7    2.41    0.23
  -3   5  -7    1.80    0.26
   3   5   7    2.07    0.22
   3   5   7    1.96    0.16
   3   5   7    2.26    0.23
  -4  -5  -7  105.97    2.60
  -4  -5  -7  106.63    2.61
  -4   5  -7  108.56    2.55
  -4   5  -7  105.10    2.55
  -5  -5  -7    0.92    0.19
  -5  -5  -7    1.12    0.19
  -5   5  -7    0.69    0.14
  -6  -5  -7  183.38    4.42
  -6  -5  -7  183.04    4.39
  -6   5  -7  190.09    4.35
  -7  -5  -7    0.25    0.17
  -7  -5  -7    0.32    0.19
  -7   5  -7    0.07    0.14
  -8  -5  -7   83.97    2.29
  -8  -5  -7   83.11    2.26
  -8   5  -7   86.66    2.18
  -9  -5  -7    3.46    0.39
  -9  -5  -7    2.06    0.29
  -9   5  -7    2.49    0.28
  -9   5  -7    2.13    0.32
 -10  -5  -7   34.46    1.24
 -10  -5  -7   33.20    1.17
 -10   5  -7   32.06    1.10
 -11  -5  -7    9.68    0.60
 -11  -5  -7   11.22    0.68
 -11   5  -7   10.14    0.59
 -12  -5  -7    9.21    0.62
 -12  -5  -7    9.25    0.66
 -12   5  -7    9.34    0.57
 -13  -5  -7    1.70    0.34
 -14  -5  -7    9.62    0.69
 -15  -5  -7    1.14    0.36
 -15  -6   7    0.43    0.29
 -14  -6   7    0.80    0.31
 -13  -6   7    1.06    0.31
 -12  -6   7    0.27    0.24
 -12  -6   7    0.32    0.25
 -11  -6   7    1.29    0.29
 -11  -6   7    1.11    0.28
 -10  -6   7    1.21    0.27
 -10  -6   7    1.84    0.31
  10   6  -7    2.11    0.29
  -9  -6   7    2.74    0.33
  -9  -6   7    2.94    0.34
   9   6  -7    3.14    0.33
  -8  -6   7    1.68    0.26
   8  -6  -7    1.66    0.30
  -8  -6   7    1.54    0.26
   8   6  -7    1.93    0.29
  -7  -6   7    0.69    0.19
  -7  -6   7    0.60    0.21
   7  -6  -7    1.26    0.25
   7   6  -7    0.89    0.23
   6  -6  -7    1.34    0.24
  -6  -6   7    1.08    0.20
  -6  -6   7    1.18    0.22
   6   6  -7    1.34    0.25
   6   6  -7    1.20    0.26
   5  -6  -7    1.74    0.25
  -5  -6   7    1.58    0.24
  -5  -6   7    1.58    0.22
   5   6  -7    1.66    0.26
   5   6  -7    1.63    0.26
   4  -6  -7   46.85    1.42
  -4  -6   7   48.02    1.32
  -4  -6   7   46.73    1.35
   4  -6  -7   51.24    1.28
   4   6  -7   48.27    1.37
   4   6  -7   46.81    1.44
  -3  -6   7    8.49    0.50
  -3  -6   7    7.38    0.39
   3  -6  -7    9.12    0.38
   3  -6  -7    7.99    0.43
   3   6  -7    8.24    0.50
   3   6  -7    8.22    0.46
  -2  -6   7   14.96    0.66
  -2  -6   7   14.36    0.53
   2  -6  -7   14.37    0.58
   2  -6  -7   15.63    0.50
   2  -6  -7   14.38    0.49
   2   6  -7   15.26    0.67
   2   6  -7   15.01    0.62
  -1  -6   7   15.75    0.66
   1  -6  -7   16.86    0.52
   1  -6  -7   15.19    0.51
   1  -6  -7   15.35    0.59
  -1  -6   7   15.42    0.54
  -1   6   7   15.05    0.42
   1   6  -7   16.27    0.68
   0  -6   7   16.77    0.57
   0  -6  -7   15.32    0.51
   0  -6  -7   14.99    0.49
   0  -6  -7   15.65    0.60
   0  -6   7   15.19    0.65
   0   6  -7   15.24    0.67
   0   6   7   14.97    0.46
  -1  -6  -7    0.95    0.14
   1  -6   7    0.89    0.15
   1  -6   7    0.82    0.19
  -1  -6  -7    1.08    0.15
  -1   6  -7    1.29    0.25
   1   6   7    0.97    0.13
  -2  -6  -7    0.49    0.14
  -2  -6  -7    0.76    0.14
   2  -6   7    0.84    0.19
  -2   6  -7    0.99    0.23
   2   6   7    0.67    0.14
   3  -6   7    7.54    0.46
  -3  -6  -7    7.12    0.38
  -3  -6  -7    6.60    0.35
   3   6   7    6.38    0.22
  -3   6  -7    6.18    0.44
  -4  -6  -7    1.64    0.23
  -4  -6  -7    1.82    0.21
  -4   6  -7    1.63    0.28
   4   6   7    1.82    0.16
  -5  -6  -7    4.02    0.31
  -5  -6  -7    4.07    0.33
  -5   6  -7    4.45    0.41
  -6  -6  -7    0.03    0.14
  -6  -6  -7   -0.26    0.15
  -6   6  -7    0.00    0.17
  -6   6  -7    0.05    0.12
  -7  -6  -7   -0.19    0.16
  -7  -6  -7    0.03    0.17
  -7   6  -7   -0.13    0.13
  -7   6  -7    0.11    0.20
  -8  -6  -7   12.34    0.61
  -8  -6  -7   12.94    0.66
  -8   6  -7   13.52    0.66
  -9  -6  -7   16.80    0.75
  -9  -6  -7   16.86    0.80
  -9   6  -7   17.95    0.78
 -10  -6  -7    0.11    0.24
 -10  -6  -7   -0.14    0.20
 -10   6  -7   -0.07    0.19
 -11  -6  -7    0.01    0.21
 -11  -6  -7   -0.14    0.24
 -11   6  -7    0.01    0.18
 -12  -6  -7    1.87    0.38
 -12  -6  -7    1.68    0.34
 -13  -6  -7    2.76    0.41
 -14  -6  -7   -0.10    0.24
 -14  -7   7    6.76    0.63
 -13  -7   7    0.45    0.29
 -12  -7   7   12.08    0.71
 -11  -7   7    2.40    0.36
 -11  -7   7    2.08    0.34
 -10  -7   7   20.93    0.89
 -10  -7   7   19.97    0.86
  10   7  -7   21.19    0.82
   9  -7  -7    0.45    0.24
  -9  -7   7    0.44    0.21
  -9  -7   7    0.65    0.25
   9   7  -7    0.59    0.23
  -8  -7   7   28.33    1.01
  -8  -7   7   28.66    1.00
   8  -7  -7   26.74    1.09
   8   7  -7   27.74    0.98
  -7  -7   7    0.66    0.22
   7  -7  -7    1.27    0.25
  -7  -7   7    1.35    0.23
   7   7  -7    1.50    0.28
   6  -7  -7   44.10    1.42
  -6  -7   7   44.89    1.31
  -6  -7   7   44.38    1.34
   6   7  -7   44.01    1.34
   6   7  -7   46.02    1.46
  -5  -7   7    0.65    0.19
   5  -7  -7    0.79    0.19
  -5  -7   7    0.74    0.17
   5   7  -7    1.06    0.22
   5   7  -7    1.11    0.27
   4  -7  -7   35.27    1.12
  -4  -7   7   35.26    1.04
  -4  -7   7   35.55    1.10
   4   7  -7   36.10    1.14
   4   7  -7   34.37    1.14
  -3  -7   7    1.35    0.18
   3  -7  -7    1.64    0.21
  -3  -7   7    1.41    0.26
   3   7  -7    1.65    0.28
   3   7  -7    1.16    0.22
   2  -7  -7   80.00    1.99
   2  -7  -7   79.93    2.15
  -2  -7   7   82.40    2.28
   2  -7  -7   88.55    2.00
  -2  -7   7   79.80    2.04
   2   7  -7   81.28    2.12
   1  -7  -7    0.11    0.09
  -1  -7   7    0.27    0.18
  -1  -7   7    0.03    0.13
   1  -7  -7   -0.09    0.11
   1  -7  -7    0.00    0.13
   1   7  -7    0.41    0.23
   0  -7   7  120.84    2.88
   0  -7  -7  118.76    2.81
   0  -7  -7  119.38    2.74
   0  -7   7  119.77    3.10
   0   7   7  115.39    2.70
   0   7  -7  121.35    2.89
  -1  -7  -7    0.23    0.13
  -1  -7  -7    0.48    0.12
   1  -7   7   -0.07    0.14
   1  -7   7    0.08    0.17
   1   7   7    0.41    0.11
  -1   7  -7    0.74    0.22
  -2  -7  -7   95.45    2.28
  -2  -7  -7   91.57    2.28
   2  -7   7   95.80    2.54
   2   7   7   94.08    2.25
  -2   7  -7   93.54    2.38
  -3  -7  -7    4.89    0.32
  -3  -7  -7    4.22    0.29
   3  -7   7    3.94    0.37
  -3   7  -7    4.84    0.41
  -4  -7  -7   45.33    1.26
  -4  -7  -7   48.06    1.31
  -4   7  -7   43.90    1.38
  -5  -7  -7    4.82    0.33
  -5  -7  -7    4.59    0.37
  -5   7  -7    4.82    0.43
  -6  -7  -7   33.05    1.06
  -6  -7  -7   33.06    1.10
  -6   7  -7   35.12    1.16
  -7  -7  -7    0.61    0.23
  -7  -7  -7    0.84    0.22
  -7   7  -7    0.71    0.26
  -8  -7  -7   24.69    0.97
  -8  -7  -7   23.40    0.90
  -8   7  -7   25.24    0.97
  -9  -7  -7    0.85    0.26
  -9  -7  -7    0.89    0.25
  -9   7  -7    1.13    0.29
 -10  -7  -7   28.75    1.12
 -10  -7  -7   32.76    1.21
 -10   7  -7   31.91    1.13
 -11  -7  -7    0.11    0.25
 -11  -7  -7    0.09    0.21
 -11   7  -7    0.09    0.22
 -12  -7  -7   20.88    0.97
 -13  -7  -7    2.37    0.40
 -14  -7  -7    9.87    0.72
 -13  -8   7    0.48    0.28
 -12  -8   7    0.17    0.26
 -11  -8   7   -0.02    0.21
 -10  -8   7   -0.24    0.18
 -10  -8   7   -0.02    0.21
  10   8  -7   -0.13    0.20
  -9  -8   7    0.06    0.20
   9  -8  -7    0.24    0.20
  -9  -8   7    0.20    0.23
   9   8  -7    0.49    0.24
   8  -8  -7    2.71    0.37
  -8  -8   7    2.15    0.33
  -8  -8   7    2.39    0.31
   8   8  -7    2.81    0.38
  -7  -8   7    9.27    0.56
   7  -8  -7    9.90    0.58
  -7  -8   7    9.79    0.53
   7   8  -7   10.18    0.60
  -6  -8   7   -0.30    0.17
   6  -8  -7   -0.09    0.15
  -6  -8   7   -0.07    0.16
   6   8  -7    0.01    0.21
  -5  -8   7    0.09    0.19
   5  -8  -7    0.21    0.17
  -5  -8   7    0.21    0.16
   5   8  -7    0.18    0.22
  -4  -8   7   -0.07    0.13
  -4  -8   7    0.05    0.17
   4  -8  -7   -0.01    0.13
   4   8  -7   -0.04    0.20
   3  -8  -7    1.77    0.22
  -3  -8   7    1.86    0.22
  -3  -8   7    1.58    0.29
  -3  -8   7    2.13    0.27
   3   8  -7    1.82    0.32
   2  -8  -7    0.86    0.15
  -2  -8   7    0.99    0.24
  -2  -8   7    0.82    0.18
   2  -8  -7    0.77    0.17
   2   8  -7    1.14    0.31
  -1  -8   7    5.54    0.35
   1  -8  -7    5.90    0.30
   1  -8  -7    6.02    0.27
   1  -8  -7    5.79    0.37
  -1  -8   7    5.85    0.43
   1   8  -7    5.71    0.51
   0  -8   7    0.23    0.18
   0  -8  -7    0.33    0.13
   0  -8   7    0.26    0.15
   0  -8  -7    0.26    0.12
   0   8  -7    0.23    0.23
   1  -8   7   -0.11    0.14
  -1  -8  -7   -0.08    0.12
  -1  -8  -7    0.08    0.13
  -1   8  -7    0.03    0.21
  -2  -8  -7    2.83    0.29
  -2  -8  -7    2.72    0.25
   2  -8   7    2.79    0.31
  -2   8  -7    3.13    0.39
   3  -8   7    5.50    0.40
  -3  -8  -7    4.96    0.31
  -3  -8  -7    5.08    0.36
  -3   8  -7    4.78    0.44
  -4  -8  -7    0.15    0.17
   4  -8   7    0.36    0.20
  -4  -8  -7    0.67    0.16
  -4   8  -7    0.27    0.22
  -5  -8  -7    2.24    0.25
  -5  -8  -7    2.65    0.30
  -5   8  -7    2.50    0.37
  -6  -8  -7    2.38    0.31
  -6  -8  -7    2.34    0.28
  -6   8  -7    2.20    0.37
  -7  -8  -7    0.18    0.19
  -7  -8  -7    0.21    0.21
  -7   8  -7   -0.04    0.22
  -8  -8  -7    0.07    0.20
  -8  -8  -7   -0.11    0.18
  -8   8  -7    0.04    0.22
  -9  -8  -7    1.25    0.30
  -9  -8  -7    1.14    0.26
  -9   8  -7    1.17    0.31
 -10  -8  -7    1.56    0.35
 -10  -8  -7    0.90    0.29
 -10   8  -7    1.12    0.30
 -11  -8  -7    0.19    0.26
 -11  -8  -7    0.20    0.24
 -11   8  -7   -0.03    0.22
 -12  -8  -7    0.48    0.29
 -13  -8  -7    1.03    0.32
 -12  -9   7    5.97    0.57
 -11  -9   7    2.30    0.37
 -10  -9   7   10.26    0.63
  10   9  -7    9.32    0.60
  -9  -9   7   -0.13    0.20
  -9  -9   7   -0.21    0.18
   9   9  -7   -0.04    0.22
  -8  -9   7   10.37    0.63
  -8  -9   7   10.78    0.60
   8   9  -7   11.69    0.67
  -7  -9   7    2.02    0.28
  -7  -9   7    1.33    0.29
   7  -9  -7    1.50    0.27
   7   9  -7    1.47    0.32
  -6  -9   7   22.57    0.82
   6  -9  -7   22.04    0.88
  -6  -9   7   22.36    0.89
   6   9  -7   21.29    0.93
  -5  -9   7    8.89    0.48
  -5  -9   7    9.26    0.56
   5  -9  -7    8.87    0.50
   5   9  -7    8.75    0.59
   4  -9  -7   42.69    1.30
  -4  -9   7   44.26    1.26
  -4  -9   7   42.69    1.34
   4   9  -7   42.71    1.41
  -3  -9   7    3.98    0.34
  -3  -9   7    3.70    0.37
   3  -9  -7    4.12    0.32
   3   9  -7    3.94    0.45
  -2  -9   7   50.40    1.38
   2  -9  -7   51.41    1.31
  -2  -9   7   50.07    1.58
   2  -9  -7   52.01    1.44
   2   9  -7   50.66    1.58
  -1  -9   7   -0.02    0.14
  -1  -9   7    0.00    0.18
   1  -9  -7   -0.05    0.12
   1   9  -7    0.32    0.24
   0  -9   7   42.73    1.38
   0  -9   7   45.63    1.22
   0  -9  -7   43.81    1.15
   0   9  -7   40.91    1.40
  -1  -9  -7    4.53    0.29
  -1  -9  -7    4.44    0.30
   1  -9   7    3.98    0.38
  -1   9  -7    4.64    0.49
  -2  -9  -7   48.16    1.28
  -2  -9  -7   48.84    1.32
   2  -9   7   47.49    1.48
  -2   9  -7   45.84    1.50
  -3  -9  -7    2.83    0.26
  -3  -9  -7    3.06    0.30
   3  -9   7    2.80    0.34
  -3   9  -7    3.05    0.42
  -4  -9  -7   23.90    0.80
  -4  -9  -7   24.30    0.85
   4  -9   7   23.82    0.95
  -4   9  -7   23.31    0.99
   5  -9   7   -0.02    0.18
  -5  -9  -7    0.01    0.17
  -5  -9  -7    0.13    0.15
  -5   9  -7   -0.11    0.22
  -6  -9  -7   28.06    0.95
  -6  -9  -7   27.40    0.99
  -6   9  -7   27.25    1.08
  -7  -9  -7   -0.18    0.17
  -7  -9  -7   -0.18    0.17
  -7   9  -7   -0.07    0.21
  -8  -9  -7   25.60    1.02
  -8  -9  -7   23.73    0.93
  -8   9  -7   25.80    1.05
  -9  -9  -7    0.25    0.23
  -9  -9  -7    0.35    0.21
  -9   9  -7    0.17    0.24
 -10  -9  -7   14.77    0.75
 -10  -9  -7   14.45    0.81
 -10   9  -7   14.18    0.79
 -11  -9  -7   -0.13    0.22
 -12  -9  -7   12.27    0.75
 -11 -10   7    1.77    0.36
 -10 -10   7    0.29    0.26
  10  10  -7   -0.05    0.26
  -9 -10   7    1.32    0.30
   9  10  -7    1.70    0.37
  -8 -10   7    0.24    0.24
  -8 -10   7    0.34    0.23
   8  10  -7    0.19    0.26
  -7 -10   7    3.90    0.43
  -7 -10   7    3.42    0.37
   7  10  -7    3.29    0.45
  -6 -10   7    0.25    0.22
  -6 -10   7    0.26    0.19
   6  10  -7   -0.03    0.26
  -5 -10   7    1.96    0.28
  -5 -10   7    1.74    0.33
   5  10  -7    2.91    0.44
   4 -10  -7    0.09    0.15
  -4 -10   7    0.07    0.21
  -4 -10   7   -0.08    0.17
   4  10  -7    0.03    0.26
  -3 -10   7    0.40    0.22
   3 -10  -7    0.34    0.16
  -3 -10   7    0.21    0.18
   3  10  -7    0.35    0.26
  -2 -10   7    1.50    0.23
  -2 -10   7    1.34    0.27
   2  10  -7    1.85    0.39
   1 -10  -7    5.78    0.31
  -1 -10   7    5.52    0.37
  -1 -10   7    5.76    0.43
   1  10  -7    5.12    0.56
   0 -10   7    0.00    0.16
   0 -10   7   -0.16    0.14
   0 -10  -7   -0.01    0.12
   0  10  -7   -0.10    0.24
   1 -10   7   -0.07    0.16
  -1 -10  -7   -0.08    0.13
   1 -10   7    0.22    0.15
  -1  10  -7   -0.19    0.22
  -2 -10  -7    2.54    0.27
   2 -10   7    2.84    0.33
  -2  10  -7    2.20    0.40
  -3 -10  -7    0.17    0.17
   3 -10   7    0.09    0.18
  -3 -10  -7    0.16    0.15
  -3  10  -7    0.27    0.26
   4 -10   7   -0.10    0.18
  -4 -10  -7   -0.10    0.16
  -4 -10  -7   -0.09    0.14
  -4  10  -7   -0.07    0.22
  -5 -10  -7    4.03    0.38
  -5 -10  -7    3.12    0.32
  -5  10  -7    2.93    0.43
  -6 -10  -7    0.36    0.23
  -6 -10  -7    0.26    0.19
  -6  10  -7    0.25    0.29
  -7 -10  -7    1.64    0.30
  -7 -10  -7    1.36    0.25
  -7  10  -7    1.33    0.35
  -8 -10  -7    0.48    0.23
  -8 -10  -7    0.60    0.27
  -8  10  -7    0.58    0.30
  -9 -10  -7    1.13    0.31
  -9 -10  -7    1.15    0.27
  -9  10  -7    1.18    0.34
 -10 -10  -7    1.32    0.30
 -10  10  -7    1.31    0.35
 -11 -10  -7   -0.12    0.23
 -10 -11   7    9.66    0.66
  -9 -11   7    1.43    0.31
   9  11  -7    1.69    0.39
  -8 -11   7   11.70    0.66
   8  11  -7   12.07    0.76
  -7 -11   7    0.29    0.22
   7  11  -7    0.42    0.29
  -6 -11   7   15.82    0.79
  -6 -11   7   16.27    0.73
   6  11  -7   16.10    0.88
  -5 -11   7    1.13    0.30
  -5 -11   7    1.33    0.25
   5  11  -7    1.30    0.36
  -4 -11   7   23.26    0.84
  -4 -11   7   23.64    0.94
   4  11  -7   22.42    1.03
  -3 -11   7   -0.10    0.17
  -3 -11   7    0.15    0.21
   3  11  -7   -0.01    0.27
  -2 -11   7    9.99    0.57
  -2 -11   7   10.72    0.51
   2  11  -7   10.90    0.72
  -1 -11   7   -0.06    0.19
  -1 -11   7   -0.10    0.15
   1  11  -7    0.05    0.23
   0 -11   7   15.23    0.59
   0 -11   7   14.24    0.69
   0  11  -7   15.91    0.86
   1 -11   7    0.70    0.20
   1 -11   7    0.36    0.21
  -1  11  -7    0.62    0.30
   2 -11   7   20.29    0.85
  -2  11  -7   20.76    1.00
  -3 -11  -7   -0.11    0.14
  -3  11  -7    0.00    0.26
  -4 -11  -7   17.63    0.67
  -4  11  -7   17.47    0.92
  -5 -11  -7    0.29    0.17
  -5  11  -7    0.12    0.26
  -6 -11  -7   20.22    0.79
  -6  11  -7   18.88    0.97
  -7 -11  -7    0.20    0.23
  -7 -11  -7    0.26    0.21
  -7  11  -7    0.37    0.30
  -8 -11  -7    8.89    0.57
  -8 -11  -7    9.56    0.65
  -8  11  -7    8.71    0.67
  -9 -11  -7    1.14    0.28
  -9  11  -7    1.03    0.34
 -10 -11  -7    6.04    0.54
  -9 -12   7    0.29    0.27
   9  12  -7    0.41    0.33
  -8 -12   7   -0.33    0.22
   8  12  -7   -0.28    0.27
  -7 -12   7   -0.17    0.20
   7  12  -7    0.33    0.32
  -6 -12   7   -0.05    0.21
   6  12  -7    0.20    0.31
  -5 -12   7    0.34    0.22
   5  12  -7    1.03    0.37
  -4 -12   7    0.01    0.18
  -4 -12   7    0.08    0.21
   4  12  -7    0.08    0.29
  -3 -12   7    0.20    0.19
  -3 -12   7    0.18    0.22
   3  12  -7    0.35    0.31
  -2 -12   7    0.06    0.17
  -2 -12   7    0.03    0.20
   2  12  -7    0.05    0.26
  -1 -12   7    1.75    0.31
  -1 -12   7    1.68    0.24
   1  12  -7    1.44    0.39
   0 -12   7    0.00    0.16
   0 -12   7   -0.01    0.20
   0  12  -7   -0.11    0.27
   1 -12   7    1.72    0.29
  -1  12  -7    1.11    0.35
  -2  12  -7   -0.35    0.23
  -3  12  -7    1.32    0.39
  -4  12  -7    0.04    0.29
  -5  12  -7    1.79    0.42
  -6 -12  -7    0.43    0.21
  -6  12  -7    0.56    0.34
  -7 -12  -7    0.99    0.27
  -7  12  -7    0.74    0.35
  -8 -12  -7    0.17    0.22
  -8  12  -7    0.33    0.31
  -9 -12  -7    0.02    0.22
  -9  12  -7   -0.18    0.27
  -8 -13   7    5.52    0.52
   8  13  -7    5.26    0.63
  -7 -13   7   -0.17    0.22
  -6 -13   7    4.87    0.45
   6  13  -7    3.26    0.54
   5  13  -7   -0.01    0.32
   4  13  -7    8.09    0.73
   3  13  -7   -0.59    0.27
  -2 -13   7    6.23    0.49
   2  13  -7    5.12    0.62
  -1 -13   7    0.02    0.23
   1  13  -7    0.05    0.30
   0  13  -7    4.51    0.60
  -1  13  -7   -0.35    0.25
  -2  13  -7    8.30    0.73
  -3  13  -7    0.41    0.33
  -4  13  -7    9.07    0.73
  -5  13  -7    0.21    0.32
  -6  13  -7   10.33    0.79
  -7  13  -7    0.23    0.34
  -8  13  -7    4.75    0.61
   6  14  -7    0.37    0.38
   5  14  -7    1.09    0.40
   4  14  -7    0.24    0.35
   3  14  -7    0.13    0.35
   2  14  -7   -0.03    0.33
   1  14  -7    0.89    0.40
   0  14  -7    0.47    0.37
  -1  14  -7    1.04    0.41
  -2  14  -7   -0.32    0.32
  -3  14  -7    0.06    0.33
  -4  14  -7    0.47    0.37
  -5  14  -7    0.76    0.37
  -6  14  -7   -0.18    0.30
  -7  14  -7    0.27    0.35
 -16   0   8   16.27    0.90
 -15   0   8    0.16    0.25
 -14   0   8   12.13    0.64
 -14   0   8   11.28    0.68
 -13   0   8    0.42    0.24
 -13   0   8    0.35    0.21
 -12   0   8   53.25    1.55
 -12   0   8   53.76    1.67
 -11   0   8   13.34    0.60
 -11   0   8   13.36    0.68
  10   0  -8   48.76    1.79
 -10   0   8   50.48    1.41
 -10   0   8   51.68    1.53
   9   0  -8    4.01    0.49
  -9   0   8    3.19    0.31
  -9   0   8    3.96    0.36
   8   0  -8  105.81    3.08
   8   0  -8  110.51    2.26
  -8   0   8  109.61    2.61
  -8   0   8  111.29    2.77
   7   0  -8    0.10    0.17
   7   0  -8   -0.05    0.08
  -7   0   8   -0.05    0.12
  -7   0   8    0.07    0.11
  -6   0   8  311.79    7.15
   6   0  -8  309.54    7.61
  -6   0   8  309.80    6.90
  -5   0   8   20.53    0.61
   5   0  -8   18.87    0.80
  -5   0   8   19.87    0.66
  -4   0   8  245.95    5.56
   4   0  -8  235.87    5.91
   3   0  -8   51.56    1.53
  -3   0   8   52.57    1.52
  -3   0   8   51.61    1.34
   2   0  -8  548.80   13.32
  -2   0   8  573.40   12.93
  -2   0   8  580.39   13.32
  -1   0   8  251.81    5.86
  -1   0   8  259.39    6.19
   1   0  -8  258.42    6.20
   0   0   8  141.72    3.32
   0   0   8  144.74    3.56
   0   0  -8  139.73    3.34
   1   0   8  115.38    2.95
   2   0   8  171.76    4.25
  -2   0  -8  170.25    4.00
   2   0   8  171.28    3.94
  -3   0  -8  102.19    2.49
   3   0   8  104.40    2.47
   3   0   8  100.25    2.68
  -4   0  -8   75.01    1.90
  -5   0  -8  171.96    4.08
  -6   0  -8   42.46    1.23
  -6   0  -8   43.65    1.30
  -7   0  -8    1.80    0.26
  -7   0  -8    1.81    0.24
  -8   0  -8   73.26    2.06
  -8   0  -8   75.26    2.02
  -9   0  -8   22.91    0.94
  -9   0  -8   22.73    0.86
 -10   0  -8   46.26    1.47
 -10   0  -8   47.70    1.55
 -11   0  -8   38.98    1.33
 -11   0  -8   40.79    1.44
 -12   0  -8   16.42    0.88
 -12   0  -8   17.88    0.83
 -13   0  -8   22.21    1.00
 -13   0  -8   21.85    1.06
 -14   0  -8    8.58    0.72
 -14   0  -8    8.71    0.65
 -15   0  -8   18.56    0.99
 -16   0  -8   -0.46    0.24
 -17   0  -8    2.16    0.44
 -17  -1   8    0.02    0.26
 -16  -1   8    0.08    0.28
 -15  -1   8   -0.25    0.20
 -15  -1   8    0.07    0.23
 -15   1   8   -0.19    0.21
 -14  -1   8    0.15    0.25
 -14  -1   8    0.23    0.22
 -14   1   8    0.21    0.22
 -13  -1   8    0.24    0.22
 -13  -1   8    0.28    0.24
 -13   1   8    0.12    0.22
 -13   1   8    0.45    0.20
 -12  -1   8    0.37    0.24
 -12  -1   8    0.85    0.24
 -12   1   8    0.40    0.25
 -12   1   8    0.59    0.22
 -11  -1   8   -0.07    0.17
  11  -1  -8   -0.09    0.22
 -11  -1   8   -0.01    0.18
 -11   1   8    0.17    0.17
 -11   1   8   -0.22    0.18
  10  -1  -8    0.05    0.24
 -10  -1   8   -0.09    0.17
 -10  -1   8    0.04    0.15
 -10   1   8   -0.14    0.14
 -10   1   8   -0.26    0.17
  10   1  -8    0.15    0.22
  -9  -1   8    0.33    0.17
  -9  -1   8    0.18    0.16
   9  -1  -8    0.22    0.21
  -9   1   8    0.09    0.14
   9   1  -8    0.41    0.09
  -9   1   8    0.21    0.16
   9   1  -8    0.11    0.20
  -8  -1   8    0.20    0.15
  -8  -1   8    0.33    0.16
   8  -1  -8    0.36    0.21
   8   1  -8    0.26    0.20
  -8   1   8    0.42    0.14
   8   1  -8    0.36    0.10
  -8   1   8    0.42    0.16
  -7  -1   8    3.52    0.32
  -7  -1   8    3.45    0.29
   7  -1  -8    3.62    0.38
  -7   1   8    2.55    0.24
   7   1  -8    2.89    0.36
  -7   1   8    3.48    0.28
   7   1  -8    3.31    0.22
   6  -1  -8   27.07    1.05
  -6  -1   8   27.96    0.83
  -6  -1   8   28.05    0.89
  -6   1   8   28.42    0.78
  -6   1   8   28.87    0.88
   6   1  -8   28.19    0.76
   6   1  -8   27.75    1.07
  -5  -1   8    1.59    0.19
  -5  -1   8    1.77    0.20
   5  -1  -8    1.53    0.25
   5   1  -8    3.11    0.32
  -5   1   8    1.61    0.19
  -5   1   8    2.24    0.17
  -4  -1   8   -0.05    0.09
   4  -1  -8    0.15    0.13
   4   1  -8    0.03    0.12
  -4   1   8    0.03    0.09
  -3  -1   8    0.07    0.12
   3  -1  -8   -0.08    0.11
  -3  -1   8   -0.04    0.09
  -3   1   8   -0.15    0.08
  -3   1   8   -0.02    0.11
   3   1  -8   -0.06    0.11
   2  -1  -8    5.41    0.35
  -2  -1   8    4.81    0.35
  -2  -1   8    5.08    0.28
  -2   1   8    5.43    0.28
  -2   1   8    5.67    0.35
   2   1  -8    5.13    0.35
  -1  -1   8   15.59    0.62
   1  -1  -8   15.33    0.52
  -1  -1   8   15.42    0.51
   1  -1  -8   15.90    0.63
  -1   1   8   15.34    0.61
  -1   1   8   15.68    0.50
   1   1  -8   15.11    0.62
   0  -1  -8    0.54    0.12
   0  -1   8    0.58    0.15
   0  -1  -8    0.51    0.15
   0  -1   8    0.53    0.12
   0   1  -8    0.45    0.11
   0   1   8    0.52    0.11
   0   1   8    0.77    0.15
   0   1  -8    0.37    0.15
   1  -1   8    2.33    0.24
  -1  -1  -8    1.97    0.19
   1   1   8    2.57    0.25
   1   1   8    2.28    0.20
  -1   1  -8    2.16    0.20
  -2  -1  -8    4.10    0.25
  -2   1  -8    4.06    0.26
   2   1   8    3.92    0.29
   2   1   8    3.95    0.27
   3  -1   8   48.77    1.30
   3  -1   8   48.69    1.43
  -3  -1  -8   48.05    1.27
   3   1   8   43.84    1.40
  -4  -1  -8    5.84    0.33
  -4  -1  -8    5.74    0.35
  -4   1  -8    6.29    0.33
  -5  -1  -8    1.60    0.22
  -5  -1  -8    1.98    0.22
  -5   1  -8    1.78    0.21
  -6  -1  -8   12.88    0.58
  -6  -1  -8   12.37    0.54
  -6   1  -8   12.91    0.53
  -7  -1  -8   -0.07    0.14
  -7  -1  -8   -0.12    0.12
  -7   1  -8   -0.14    0.12
  -8  -1  -8    1.62    0.26
  -8  -1  -8    1.39    0.26
  -8   1  -8    1.54    0.24
  -9  -1  -8    0.50    0.21
  -9  -1  -8    0.71    0.24
  -9   1  -8    1.28    0.28
  -9   1  -8    0.62    0.24
 -10  -1  -8    0.68    0.25
 -10  -1  -8    0.83    0.27
 -10   1  -8    1.20    0.28
 -10   1  -8    1.12    0.28
 -11  -1  -8    1.44    0.31
 -11  -1  -8    1.98    0.32
 -11   1  -8    1.59    0.29
 -11   1  -8    1.73    0.33
 -12  -1  -8    0.35    0.24
 -12  -1  -8   -0.03    0.21
 -12   1  -8    0.39    0.27
 -12   1  -8    0.33    0.23
 -13  -1  -8    1.64    0.37
 -13  -1  -8    1.39    0.32
 -13   1  -8    1.76    0.33
 -13   1  -8    1.40    0.37
 -14  -1  -8    0.78    0.31
 -14  -1  -8    0.73    0.35
 -14   1  -8    0.53    0.31
 -14   1  -8    0.51    0.32
 -15  -1  -8   -0.08    0.28
 -15   1  -8    0.16    0.30
 -16  -1  -8   -0.22    0.27
 -16   1  -8   -0.03    0.29
 -17  -1  -8    0.00    0.27
 -17  -2   8    0.21    0.30
 -16  -2   8    7.81    0.67
 -15  -2   8    0.28    0.25
 -15  -2   8    0.08    0.24
 -14  -2   8   11.48    0.72
 -14  -2   8   10.84    0.66
 -13  -2   8    0.13    0.22
 -13  -2   8    0.51    0.25
 -13   2   8    0.15    0.21
 -12  -2   8   38.11    1.32
 -12  -2   8   38.43    1.26
 -12   2   8   39.24    1.17
 -12   2   8   37.58    1.28
 -11  -2   8    4.00    0.37
  11  -2  -8    3.87    0.51
 -11  -2   8    3.08    0.37
 -11   2   8    4.47    0.34
 -11   2   8    3.07    0.35
  10  -2  -8   22.79    1.09
 -10  -2   8   23.35    0.83
 -10  -2   8   22.93    0.89
 -10   2   8   23.53    0.76
 -10   2   8   23.90    0.86
   9  -2  -8    1.95    0.33
  -9  -2   8    1.72    0.25
  -9  -2   8    1.89    0.24
   9   2  -8    2.03    0.18
  -9   2   8    1.96    0.25
  -9   2   8    2.37    0.24
   9   2  -8    1.67    0.33
  -8  -2   8   45.63    1.35
   8  -2  -8   43.65    1.55
  -8  -2   8   45.88    1.29
   8   2  -8   44.92    1.11
  -8   2   8   48.06    1.33
   8   2  -8   46.87    1.61
  -8   2   8   45.53    1.19
  -7  -2   8    3.82    0.30
   7  -2  -8    4.39    0.42
   7  -2  -8    4.23    0.19
  -7  -2   8    3.52    0.33
  -7   2   8    4.34    0.25
  -7   2   8    4.03    0.30
   7   2  -8    3.24    0.39
   7   2  -8    4.03    0.26
  -6  -2   8  176.23    3.98
   6  -2  -8  173.04    4.43
  -6  -2   8  169.05    4.10
  -6   2   8  176.28    3.87
   6   2  -8  169.71    4.45
   6   2  -8  168.65    3.67
  -6   2   8  173.13    4.08
   5  -2  -8   20.81    0.84
  -5  -2   8   21.97    0.72
   5   2  -8   21.25    0.86
   5   2  -8   20.89    0.66
  -5   2   8   21.50    0.69
  -5   2   8   22.13    0.59
  -4  -2   8  110.93    2.89
  -4  -2   8  108.04    2.63
   4  -2  -8  108.22    2.86
   4   2  -8  108.26    2.88
   4   2  -8  107.51    2.42
  -4   2   8  106.66    2.59
  -3  -2   8    0.42    0.14
  -3  -2   8    0.29    0.11
   3  -2  -8    0.10    0.12
  -3   2   8    0.20    0.09
   3   2  -8    0.13    0.12
   2  -2  -8  258.49    6.32
  -2  -2   8  267.86    6.35
  -2  -2   8  260.07    6.00
  -2   2   8  272.84    6.31
  -2   2   8  256.81    5.97
   2   2  -8  254.50    6.34
  -1  -2   8   58.30    1.49
   1  -2  -8   59.23    1.65
   1  -2  -8   57.76    1.49
  -1  -2   8   60.57    1.67
  -1   2   8   57.95    1.44
  -1   2   8   59.08    1.62
  -1   2   8   57.66    1.46
   0  -2  -8  111.69    2.91
   0  -2  -8  115.89    2.71
   0  -2   8  114.00    2.92
   0   2   8  114.49    2.88
   0   2   8  112.58    2.62
   0   2   8  111.37    2.67
   1  -2   8    5.34    0.35
  -1  -2  -8    4.95    0.27
  -1   2  -8    5.22    0.28
   1   2   8    5.53    0.33
   1   2   8    5.32    0.26
  -2  -2  -8  236.47    5.36
   2   2   8  229.45    5.62
  -2   2  -8  229.81    5.35
   2   2   8  232.44    5.22
   3  -2   8   91.61    2.49
  -3  -2  -8   91.66    2.28
  -3  -2  -8   95.01    2.30
  -3   2  -8   94.52    2.29
  -4  -2  -8  219.77    5.08
  -4  -2  -8  220.55    5.15
  -4   2  -8  222.38    5.14
  -5  -2  -8  110.47    2.73
  -5  -2  -8  109.72    2.72
  -5   2  -8  110.39    2.71
  -6  -2  -8   80.44    2.14
  -6  -2  -8   84.75    2.13
  -6   2  -8   80.49    2.10
  -7  -2  -8   14.09    0.65
  -7  -2  -8   14.11    0.61
  -7   2  -8   15.76    0.62
  -8  -2  -8   70.41    1.91
  -8  -2  -8   68.14    1.94
  -8   2  -8   68.10    1.87
  -9  -2  -8   22.72    0.95
  -9  -2  -8   23.97    0.91
  -9   2  -8   26.29    0.92
 -10  -2  -8   26.82    1.07
 -10  -2  -8   25.70    1.00
 -10   2  -8   27.78    1.01
 -11  -2  -8   24.71    1.01
 -11  -2  -8   25.26    1.07
 -11   2  -8   25.65    0.99
 -12  -2  -8   31.03    1.25
 -12  -2  -8   29.00    1.15
 -12   2  -8   30.94    1.15
 -13  -2  -8    6.85    0.56
 -13  -2  -8    5.91    0.58
 -13   2  -8    5.90    0.54
 -14  -2  -8   11.67    0.75
 -14   2  -8   10.96    0.74
 -15  -2  -8   10.43    0.77
 -16  -2  -8    1.76    0.42
 -16  -3   8    0.06    0.27
 -15  -3   8    0.12    0.25
 -14  -3   8    0.34    0.27
 -14  -3   8    0.48    0.25
 -13  -3   8    1.39    0.32
 -13  -3   8    1.93    0.34
  12  -3  -8    0.33    0.28
 -12  -3   8    0.15    0.22
 -12  -3   8   -0.17    0.22
 -12   3   8   -0.04    0.19
  11  -3  -8    3.16    0.48
 -11  -3   8    3.28    0.35
 -11  -3   8    4.47    0.45
 -11   3   8    2.88    0.34
  10  -3  -8    0.10    0.22
 -10  -3   8    0.05    0.18
 -10  -3   8    0.35    0.19
 -10   3   8    0.17    0.17
 -10   3   8    0.27    0.14
  -9  -3   8    0.31    0.17
   9  -3  -8    0.13    0.19
  -9  -3   8    0.26    0.17
  -9   3   8    0.24    0.16
   9   3  -8    0.30    0.13
  -9   3   8    0.29    0.12
   8  -3  -8    1.25    0.28
  -8  -3   8    0.95    0.21
  -8  -3   8    1.07    0.21
  -8   3   8    1.08    0.21
   8   3  -8    1.09    0.29
   8   3  -8    1.10    0.19
  -8   3   8    1.33    0.16
  -7  -3   8    4.24    0.34
   7  -3  -8    4.82    0.45
  -7  -3   8    4.58    0.33
   7  -3  -8    4.85    0.23
   7   3  -8    4.10    0.42
   7   3  -8    4.34    0.30
  -7   3   8    4.67    0.33
  -7   3   8    5.07    0.26
   6  -3  -8   23.28    0.94
  -6  -3   8   23.92    0.80
  -6  -3   8   23.81    0.78
  -6   3   8   23.63    0.63
   6   3  -8   23.57    0.74
  -6   3   8   23.89    0.76
  -5  -3   8   11.91    0.50
  -5  -3   8   11.74    0.51
   5  -3  -8   13.21    0.63
  -5   3   8   12.72    0.47
   5   3  -8   12.72    0.50
  -5   3   8   12.87    0.37
   4  -3  -8    0.40    0.15
  -4  -3   8   -0.02    0.10
  -4  -3   8    0.15    0.14
  -4   3   8    0.19    0.06
   4   3  -8   -0.02    0.11
  -4   3   8    0.04    0.09
   4   3  -8    0.16    0.13
  -3  -3   8   15.04    0.64
  -3  -3   8   12.84    0.49
   3  -3  -8   12.52    0.57
   3   3  -8   12.88    0.52
  -3   3   8   13.14    0.45
   3   3  -8   13.46    0.60
  -2  -3   8    0.47    0.12
  -2  -3   8    0.44    0.15
   2  -3  -8    0.41    0.14
  -2   3   8    0.55    0.10
  -2   3   8    0.60    0.14
   2   3  -8    0.50    0.15
  -2   3   8    0.36    0.08
   1  -3  -8   -0.02    0.08
  -1  -3   8    0.06    0.10
   1  -3  -8    0.03    0.10
  -1  -3   8   -0.03    0.10
   1  -3  -8   -0.11    0.08
  -1   3   8    0.00    0.06
   1   3  -8   -0.08    0.09
  -1   3   8    0.08    0.10
  -1   3   8   -0.05    0.07
   0  -3  -8    4.73    0.27
   0  -3  -8    4.59    0.32
   0  -3   8    5.05    0.34
   0   3   8    5.57    0.32
   0   3   8    4.66    0.23
   0   3  -8    4.52    0.32
   0   3   8    5.68    0.25
  -1  -3  -8    4.79    0.26
   1  -3   8    5.11    0.34
   1   3   8    4.86    0.25
   1   3   8    4.63    0.24
   1   3   8    5.22    0.32
  -2  -3  -8   35.78    1.02
  -2  -3  -8   35.29    1.02
  -2   3  -8   37.13    1.02
   2   3   8   40.36    1.01
   2   3   8   37.14    1.13
  -3  -3  -8    2.87    0.25
  -3  -3  -8    2.86    0.25
   3  -3   8    2.74    0.29
   3   3   8    2.43    0.26
   3   3   8    2.91    0.23
  -3   3  -8    3.04    0.25
  -4  -3  -8   15.22    0.60
  -4  -3  -8   15.08    0.58
  -4   3  -8   15.85    0.57
   4   3   8   16.19    0.67
  -5  -3  -8    1.11    0.20
  -5  -3  -8    0.96    0.18
  -5   3  -8    0.79    0.16
  -6  -3  -8   -0.16    0.14
  -6  -3  -8   -0.29    0.12
  -7  -3  -8    4.28    0.34
  -7  -3  -8    3.75    0.36
  -7   3  -8    4.30    0.32
  -8  -3  -8    6.86    0.49
  -8  -3  -8    7.20    0.46
  -8   3  -8    7.17    0.44
  -9  -3  -8    0.04    0.19
  -9  -3  -8    0.33    0.19
  -9   3  -8    0.33    0.19
 -10  -3  -8    1.52    0.31
 -10  -3  -8    1.35    0.32
 -10   3  -8    1.75    0.29
 -11  -3  -8    1.41    0.31
 -11  -3  -8    0.88    0.26
 -11   3  -8    1.13    0.25
 -12  -3  -8    4.55    0.46
 -12  -3  -8    4.55    0.51
 -12   3  -8    4.79    0.47
 -13  -3  -8    1.56    0.33
 -13  -3  -8    1.46    0.36
 -13   3  -8    1.64    0.33
 -14  -3  -8    0.04    0.28
 -15  -3  -8   -0.15    0.28
 -16  -3  -8    0.36    0.33
 -16  -4   8    6.43    0.65
 -15  -4   8    0.42    0.28
 -14  -4   8    5.90    0.55
 -13  -4   8    0.59    0.25
 -13  -4   8    0.80    0.28
  12  -4  -8   36.15    1.55
 -12  -4   8   39.57    1.31
 -12  -4   8   36.75    1.32
 -11  -4   8    1.67    0.30
  11  -4  -8    2.40    0.42
 -11  -4   8    2.45    0.33
 -10  -4   8   44.86    1.39
 -10  -4   8   46.00    1.45
  10  -4  -8   42.88    1.64
 -10   4   8   46.44    1.35
  10   4  -8   47.66    1.20
   9  -4  -8    1.22    0.29
  -9  -4   8    1.15    0.23
  -9  -4   8    1.48    0.26
  -9   4   8    1.56    0.23
   9   4  -8    2.03    0.23
  -9   4   8    1.78    0.17
   8  -4  -8   69.25    2.20
  -8  -4   8   72.91    1.95
  -8  -4   8   71.90    2.00
  -8   4   8   76.35    1.92
  -8   4   8   74.12    1.73
   8   4  -8   75.63    1.79
   8   4  -8   76.48    2.31
   7  -4  -8    2.22    0.32
  -7  -4   8    2.85    0.29
  -7  -4   8    2.13    0.26
  -7   4   8    2.79    0.16
   7   4  -8    2.82    0.38
   7   4  -8    3.02    0.28
  -7   4   8    2.82    0.28
   6  -4  -8  103.64    2.91
  -6  -4   8  105.75    2.63
  -6  -4   8  105.27    2.68
   6   4  -8  110.18    2.97
  -6   4   8  111.73    2.62
  -6   4   8  107.57    2.38
   6   4  -8  108.38    2.48
  -5  -4   8   11.67    0.51
   5  -4  -8   11.65    0.59
  -5  -4   8   12.03    0.51
  -5   4   8   12.02    0.45
   5   4  -8   12.06    0.63
   5   4  -8   12.37    0.52
   4  -4  -8   40.56    1.29
  -4  -4   8   41.13    1.34
  -4  -4   8   40.83    1.15
   4   4  -8   41.21    1.15
  -4   4   8   41.68    1.08
   4   4  -8   40.61    1.31
  -3  -4   8    0.29    0.14
  -3  -4   8    0.13    0.11
   3  -4  -8    0.30    0.13
   3   4  -8    0.16    0.13
  -3   4   8    0.33    0.05
   3   4  -8    0.16    0.13
  -3   4   8    0.14    0.08
  -2  -4   8   89.89    2.40
   2  -4  -8   95.83    2.17
   2  -4  -8   88.94    2.35
  -2  -4   8   85.33    2.17
   2  -4  -8   86.90    2.16
  -2   4   8   86.07    2.00
   2   4  -8   89.28    2.38
   2   4  -8   87.54    2.12
  -2   4   8   88.20    2.09
   1  -4  -8   51.37    1.50
  -1  -4   8   53.90    1.56
   1  -4  -8   56.86    1.37
  -1  -4   8   51.98    1.38
   1  -4  -8   52.72    1.36
   1   4  -8   48.23    1.53
  -1   4   8   52.26    1.25
   1   4  -8   54.90    1.42
  -1   4   8   55.06    1.46
  -1   4   8   51.27    1.29
   0  -4   8  100.96    2.66
   0  -4  -8  100.97    2.42
   0   4   8  102.55    2.56
   0   4   8   99.44    2.31
   0   4   8   99.68    2.35
   1  -4   8   11.73    0.55
  -1  -4  -8   11.66    0.45
  -1  -4  -8   12.46    0.45
   1   4   8   11.96    0.50
   1   4   8   12.28    0.40
   1   4   8   12.49    0.43
  -2  -4  -8  292.96    6.71
  -2  -4  -8  288.54    6.55
   2  -4   8  294.22    7.09
   2   4   8  295.42    6.53
   2   4   8  291.68    6.64
   2   4   8  294.19    6.99
   3  -4   8   19.97    0.79
  -3  -4  -8   19.93    0.66
  -3  -4  -8   20.11    0.68
   3   4   8   19.74    0.73
  -3   4  -8   19.31    0.63
  -4  -4  -8  129.51    3.17
  -4  -4  -8  127.66    3.20
  -4   4  -8  133.70    3.18
   4   4   8  140.81    3.44
  -5  -4  -8   82.92    2.15
  -5  -4  -8   83.72    2.15
  -5   4  -8   85.02    2.10
   5   4   8   83.04    2.30
  -6  -4  -8   58.20    1.66
  -6  -4  -8   59.31    1.63
  -6   4  -8   60.36    1.59
  -7  -4  -8   28.29    0.96
  -7   4  -8   29.90    0.94
  -8  -4  -8   35.45    1.20
  -8  -4  -8   32.80    1.12
  -8   4  -8   35.06    1.08
  -9  -4  -8   18.71    0.81
  -9  -4  -8   20.31    0.87
  -9   4  -8   20.85    0.78
 -10  -4  -8   12.27    0.66
 -10  -4  -8   12.29    0.70
 -10   4  -8   11.93    0.61
 -11  -4  -8    2.50    0.38
 -11  -4  -8    2.22    0.34
 -11   4  -8    2.39    0.33
 -12  -4  -8    7.45    0.55
 -12  -4  -8    8.14    0.62
 -13  -4  -8    3.83    0.51
 -13  -4  -8    4.13    0.48
 -14  -4  -8    9.14    0.67
 -15  -4  -8    4.73    0.55
 -15  -5   8   -0.21    0.26
 -14  -5   8   -0.16    0.25
 -13  -5   8    1.13    0.30
  13  -5  -8    1.11    0.37
 -13  -5   8    0.99    0.31
 -12  -5   8    0.51    0.25
 -12  -5   8    0.62    0.27
  12  -5  -8    0.75    0.34
  11  -5  -8    0.02    0.23
 -11  -5   8    0.09    0.22
 -11  -5   8   -0.17    0.19
  10  -5  -8    0.04    0.22
 -10  -5   8   -0.04    0.19
 -10  -5   8    0.15    0.21
  10   5  -8    0.12    0.19
   9  -5  -8    0.80    0.28
  -9  -5   8    1.53    0.29
  -9  -5   8    1.51    0.26
   9   5  -8    1.85    0.26
  -8  -5   8    6.38    0.43
  -8  -5   8    6.01    0.43
   8  -5  -8    5.93    0.51
   8   5  -8    6.71    0.43
  -7  -5   8    6.56    0.41
   7  -5  -8    6.58    0.48
  -7  -5   8    6.63    0.41
   7   5  -8    7.36    0.55
   7   5  -8    7.16    0.43
  -7   5   8    6.81    0.35
  -6  -5   8    2.65    0.27
  -6  -5   8    2.05    0.26
   6  -5  -8    2.07    0.30
   6   5  -8    3.02    0.36
  -6   5   8    2.20    0.20
   6   5  -8    2.39    0.28
  -5  -5   8   -0.19    0.14
  -5  -5   8   -0.32    0.13
   5  -5  -8   -0.30    0.13
   5   5  -8   -0.37    0.14
   5   5  -8   -0.04    0.15
  -5   5   8   -0.30    0.08
  -4  -5   8   22.25    0.89
   4  -5  -8   21.70    0.83
  -4  -5   8   22.29    0.74
   4   5  -8   23.50    0.88
   4   5  -8   21.83    0.78
  -4   5   8   22.58    0.63
   3  -5  -8   25.35    0.90
   3  -5  -8   28.32    0.81
  -3  -5   8   25.34    0.81
  -3  -5   8   26.42    0.98
  -3   5   8   26.53    0.69
   3   5  -8   25.57    0.87
   3   5  -8   26.10    0.94
   2  -5  -8    8.27    0.36
   2  -5  -8    8.15    0.43
  -2  -5   8    8.01    0.38
  -2  -5   8    7.23    0.45
   2  -5  -8    7.69    0.34
   2   5  -8    7.60    0.46
  -2   5   8    7.52    0.23
   2   5  -8    7.98    0.45
   1  -5  -8    6.88    0.32
   1  -5  -8    6.25    0.30
  -1  -5   8    5.87    0.41
  -1  -5   8    6.54    0.34
   1  -5  -8    6.04    0.36
  -1   5   8    5.94    0.24
   1   5  -8    5.95    0.43
   0  -5   8    4.14    0.34
   0  -5  -8    4.56    0.33
   0  -5  -8    4.48    0.27
   0   5  -8    4.32    0.36
   0   5   8    3.73    0.23
   0   5   8    3.91    0.18
   0   5   8    4.48    0.28
  -1  -5  -8    3.90    0.26
   1  -5   8    4.16    0.35
  -1  -5  -8    4.47    0.28
   1   5   8    4.47    0.29
   1   5   8    3.91    0.25
  -1   5  -8    4.81    0.37
   1   5   8    4.48    0.21
  -2  -5  -8    1.51    0.18
   2  -5   8    1.16    0.21
  -2  -5  -8    1.46    0.18
  -2   5  -8    1.90    0.28
   2   5   8    1.47    0.13
   2   5   8    1.60    0.18
  -3  -5  -8   13.30    0.52
  -3  -5  -8   12.23    0.50
   3   5   8   13.02    0.43
  -4  -5  -8   12.69    0.54
  -4  -5  -8   12.64    0.52
  -5  -5  -8    0.14    0.14
  -5  -5  -8    0.00    0.14
  -5   5  -8   -0.06    0.11
  -6  -5  -8   18.49    0.71
  -6  -5  -8   18.75    0.75
  -6   5  -8   19.17    0.67
  -7  -5  -8    7.81    0.45
  -7  -5  -8    7.52    0.50
  -7   5  -8    7.72    0.42
  -8  -5  -8    0.09    0.17
  -8  -5  -8   -0.07    0.20
  -8   5  -8    0.03    0.15
  -9  -5  -8    1.69    0.31
  -9  -5  -8    1.42    0.26
  -9   5  -8    1.29    0.24
 -10  -5  -8    3.46    0.39
 -10  -5  -8    4.28    0.46
 -11  -5  -8   -0.11    0.21
 -11  -5  -8   -0.06    0.19
 -11   5  -8   -0.17    0.18
 -12  -5  -8    0.08    0.21
 -12  -5  -8    0.70    0.29
 -12   5  -8    0.21    0.21
 -13  -5  -8    2.05    0.38
 -14  -5  -8    1.34    0.35
 -15  -5  -8   -0.12    0.27
 -14  -6   8   11.67    0.77
 -13  -6   8    0.05    0.24
 -12  -6   8   18.41    0.88
  12  -6  -8   17.70    1.03
 -12  -6   8   19.63    0.89
  11  -6  -8    1.86    0.38
 -11  -6   8    0.05    0.22
 -11  -6   8    0.08    0.20
  10  -6  -8   18.70    0.97
 -10  -6   8   19.62    0.84
 -10  -6   8   19.78    0.85
  10   6  -8   20.64    0.75
  -9  -6   8    2.37    0.32
   9  -6  -8    2.79    0.39
  -9  -6   8    2.60    0.33
   9   6  -8    3.67    0.36
  -8  -6   8   28.39    0.99
  -8  -6   8   26.23    0.96
   8  -6  -8   26.29    1.09
   8   6  -8   26.92    0.92
  -7  -6   8    1.12    0.24
   7  -6  -8    1.39    0.27
  -7  -6   8    1.56    0.25
   7   6  -8    1.61    0.27
  -6  -6   8   66.22    1.81
   6  -6  -8   64.11    1.96
  -6  -6   8   66.11    1.80
   6   6  -8   70.04    2.03
   6   6  -8   66.97    1.76
   5  -6  -8    2.34    0.29
  -5  -6   8    2.17    0.25
  -5  -6   8    1.80    0.25
   5   6  -8    2.02    0.30
   5   6  -8    1.80    0.28
   4  -6  -8   94.51    2.16
  -4  -6   8   84.57    2.18
   4  -6  -8   82.08    2.32
   4   6  -8   82.82    2.15
   4   6  -8   84.96    2.37
   3  -6  -8   -0.15    0.12
   3  -6  -8    0.11    0.14
  -3  -6   8    0.14    0.17
  -3  -6   8    0.01    0.13
   3   6  -8    0.42    0.20
   3   6  -8    0.20    0.17
   2  -6  -8   92.21    2.52
  -2  -6   8   95.54    2.39
  -2  -6   8   98.99    2.64
   2  -6  -8  106.64    2.36
   2  -6  -8   94.92    2.34
   2   6  -8   93.20    2.37
   2   6  -8   96.15    2.56
  -1  -6   8   12.35    0.60
   1  -6  -8   11.76    0.45
   1  -6  -8   12.27    0.54
  -1  -6   8   11.79    0.48
  -1   6   8   11.75    0.36
   1   6  -8   12.42    0.60
   0  -6  -8  147.52    3.61
   0  -6   8  145.15    3.67
   0  -6  -8  141.65    3.36
   0  -6  -8  140.96    3.26
   0   6   8  140.06    3.22
   0   6  -8  141.73    3.32
   1  -6   8    9.96    0.55
  -1  -6  -8   10.36    0.43
  -1  -6  -8   11.11    0.43
   1   6   8   10.50    0.40
  -1   6  -8   10.74    0.57
  -2  -6  -8   84.48    2.07
  -2  -6  -8   83.87    2.05
   2  -6   8   83.56    2.31
   2   6   8   81.18    2.01
  -2   6  -8   83.51    2.14
  -3  -6  -8   21.37    0.70
  -3  -6  -8   20.40    0.67
   3   6   8   17.66    0.53
  -3   6  -8   21.32    0.82
  -4  -6  -8   62.19    1.64
   4  -6   8   59.40    1.81
  -4  -6  -8   60.38    1.62
   4   6   8   61.22    1.49
  -4   6  -8   61.42    1.69
  -5  -6  -8   18.32    0.68
  -5  -6  -8   17.65    0.70
  -5   6  -8   18.59    0.78
  -6  -6  -8   27.61    0.94
  -6  -6  -8   27.53    0.97
  -6   6  -8   29.93    0.86
  -6   6  -8   27.36    1.02
  -7  -6  -8   20.17    0.78
  -7  -6  -8   21.08    0.85
  -7   6  -8   20.33    0.86
  -8  -6  -8   25.63    0.93
  -8  -6  -8   24.75    0.98
  -8   6  -8   24.06    0.96
  -9  -6  -8   16.27    0.79
  -9  -6  -8   16.76    0.76
  -9   6  -8   17.07    0.78
 -10  -6  -8   14.74    0.75
 -10  -6  -8   16.21    0.81
 -10   6  -8   15.70    0.75
 -11  -6  -8   11.65    0.73
 -11  -6  -8   11.63    0.67
 -11   6  -8   13.07    0.70
 -12  -6  -8   12.34    0.78
 -12  -6  -8   10.42    0.67
 -13  -6  -8    7.35    0.61
 -14  -6  -8    2.86    0.43
 -14  -7   8    1.07    0.35
 -13  -7   8    0.00    0.25
 -12  -7   8   -0.17    0.22
 -11  -7   8   -0.01    0.20
 -11  -7   8    0.01    0.23
 -10  -7   8   -0.14    0.21
  10  -7  -8    0.35    0.24
 -10  -7   8    0.24    0.22
  10   7  -8    0.08    0.20
   9  -7  -8    0.00    0.19
  -9  -7   8    0.22    0.21
  -9  -7   8   -0.14    0.19
   9   7  -8    0.15    0.21
   8  -7  -8    3.37    0.41
  -8  -7   8    3.98    0.38
  -8  -7   8    4.09    0.40
   8   7  -8    4.60    0.42
   7  -7  -8   10.22    0.62
  -7  -7   8    9.31    0.55
  -7  -7   8   10.45    0.55
   7   7  -8   10.51    0.59
  -6  -7   8    2.23    0.27
  -6  -7   8    2.07    0.30
   6  -7  -8    2.51    0.32
   6   7  -8    2.51    0.35
   5  -7  -8    0.52    0.20
  -5  -7   8    0.46    0.18
  -5  -7   8    0.21    0.20
   5   7  -8    0.64    0.23
   5   7  -8    0.60    0.21
  -4  -7   8    0.20    0.15
  -4  -7   8    0.16    0.17
   4  -7  -8    0.17    0.15
   4   7  -8   -0.14    0.19
   4   7  -8    0.17    0.16
   3  -7  -8   19.32    0.74
  -3  -7   8   20.21    0.84
  -3  -7   8   18.35    0.67
   3   7  -8   20.50    0.82
   3   7  -8   17.91    0.76
   2  -7  -8   11.42    0.54
  -2  -7   8   12.20    0.62
   2  -7  -8   11.24    0.44
  -2  -7   8   11.80    0.49
   2   7  -8   11.94    0.62
  -1  -7   8    3.45    0.31
   1  -7  -8    3.69    0.31
   1  -7  -8    3.43    0.25
  -1  -7   8    3.47    0.36
   1   7  -8    3.22    0.38
   0  -7   8   27.27    0.98
   0  -7   8   26.70    0.83
   0  -7  -8   27.04    0.79
   0  -7  -8   26.69    0.76
   0   7  -8   27.63    1.01
   0   7   8   25.55    0.72
  -1  -7  -8   -0.05    0.11
  -1  -7  -8   -0.11    0.11
   1  -7   8   -0.16    0.15
  -1   7  -8   -0.10    0.18
   1   7   8   -0.05    0.09
   2  -7   8    4.71    0.38
  -2  -7  -8    4.21    0.29
  -2  -7  -8    3.63    0.29
  -2   7  -8    4.62    0.42
   2   7   8    3.47    0.29
  -3  -7  -8    0.87    0.18
   3  -7   8    0.99    0.23
  -3  -7  -8    0.78    0.16
  -3   7  -8    0.98    0.25
  -4  -7  -8    5.18    0.38
   4  -7   8    6.33    0.49
  -4  -7  -8    5.00    0.35
  -4   7  -8    5.94    0.47
  -5  -7  -8    4.62    0.35
  -5  -7  -8    4.60    0.39
  -5   7  -8    5.33    0.47
  -6  -7  -8    2.40    0.32
  -6  -7  -8    2.03    0.27
  -6   7  -8    2.31    0.35
  -7  -7  -8   11.04    0.62
  -7  -7  -8   10.14    0.56
  -7   7  -8   11.96    0.67
  -8  -7  -8    0.28    0.22
  -8  -7  -8   -0.04    0.19
  -8   7  -8    0.20    0.23
  -9  -7  -8    3.33    0.40
  -9  -7  -8    2.52    0.33
  -9   7  -8    3.43    0.43
 -10  -7  -8    1.55    0.34
 -10  -7  -8    1.19    0.28
 -10   7  -8    1.72    0.34
 -11  -7  -8    0.04    0.23
 -11  -7  -8    0.27    0.27
 -11   7  -8   -0.08    0.24
 -12  -7  -8   -0.13    0.23
 -13  -7  -8    1.18    0.33
 -13  -8   8    0.52    0.30
 -12  -8   8    5.21    0.51
 -11  -8   8    0.01    0.22
 -10  -8   8   11.52    0.67
 -10  -8   8   11.70    0.66
  10   8  -8   10.91    0.62
  -9  -8   8    0.70    0.24
  -9  -8   8    0.57    0.24
   9   8  -8    0.76    0.26
  -8  -8   8   22.01    0.88
   8  -8  -8   20.37    0.94
  -8  -8   8   21.57    0.90
   8   8  -8   23.00    0.91
  -7  -8   8    0.13    0.19
   7  -8  -8   -0.15    0.17
  -7  -8   8   -0.10    0.19
   7   8  -8    0.07    0.22
   6  -8  -8   38.98    1.32
  -6  -8   8   40.00    1.21
  -6  -8   8   37.89    1.26
   6   8  -8   38.37    1.27
   5  -8  -8    2.81    0.32
  -5  -8   8    2.63    0.33
  -5  -8   8    3.52    0.34
   5   8  -8    2.96    0.39
   4  -8  -8   73.78    2.04
  -4  -8   8   71.27    1.97
  -4  -8   8   73.27    1.92
   4   8  -8   73.17    2.01
  -3  -8   8   30.59    0.98
   3  -8  -8   32.79    1.06
  -3  -8   8   32.89    1.20
   3   8  -8   33.87    1.16
   2  -8  -8   46.04    1.23
   2  -8  -8   44.66    1.36
  -2  -8   8   46.75    1.50
  -2  -8   8   45.65    1.28
   2   8  -8   46.44    1.45
   1  -8  -8   20.45    0.66
  -1  -8   8   20.68    0.85
  -1  -8   8   19.48    0.69
   1  -8  -8   19.82    0.76
   1   8  -8   21.11    0.88
   0  -8   8   86.93    2.40
   0  -8  -8   87.85    2.12
   0  -8   8   85.60    2.16
   0  -8  -8   86.51    2.05
   0   8  -8   82.52    2.27
   1  -8   8   20.78    0.87
  -1  -8  -8   22.91    0.71
  -1  -8  -8   21.35    0.70
  -1   8  -8   22.20    0.91
  -2  -8  -8   23.80    0.77
   2  -8   8   23.56    0.93
  -2  -8  -8   23.52    0.75
  -2   8  -8   23.62    0.96
  -3  -8  -8   10.46    0.46
  -3  -8  -8   11.13    0.50
   3  -8   8   10.59    0.60
  -3   8  -8   11.36    0.64
  -4  -8  -8   12.92    0.58
  -4  -8  -8   12.45    0.53
  -4   8  -8   12.19    0.68
  -5  -8  -8   15.96    0.63
   5  -8   8   15.48    0.76
  -5  -8  -8   15.94    0.69
  -5   8  -8   14.80    0.76
  -6  -8  -8   27.65    0.96
  -6  -8  -8   26.61    1.00
  -6   8  -8   29.48    1.10
  -7  -8  -8   12.22    0.61
  -7  -8  -8   12.25    0.66
  -7   8  -8   11.16    0.68
  -8  -8  -8   16.90    0.76
  -8  -8  -8   17.54    0.83
  -8   8  -8   17.74    0.86
  -9  -8  -8    7.25    0.58
  -9  -8  -8    6.41    0.50
  -9   8  -8    7.31    0.57
 -10  -8  -8   18.83    0.93
 -10  -8  -8   17.86    0.86
 -10   8  -8   21.19    0.93
 -11  -8  -8    6.03    0.54
 -11   8  -8    6.33    0.55
 -12  -8  -8    9.12    0.66
 -13  -8  -8    5.41    0.54
 -12  -9   8   -0.04    0.27
 -11  -9   8    1.57    0.35
 -10  -9   8   -0.10    0.22
  10   9  -8   -0.12    0.22
  -9  -9   8    0.20    0.23
  -9  -9   8   -0.07    0.19
   9   9  -8    0.29    0.23
  -8  -9   8   -0.06    0.19
  -8  -9   8    0.00    0.23
   8   9  -8   -0.23    0.20
  -7  -9   8    2.90    0.37
  -7  -9   8    2.78    0.33
   7   9  -8    3.20    0.43
  -6  -9   8    3.24    0.38
  -6  -9   8    4.28    0.40
   6  -9  -8    4.11    0.39
   6   9  -8    4.41    0.49
  -5  -9   8    0.32    0.24
  -5  -9   8    0.61    0.21
   5  -9  -8    0.33    0.19
   5   9  -8    0.72    0.28
   4  -9  -8    1.52    0.25
  -4  -9   8    1.32    0.24
  -4  -9   8    0.97    0.26
   4   9  -8    1.13    0.32
  -3  -9   8   -0.24    0.17
   3  -9  -8    0.08    0.16
  -3  -9   8   -0.26    0.16
   3   9  -8   -0.02    0.23
  -2  -9   8    0.28    0.19
   2  -9  -8    0.17    0.15
  -2  -9   8    0.15    0.16
   2   9  -8    0.33    0.25
   1  -9  -8    5.03    0.31
  -1  -9   8    4.45    0.42
  -1  -9   8    4.07    0.32
   1   9  -8    4.43    0.48
   0  -9  -8    0.26    0.14
   0  -9   8    0.32    0.17
   0  -9   8    0.18    0.18
   0   9  -8   -0.11    0.24
   1  -9   8    0.24    0.18
  -1  -9  -8    0.46    0.15
  -1   9  -8   -0.06    0.22
  -2  -9  -8    2.75    0.28
   2  -9   8    3.66    0.38
  -2  -9  -8    3.26    0.28
  -2   9  -8    2.71    0.41
  -3  -9  -8    5.56    0.39
   3  -9   8    5.20    0.45
  -3  -9  -8    5.55    0.36
  -3   9  -8    5.27    0.50
  -4  -9  -8    1.50    0.23
   4  -9   8    1.59    0.29
  -4  -9  -8    1.66    0.26
  -4   9  -8    1.47    0.33
  -5  -9  -8    0.02    0.18
  -5  -9  -8    0.05    0.17
  -5   9  -8   -0.12    0.21
  -6  -9  -8    0.36    0.23
  -6  -9  -8    0.66    0.21
  -6   9  -8    0.24    0.27
  -7  -9  -8    1.09    0.28
  -7  -9  -8    1.09    0.25
  -7   9  -8    0.86    0.31
  -8  -9  -8    1.26    0.32
  -8  -9  -8    1.60    0.30
  -8   9  -8    1.96    0.38
  -9  -9  -8   -0.02    0.20
  -9  -9  -8   -0.39    0.21
  -9   9  -8    0.36    0.27
 -10  -9  -8    1.18    0.30
 -10  -9  -8    0.80    0.33
 -10   9  -8    1.13    0.33
 -11  -9  -8   -0.16    0.23
 -12  -9  -8    0.05    0.27
 -11 -10   8    0.22    0.26
 -10 -10   8   13.13    0.75
  10  10  -8   13.31    0.76
  -9 -10   8    0.13    0.22
   9  10  -8    0.07    0.26
  -8 -10   8   11.43    0.65
   8  10  -8   12.61    0.74
  -7 -10   8    0.81    0.27
  -7 -10   8    0.68    0.24
   7  10  -8    0.60    0.30
  -6 -10   8   13.55    0.71
  -6 -10   8   14.14    0.66
   6  10  -8   13.40    0.76
  -5 -10   8    1.59    0.26
  -5 -10   8    1.41    0.30
   5  10  -8    1.33    0.34
  -4 -10   8   38.12    1.19
  -4 -10   8   39.02    1.30
   4  10  -8   40.21    1.41
  -3 -10   8    5.35    0.40
  -3 -10   8    5.56    0.45
   3 -10  -8    5.56    0.39
   3  10  -8    4.48    0.51
  -2 -10   8   10.68    0.59
  -2 -10   8   12.64    0.55
   2  10  -8   11.59    0.71
   1 -10  -8    0.23    0.14
  -1 -10   8    0.67    0.19
   1  10  -8    0.45    0.27
   0 -10  -8   34.61    0.98
   0 -10   8   33.81    1.21
   0 -10   8   34.51    1.05
   0  10  -8   33.35    1.27
   1 -10   8    6.32    0.42
   1 -10   8    6.00    0.50
  -1 -10  -8    6.59    0.38
  -1  10  -8    8.23    0.62
  -2 -10  -8   17.59    0.63
   2 -10   8   16.78    0.79
  -2  10  -8   16.69    0.86
  -3 -10  -8    6.12    0.38
  -3  10  -8    5.05    0.54
  -4 -10  -8   16.57    0.71
  -4 -10  -8   16.84    0.65
  -4  10  -8   17.13    0.88
  -5 -10  -8    2.06    0.27
  -5 -10  -8    2.39    0.32
  -5  10  -8    2.64    0.43
  -6 -10  -8   16.72    0.70
  -6 -10  -8   15.63    0.75
  -6  10  -8   14.74    0.82
  -7 -10  -8    8.40    0.57
  -7 -10  -8    6.59    0.49
  -7  10  -8    7.57    0.62
  -8 -10  -8    5.16    0.46
  -8 -10  -8    5.49    0.52
  -8  10  -8    4.73    0.55
  -9 -10  -8    2.49    0.41
  -9 -10  -8    2.83    0.37
  -9  10  -8    2.54    0.43
 -10 -10  -8    2.98    0.39
 -10  10  -8    2.88    0.46
 -11 -10  -8    4.16    0.47
 -10 -11   8    0.10    0.26
  10  11  -8    0.21    0.32
  -9 -11   8    0.67    0.28
   9  11  -8    0.87    0.35
  -8 -11   8    0.49    0.26
   8  11  -8    0.59    0.33
  -7 -11   8    0.77    0.27
   7  11  -8    0.86    0.34
  -6 -11   8    0.43    0.23
   6  11  -8    0.26    0.31
  -5 -11   8    0.03    0.21
  -5 -11   8    0.18    0.23
   5  11  -8    0.14    0.27
  -4 -11   8    0.25    0.20
  -4 -11   8   -0.01    0.23
   4  11  -8    0.11    0.28
  -3 -11   8   -0.24    0.17
  -3 -11   8   -0.06    0.20
   3  11  -8   -0.06    0.26
  -2 -11   8    0.04    0.20
  -2 -11   8   -0.38    0.14
   2  11  -8   -0.05    0.23
  -1 -11   8    0.96    0.21
  -1 -11   8    0.74    0.23
   1  11  -8    1.35    0.36
   0 -11   8    2.28    0.26
   0  11  -8    2.51    0.45
   1 -11   8    2.14    0.26
  -1  11  -8    2.10    0.41
  -2 -11  -8    0.77    0.19
  -2  11  -8    0.88    0.34
  -3 -11  -8    1.55    0.23
  -3  11  -8    1.56    0.39
  -4 -11  -8    0.52    0.19
  -4  11  -8    0.35    0.31
  -5 -11  -8    0.57    0.21
  -5  11  -8    0.65    0.32
  -6 -11  -8    1.87    0.29
  -6  11  -8    1.38    0.37
  -7 -11  -8    0.67    0.24
  -7  11  -8    0.51    0.32
  -8 -11  -8    0.45    0.23
  -8  11  -8    0.47    0.29
  -9 -11  -8    0.10    0.22
  -9  11  -8    0.28    0.29
 -10 -11  -8    0.20    0.24
 -10  11  -8    0.02    0.29
  -9 -12   8   -0.08    0.23
   9  12  -8    0.25    0.30
  -8 -12   8    5.07    0.50
   8  12  -8    4.22    0.55
  -7 -12   8    0.59    0.25
   7  12  -8    0.64    0.32
  -6 -12   8    4.27    0.44
   6  12  -8    4.19    0.56
  -5 -12   8   -0.19    0.19
   5  12  -8   -0.17    0.27
  -4 -12   8    8.80    0.53
   4  12  -8    7.71    0.66
  -3 -12   8    2.25    0.29
  -3 -12   8    2.37    0.36
   3  12  -8    2.27    0.43
  -2 -12   8    5.05    0.41
  -2 -12   8    5.04    0.48
   2  12  -8    4.60    0.57
  -1 -12   8   -0.12    0.21
  -1 -12   8    0.06    0.17
   1  12  -8   -0.17    0.24
   0 -12   8   14.09    0.60
   0 -12   8   12.97    0.68
   0  12  -8   12.02    0.80
   1 -12   8    0.68    0.21
  -1  12  -8    0.88    0.36
   2 -12   8    9.41    0.50
  -2  12  -8    8.88    0.69
  -3  12  -8    1.86    0.42
  -4  12  -8    7.48    0.68
  -5  12  -8    1.66    0.42
  -6 -12  -8    8.30    0.52
  -6  12  -8   10.03    0.76
  -7 -12  -8    2.74    0.35
  -7  12  -8    2.82    0.49
  -8 -12  -8    2.17    0.34
  -8  12  -8    1.75    0.42
  -9 -12  -8    1.52    0.32
  -9  12  -8    1.05    0.39
   9  13  -8    0.25    0.34
   8  13  -8   -0.03    0.32
  -7 -13   8    0.05    0.23
   7  13  -8   -0.13    0.28
  -6 -13   8   -0.22    0.21
   6  13  -8    0.33    0.32
  -5 -13   8    1.87    0.31
   5  13  -8    1.34    0.41
   4  13  -8   -0.28    0.28
   3  13  -8    0.10    0.33
   2  13  -8   -0.32    0.30
   1  13  -8    0.63    0.37
   0 -13   8   -0.03    0.23
   0  13  -8    0.02    0.29
  -1  13  -8    0.57    0.36
  -2  13  -8    0.67    0.35
  -3  13  -8    0.16    0.32
  -4  13  -8    0.34    0.34
  -5  13  -8    1.53    0.44
  -6  13  -8   -0.06    0.33
  -7  13  -8    1.13    0.39
  -8  13  -8   -0.05    0.30
   5  14  -8   -0.06    0.32
   4  14  -8    5.60    0.68
   3  14  -8    0.63    0.37
   2  14  -8    2.96    0.54
   1  14  -8    0.10    0.33
   0  14  -8    4.10    0.62
  -1  14  -8    1.47    0.45
  -2  14  -8    4.16    0.61
  -3  14  -8    1.97    0.49
  -4  14  -8    3.16    0.57
  -5  14  -8    0.47    0.38
  -6  14  -8    3.29    0.57
 -16   0   9   -0.18    0.27
 -15   0   9   -0.10    0.23
 -14   0   9   -0.08    0.22
 -14   0   9    0.01    0.20
 -13   0   9    0.12    0.19
 -13   0   9   -0.16    0.20
 -12   0   9   -0.09    0.21
 -12   0   9    0.03    0.19
 -11   0   9   -0.08    0.20
 -11   0   9   -0.17    0.15
 -10   0   9   -0.38    0.15
 -10   0   9   -0.30    0.16
  10   0  -9    0.02    0.21
  -9   0   9   -0.31    0.15
   9   0  -9   -0.02    0.22
  -9   0   9   -0.41    0.14
  -8   0   9    0.27    0.17
  -8   0   9   -0.04    0.15
   8   0  -9   -0.08    0.20
   8   0  -9   -0.06    0.09
   7   0  -9    0.08    0.10
  -7   0   9   -0.05    0.13
  -7   0   9   -0.10    0.11
   7   0  -9   -0.10    0.16
   6   0  -9    0.34    0.19
  -6   0   9    0.11    0.13
  -6   0   9   -0.05    0.12
  -5   0   9   -0.02    0.13
   5   0  -9   -0.16    0.15
  -4   0   9    0.03    0.10
   4   0  -9   -0.02    0.14
  -3   0   9   -0.12    0.09
   3   0  -9   -0.04    0.13
  -3   0   9   -0.06    0.11
  -2   0   9    0.13    0.12
   2   0  -9    0.13    0.13
  -2   0   9    0.07    0.13
  -1   0   9   -0.17    0.11
   1   0  -9    0.03    0.13
  -1   0   9   -0.14    0.09
   0   0  -9    0.02    0.08
   0   0   9    0.00    0.09
   0   0   9   -0.07    0.10
   0   0  -9   -0.10    0.10
  -1   0  -9    0.12    0.10
   1   0   9   -0.01    0.10
  -2   0  -9   -0.05    0.08
   2   0   9    0.09    0.11
   2   0   9   -0.09    0.09
   3   0   9    0.01    0.12
  -3   0  -9   -0.09    0.08
  -4   0  -9   -0.23    0.10
  -5   0  -9    0.14    0.12
  -6   0  -9   -0.30    0.11
  -7   0  -9   -0.18    0.14
  -7   0  -9    0.01    0.14
  -8   0  -9   -0.05    0.16
  -8   0  -9   -0.16    0.15
  -9   0  -9   -0.09    0.23
  -9   0  -9    0.13    0.21
 -10   0  -9    0.05    0.20
 -10   0  -9   -0.36    0.18
 -11   0  -9    0.05    0.20
 -11   0  -9   -0.10    0.19
 -12   0  -9    0.06    0.20
 -12   0  -9   -0.13    0.22
 -13   0  -9   -0.04    0.27
 -13   0  -9    0.17    0.24
 -14   0  -9   -0.31    0.25
 -15   0  -9   -0.64    0.26
 -16   0  -9   -0.26    0.24
 -17   0  -9   -0.22    0.27
 -17  -1   9    2.96    0.46
 -16  -1   9    5.81    0.61
 -15  -1   9    0.86    0.31
 -15  -1   9    1.33    0.29
 -15   1   9    0.88    0.30
 -14  -1   9    8.66    0.64
 -14  -1   9    8.65    0.58
 -14   1   9    8.03    0.61
 -13  -1   9    2.99    0.40
 -13  -1   9    2.67    0.35
 -13   1   9    2.65    0.37
 -12  -1   9   25.94    1.04
 -12  -1   9   27.18    0.98
 -12   1   9   26.63    0.92
 -12   1   9   27.48    1.05
 -11  -1   9   16.13    0.75
  11  -1  -9   14.73    0.92
 -11  -1   9   16.75    0.69
 -11   1   9   16.22    0.76
 -11   1   9   16.79    0.66
 -10  -1   9   24.94    0.87
  10  -1  -9   24.26    1.15
 -10  -1   9   25.15    0.95
 -10   1   9   25.69    0.94
 -10   1   9   25.00    0.83
   9  -1  -9    5.57    0.52
  -9  -1   9    4.67    0.40
  -9  -1   9    5.08    0.37
   9   1  -9    4.92    0.52
  -9   1   9    4.95    0.38
  -9   1   9    5.03    0.35
   8  -1  -9   72.56    2.25
  -8  -1   9   73.38    1.85
   8  -1  -9   67.84    1.51
  -8  -1   9   75.27    1.96
  -8   1   9   71.82    1.79
  -8   1   9   72.42    1.93
   8   1  -9   70.84    1.61
   8   1  -9   74.49    2.28
  -7  -1   9   59.37    1.66
  -7  -1   9   62.84    1.59
   7  -1  -9   60.13    1.93
   7   1  -9   59.44    1.42
  -7   1   9   61.87    1.53
  -7   1   9   63.24    1.67
   7   1  -9   61.48    1.95
  -6  -1   9   65.96    1.65
  -6  -1   9   64.82    1.73
   6  -1  -9   63.64    1.97
   6   1  -9   65.22    1.99
  -6   1   9   67.30    1.60
  -6   1   9   63.52    1.71
   6   1  -9   64.37    1.52
  -5  -1   9  127.97    3.11
   5  -1  -9  123.59    3.39
   5   1  -9  128.16    3.42
  -5   1   9  130.51    3.10
  -5   1   9  132.19    2.95
  -4  -1   9  102.49    2.67
  -4  -1   9   96.17    2.40
   4  -1  -9   97.86    2.65
   4   1  -9   96.96    2.66
  -4   1   9   93.61    2.37
  -3  -1   9   62.16    1.63
   3  -1  -9   63.15    1.84
  -3  -1   9   66.66    1.86
  -3   1   9   65.29    1.83
  -3   1   9   63.73    1.62
   3   1  -9   62.51    1.85
  -2  -1   9  264.24    6.33
  -2  -1   9  258.06    5.98
   2  -1  -9  253.44    6.32
  -2   1   9  257.44    5.96
  -2   1   9  270.61    6.32
   2   1  -9  255.36    6.34
   1  -1  -9  204.95    5.06
   1  -1  -9  199.48    4.76
  -1  -1   9  205.05    5.06
  -1  -1   9  199.57    4.75
   1   1  -9  206.39    5.07
  -1   1   9  208.64    4.74
  -1   1   9  210.90    5.04
   0  -1   9   -0.16    0.09
   0  -1  -9   -0.07    0.10
   0  -1   9   -0.03    0.12
   0  -1  -9   -0.09    0.11
   0   1   9   -0.14    0.10
   0   1  -9   -0.08    0.13
   0   1  -9    0.15    0.10
   0   1   9    0.15    0.11
   1  -1   9   29.93    1.03
  -1   1  -9   31.64    0.91
   1   1   9   31.50    1.02
   1   1   9   30.94    0.87
   1   1   9   31.32    0.90
  -2  -1  -9  118.85    2.89
   2  -1   9  117.93    3.11
   2   1   9  119.93    3.10
   2   1   9  121.64    2.84
  -2   1  -9  120.19    2.89
  -3  -1  -9   52.58    1.40
  -3   1  -9   51.56    1.39
  -4  -1  -9   58.90    1.54
   4   1   9   58.03    1.71
  -4   1  -9   55.80    1.53
  -5  -1  -9  104.32    2.67
  -5  -1  -9  106.81    2.66
  -5   1  -9  108.27    2.65
  -6  -1  -9   35.19    1.14
  -6  -1  -9   34.92    1.08
  -6   1  -9   35.26    1.08
  -7  -1  -9   68.08    1.87
  -7  -1  -9   68.46    1.92
  -7   1  -9   68.89    1.87
  -8  -1  -9   53.63    1.64
  -8  -1  -9   54.51    1.58
  -8   1  -9   52.84    1.55
  -9  -1  -9  145.96    3.75
  -9  -1  -9  151.63    3.81
  -9   1  -9  151.51    3.75
 -10  -1  -9   -0.08    0.18
 -10  -1  -9    0.20    0.23
 -10   1  -9   -0.04    0.18
 -11  -1  -9   31.00    1.23
 -11  -1  -9   30.41    1.15
 -11   1  -9   32.15    1.16
 -12  -1  -9    3.05    0.44
 -12  -1  -9    2.77    0.38
 -12   1  -9    2.98    0.39
 -13  -1  -9   27.64    1.15
 -13  -1  -9   28.81    1.26
 -13   1  -9   26.90    1.12
 -14  -1  -9    0.60    0.30
 -14   1  -9    0.54    0.30
 -15  -1  -9    8.46    0.72
 -16  -1  -9   -0.30    0.25
 -16   1  -9    0.01    0.29
 -16  -2   9   -0.06    0.28
 -15  -2   9   -0.19    0.24
 -15  -2   9    0.01    0.24
 -14  -2   9    0.12    0.24
 -14  -2   9    0.29    0.25
 -13  -2   9    1.01    0.31
 -13  -2   9    1.02    0.27
 -13   2   9    1.31    0.30
 -12  -2   9    1.19    0.29
 -12  -2   9    1.45    0.29
 -12   2   9    1.39    0.28
 -11  -2   9    0.04    0.19
  11  -2  -9   -0.07    0.22
 -11  -2   9    0.28    0.21
 -11   2   9   -0.09    0.19
 -11   2   9    0.13    0.16
 -10  -2   9    2.54    0.32
 -10  -2   9    3.47    0.36
  10  -2  -9    2.62    0.43
 -10   2   9    3.18    0.30
 -10   2   9    2.99    0.33
   9  -2  -9    1.62    0.32
  -9  -2   9    1.77    0.26
  -9  -2   9    1.41    0.24
   9   2  -9    2.16    0.20
  -9   2   9    1.76    0.21
  -9   2   9    1.52    0.24
   9   2  -9    1.49    0.33
  -8  -2   9   -0.34    0.14
  -8  -2   9   -0.01    0.14
   8  -2  -9    0.26    0.20
   8   2  -9    0.15    0.18
  -8   2   9    0.05    0.14
   8   2  -9   -0.06    0.11
  -8   2   9   -0.13    0.11
  -7  -2   9    3.75    0.33
   7  -2  -9    3.37    0.41
  -7  -2   9    3.66    0.30
  -7   2   9    3.61    0.24
  -7   2   9    3.32    0.29
   7   2  -9    3.04    0.27
   7   2  -9    3.06    0.39
   6  -2  -9    3.58    0.38
  -6  -2   9    4.30    0.32
  -6  -2   9    3.33    0.28
  -6   2   9    4.06    0.29
  -6   2   9    3.92    0.24
   6   2  -9    3.82    0.29
   6   2  -9    4.95    0.44
   5  -2  -9    9.13    0.55
  -5  -2   9    8.58    0.43
  -5   2   9    9.85    0.35
  -5   2   9    9.06    0.42
   5   2  -9    8.99    0.57
   5   2  -9    9.55    0.42
  -4  -2   9    4.32    0.29
   4  -2  -9    4.90    0.37
  -4  -2   9    4.36    0.39
   4   2  -9    4.47    0.37
  -4   2   9    4.46    0.27
  -3  -2   9   12.30    0.59
  -3  -2   9   11.43    0.47
   3  -2  -9   11.41    0.57
   3   2  -9   11.98    0.59
  -3   2   9   11.43    0.55
  -3   2   9   11.75    0.44
  -2  -2   9    2.46    0.23
   2  -2  -9    2.05    0.25
  -2  -2   9    1.90    0.25
   2   2  -9    1.54    0.22
  -2   2   9    1.78    0.22
  -2   2   9    2.10    0.19
   1  -2  -9   20.64    0.78
   1  -2  -9   19.95    0.65
  -1  -2   9   20.55    0.78
  -1  -2   9   20.12    0.65
  -1   2   9   22.13    0.77
  -1   2   9   20.78    0.63
  -1   2   9   19.87    0.62
   1   2  -9   20.14    0.78
   0  -2   9    0.35    0.14
   0  -2  -9    0.78    0.14
   0  -2  -9    0.65    0.16
   0  -2   9    0.50    0.12
   0   2   9    0.51    0.11
   0   2  -9    0.52    0.15
   0   2   9    0.71    0.12
   0   2   9    0.80    0.16
  -1  -2  -9   10.34    0.42
   1  -2   9    9.54    0.50
   1   2   9   10.10    0.39
   1   2   9   10.19    0.41
  -1   2  -9   10.06    0.43
   1   2   9   10.33    0.48
   2  -2   9   22.02    0.84
  -2  -2  -9   21.83    0.70
   2   2   9   22.41    0.81
   2   2   9   21.72    0.69
  -2   2  -9   21.77    0.71
   3  -2   9   -0.05    0.13
  -3  -2  -9   -0.04    0.10
  -3   2  -9    0.14    0.11
   3   2   9    0.11    0.12
  -4  -2  -9   69.32    1.85
  -4  -2  -9   70.50    1.83
  -4   2  -9   70.73    1.82
  -5  -2  -9   15.92    0.62
  -5  -2  -9   15.90    0.66
  -5   2  -9   16.67    0.62
  -6  -2  -9   -0.11    0.15
  -6  -2  -9    0.20    0.16
  -6   2  -9    0.01    0.14
  -7  -2  -9    2.13    0.26
  -7  -2  -9    1.70    0.27
  -7   2  -9    2.22    0.26
  -8  -2  -9   -0.17    0.15
  -8  -2  -9   -0.07    0.16
  -8   2  -9   -0.03    0.15
  -9  -2  -9    1.86    0.31
  -9  -2  -9    1.68    0.31
  -9   2  -9    1.95    0.29
 -10  -2  -9    0.61    0.25
 -10  -2  -9    0.96    0.25
 -10   2  -9    0.77    0.24
 -11  -2  -9    0.38    0.23
 -11  -2  -9    0.05    0.20
 -11   2  -9   -0.16    0.17
 -12  -2  -9   -0.10    0.21
 -12  -2  -9   -0.07    0.22
 -12   2  -9    0.20    0.23
 -13  -2  -9    3.75    0.50
 -13  -2  -9    3.57    0.45
 -13   2  -9    3.75    0.44
 -14  -2  -9    0.38    0.29
 -14   2  -9    0.22    0.28
 -16  -2  -9    0.01    0.27
 -16  -3   9    5.92    0.63
 -15  -3   9    0.15    0.25
 -14  -3   9   10.51    0.70
 -14  -3   9   11.64    0.70
 -13  -3   9    1.56    0.34
 -13  -3   9    2.08    0.34
 -12  -3   9   23.10    0.97
 -12  -3   9   23.94    0.94
  12  -3  -9   20.90    1.14
 -11  -3   9   21.37    0.90
 -11  -3   9   20.73    0.83
  11  -3  -9   19.46    1.05
 -11   3   9   21.40    0.84
 -10  -3   9   25.31    0.91
  10  -3  -9   25.93    1.18
 -10  -3   9   24.17    0.94
 -10   3   9   25.64    0.92
 -10   3   9   25.40    0.78
   9  -3  -9    8.95    0.64
  -9  -3   9    9.66    0.54
  -9  -3   9    9.95    0.52
   9   3  -9   11.07    0.43
  -9   3   9   10.12    0.52
  -9   3   9   10.05    0.41
  -8  -3   9   26.66    0.94
  -8  -3   9   27.69    0.91
   8  -3  -9   25.62    1.10
  -8   3   9   28.14    0.90
   8   3  -9   26.50    1.14
  -8   3   9   26.89    0.75
   8   3  -9   26.78    0.80
   7  -3  -9   30.75    1.20
  -7  -3   9   32.24    0.99
  -7  -3   9   32.12    1.03
  -7   3   9   32.26    0.84
   7   3  -9   32.28    0.92
  -7   3   9   31.72    0.98
   7   3  -9   31.55    1.25
  -6  -3   9   42.29    1.23
   6  -3  -9   43.28    1.46
  -6  -3   9   43.96    1.27
  -6   3   9   44.90    1.08
   6   3  -9   43.98    1.17
  -6   3   9   45.24    1.23
   5  -3  -9   42.55    1.42
  -5  -3   9   43.52    1.25
  -5   3   9   45.34    1.06
   5   3  -9   43.74    1.18
  -5   3   9   44.48    1.20
  -4  -3   9   48.93    1.39
  -4  -3   9   54.99    1.64
   4  -3  -9   53.08    1.59
  -4   3   9   52.36    1.36
   4   3  -9   51.01    1.35
  -3  -3   9   21.05    0.69
  -3  -3   9   23.10    0.87
   3  -3  -9   20.36    0.81
   3   3  -9   20.68    0.83
  -3   3   9   21.65    0.65
  -2  -3   9  122.81    2.96
  -2  -3   9  123.51    3.22
   2  -3  -9  121.29    3.18
  -2   3   9  121.08    2.80
  -2   3   9  126.19    3.14
  -2   3   9  120.21    2.90
   2   3  -9  125.43    3.22
  -1  -3   9  193.51    4.77
   1  -3  -9  187.91    4.45
  -1  -3   9  186.26    4.45
   1  -3  -9  188.46    4.73
  -1   3   9  197.13    4.69
  -1   3   9  193.22    4.40
  -1   3   9  190.08    4.28
   0  -3   9   74.65    2.12
   0  -3  -9   79.13    1.92
   0  -3   9   75.61    1.91
   0   3   9   75.74    1.82
   0   3   9   76.95    2.05
   0   3   9   76.04    1.86
  -1  -3  -9   55.26    1.48
   1  -3   9   58.28    1.68
   1   3   9   58.52    1.61
   1   3   9   57.36    1.43
   1   3   9   54.90    1.43
  -2  -3  -9  128.97    3.09
   2  -3   9  127.63    3.34
   2   3   9  127.96    3.28
   2   3   9  127.35    2.99
  -2   3  -9  130.10    3.09
   2   3   9  129.03    3.04
  -3  -3  -9   89.63    2.26
  -3  -3  -9   90.18    2.27
  -3   3  -9   91.98    2.26
   3   3   9   92.32    2.44
  -4  -3  -9   71.23    1.85
  -4  -3  -9   70.48    1.86
  -4   3  -9   70.97    1.83
  -5  -3  -9  210.66    4.99
  -5  -3  -9  210.29    5.05
  -5   3  -9  218.30    5.03
   5   3   9  215.71    5.34
  -6  -3  -9   22.58    0.85
  -6  -3  -9   22.79    0.80
  -6   3  -9   23.46    0.80
  -7  -3  -9   44.13    1.40
  -7  -3  -9   44.97    1.35
  -7   3  -9   46.24    1.32
  -8  -3  -9   22.39    0.86
  -8  -3  -9   23.67    0.93
  -8   3  -9   22.46    0.83
  -9  -3  -9   62.02    1.81
  -9  -3  -9   59.73    1.85
  -9   3  -9   62.82    1.76
 -10  -3  -9    0.29    0.22
 -10  -3  -9    0.28    0.21
 -10   3  -9    0.13    0.21
 -11  -3  -9   12.45    0.70
 -11  -3  -9   13.43    0.76
 -11   3  -9   12.61    0.68
 -12  -3  -9   16.99    0.91
 -12  -3  -9   15.87    0.82
 -12   3  -9   16.58    0.82
 -13  -3  -9   17.59    0.98
 -13  -3  -9   18.22    0.93
 -13   3  -9   19.33    0.91
 -14  -3  -9    5.17    0.56
 -15  -3  -9   16.45    0.95
 -15  -4   9   -0.04    0.27
 -14  -4   9    0.49    0.30
 -13  -4   9    1.65    0.32
 -13  -4   9    1.45    0.32
  12  -4  -9    1.59    0.39
 -12  -4   9    2.17    0.33
 -12  -4   9    2.21    0.37
  11  -4  -9   -0.03    0.22
 -11  -4   9   -0.01    0.19
 -11  -4   9    0.24    0.22
  10  -4  -9    0.07    0.24
 -10  -4   9    0.03    0.20
 -10  -4   9    0.05    0.19
  -9  -4   9    1.09    0.24
  -9  -4   9    0.98    0.23
   9  -4  -9    0.88    0.28
   9   4  -9    1.58    0.22
  -9   4   9    0.97    0.21
   8  -4  -9    0.79    0.24
  -8  -4   9    0.79    0.21
  -8  -4   9    0.69    0.20
   8   4  -9    1.03    0.20
  -8   4   9    1.03    0.12
  -8   4   9    0.84    0.19
   7  -4  -9    2.20    0.33
  -7  -4   9    2.78    0.29
  -7  -4   9    2.22    0.27
   7   4  -9    2.69    0.37
   7   4  -9    2.78    0.28
  -7   4   9    2.47    0.26
  -7   4   9    2.90    0.17
   6  -4  -9    1.08    0.24
  -6  -4   9    1.14    0.20
  -6  -4   9    1.03    0.20
  -6   4   9    1.34    0.12
   6   4  -9    0.92    0.24
  -6   4   9    0.89    0.16
   6   4  -9    0.84    0.19
   5  -4  -9    2.46    0.32
  -5  -4   9    2.56    0.27
  -5   4   9    2.51    0.22
   5   4  -9    3.31    0.30
   5   4  -9    2.45    0.33
  -5   4   9    2.93    0.13
  -4  -4   9    2.67    0.25
  -4  -4   9    2.97    0.35
   4  -4  -9    2.86    0.31
   4   4  -9    2.30    0.30
  -4   4   9    2.90    0.15
  -4   4   9    2.24    0.21
  -4   4   9    2.56    0.13
   4   4  -9    3.13    0.31
   3  -4  -9   13.66    0.62
  -3  -4   9   13.89    0.66
  -3  -4   9   13.99    0.54
  -3   4   9   13.67    0.47
   3   4  -9   13.53    0.64
   3   4  -9   14.50    0.60
  -3   4   9   13.20    0.39
  -2  -4   9    9.59    0.52
   2  -4  -9    8.51    0.47
   2  -4  -9    8.89    0.40
  -2  -4   9    8.96    0.40
  -2   4   9    9.39    0.35
   2   4  -9    9.63    0.51
   2   4  -9    8.28    0.46
  -2   4   9    9.51    0.31
  -1  -4   9    1.05    0.21
  -1  -4   9    1.22    0.17
   1  -4  -9    1.49    0.17
   1  -4  -9    1.41    0.22
  -1   4   9    1.26    0.14
   1   4  -9    0.95    0.20
  -1   4   9    1.73    0.16
  -1   4   9    2.23    0.24
   0  -4   9    0.33    0.16
   0  -4  -9    0.22    0.15
   0  -4  -9    0.40    0.13
   0   4   9    0.23    0.13
   0   4   9    0.46    0.10
   0   4   9    0.38    0.10
   1  -4   9    4.42    0.37
  -1  -4  -9    4.34    0.28
   1   4   9    4.01    0.25
   1   4   9    4.30    0.31
   1   4   9    4.17    0.24
  -2  -4  -9    0.75    0.16
  -2  -4  -9    0.87    0.16
   2  -4   9    0.69    0.19
   2   4   9    0.65    0.13
   2   4   9    1.30    0.21
   2   4   9    0.64    0.13
  -3  -4  -9    6.83    0.38
  -3  -4  -9    6.30    0.35
   3   4   9    6.25    0.40
  -3   4  -9    5.89    0.35
  -4  -4  -9   24.42    0.80
  -4  -4  -9   24.64    0.83
   4  -4   9   24.32    0.94
   4   4   9   23.34    0.89
  -4   4  -9   23.88    0.77
  -5  -4  -9    1.13    0.22
  -5   4  -9    1.01    0.18
  -6  -4  -9    3.11    0.29
  -6  -4  -9    3.06    0.34
  -6   4  -9    3.01    0.29
  -7  -4  -9   13.89    0.68
  -7  -4  -9   14.05    0.63
  -7   4  -9   16.00    0.61
  -8  -4  -9    2.51    0.32
  -8  -4  -9    3.28    0.37
  -8   4  -9    3.14    0.31
  -9  -4  -9    0.90    0.24
  -9  -4  -9    0.91    0.26
  -9   4  -9    1.14    0.23
 -10  -4  -9   -0.16    0.18
 -10  -4  -9   -0.29    0.18
 -10   4  -9   -0.19    0.17
 -11  -4  -9    2.21    0.35
 -11  -4  -9    1.81    0.35
 -11   4  -9    2.13    0.32
 -12  -4  -9   -0.14    0.23
 -12  -4  -9   -0.12    0.19
 -13  -4  -9    0.93    0.29
 -14  -4  -9    1.51    0.37
 -15  -4  -9    0.73    0.35
 -15  -5   9    0.94    0.33
 -14  -5   9   11.19    0.74
 -13  -5   9    2.28    0.37
 -12  -5   9   17.63    0.86
 -12  -5   9   19.36    0.87
  12  -5  -9   17.09    1.01
 -11  -5   9   13.32    0.69
  11  -5  -9   12.00    0.81
 -11  -5   9   11.77    0.66
 -10  -5   9   21.33    0.88
  10  -5  -9   20.48    1.05
 -10  -5   9   21.43    0.87
  10   5  -9   23.31    0.79
  -9  -5   9   22.96    0.87
  -9  -5   9   21.86    0.87
   9  -5  -9   21.57    1.03
   9   5  -9   23.13    0.79
  -8  -5   9   26.97    0.96
  -8  -5   9   26.97    0.95
   8  -5  -9   25.59    1.11
   8   5  -9   27.95    0.89
  -7  -5   9   14.89    0.65
  -7  -5   9   14.81    0.65
   7  -5  -9   14.58    0.77
  -7   5   9   18.82    0.60
   7   5  -9   15.35    0.64
   6  -5  -9   18.48    0.82
  -6  -5   9   16.93    0.68
  -6  -5   9   17.16    0.69
  -6   5   9   18.33    0.60
   6   5  -9   18.37    0.83
   6   5  -9   17.25    0.69
   5  -5  -9   19.39    0.82
  -5  -5   9   18.86    0.70
  -5  -5   9   18.62    0.71
   5   5  -9   19.40    0.73
   5   5  -9   19.18    0.84
  -5   5   9   19.71    0.61
  -4  -5   9   30.17    0.95
  -4  -5   9   32.97    1.16
   4  -5  -9   28.71    1.05
  -4   5   9   30.79    0.84
   4   5  -9   31.17    0.99
   4   5  -9   30.86    1.10
  -3  -5   9    8.04    0.50
  -3  -5   9    8.22    0.41
   3  -5  -9    6.45    0.43
   3   5  -9    7.66    0.47
   3   5  -9    7.23    0.47
  -3   5   9    7.59    0.30
  -2  -5   9   81.57    2.05
  -2  -5   9   83.58    2.29
   2  -5  -9   79.66    2.01
   2  -5  -9   80.28    2.21
  -2   5   9   77.73    1.83
   2   5  -9   79.65    2.04
  -2   5   9   84.26    1.92
   1  -5  -9   46.05    1.39
   1  -5  -9   45.19    1.23
  -1  -5   9   48.83    1.46
  -1  -5   9   45.74    1.26
  -1   5   9   46.61    1.14
   1   5  -9   45.80    1.33
  -1   5   9   43.83    1.11
   0  -5  -9   93.04    2.30
   0  -5   9   97.03    2.57
   0   5  -9   93.81    2.32
   0   5   9   91.15    2.18
   0   5   9   93.60    2.19
   1  -5   9  101.08    2.70
  -1  -5  -9   98.00    2.38
  -1  -5  -9   96.92    2.43
   1   5   9   97.68    2.34
   1   5   9   98.97    2.33
  -1   5  -9  103.00    2.46
   2  -5   9   69.20    2.00
  -2  -5  -9   68.67    1.77
  -2  -5  -9   67.67    1.75
   2   5   9   69.32    1.72
   2   5   9   69.72    1.67
  -3  -5  -9   71.92    1.85
  -3  -5  -9   71.04    1.85
   3   5   9   72.48    1.76
  -4  -5  -9   29.00    0.94
  -4  -5  -9   27.73    0.90
   4  -5   9   29.46    1.08
  -5  -5  -9   60.37    1.68
  -5  -5  -9   58.87    1.65
  -5   5  -9   62.52    1.61
  -6  -5  -9    0.45    0.17
  -6  -5  -9    0.99    0.22
  -6   5  -9    0.89    0.17
  -7  -5  -9   28.54    1.00
  -7  -5  -9   28.97    1.05
  -7   5  -9   30.20    0.95
  -8  -5  -9   10.01    0.55
  -8  -5  -9   10.32    0.60
  -8   5  -9   10.60    0.52
  -9  -5  -9   20.29    0.91
  -9  -5  -9   19.83    0.84
  -9   5  -9   19.55    0.77
 -10  -5  -9    1.54    0.31
 -10  -5  -9    1.59    0.33
 -11  -5  -9   14.86    0.77
 -11  -5  -9   14.53    0.82
 -12  -5  -9    3.20    0.41
 -12  -5  -9    2.75    0.44
 -12   5  -9    3.53    0.43
 -13  -5  -9   19.24    0.95
 -14  -5  -9    2.34    0.42
 -14  -6   9    0.24    0.30
 -13  -6   9    0.36    0.26
 -12  -6   9   -0.14    0.22
 -11  -6   9   -0.02    0.21
 -11  -6   9    0.26    0.23
  11  -6  -9    0.16    0.25
  10  -6  -9    0.21    0.24
 -10  -6   9    0.26    0.22
 -10  -6   9    0.56    0.24
  10   6  -9    0.27    0.20
   9  -6  -9    3.53    0.44
  -9  -6   9    4.11    0.40
  -9  -6   9    3.52    0.38
   9   6  -9    3.71    0.37
   8  -6  -9    0.28    0.22
  -8  -6   9    0.38    0.21
  -8  -6   9    0.38    0.21
   8   6  -9    0.23    0.21
  -7  -6   9    0.50    0.21
   7  -6  -9    0.56    0.23
  -7  -6   9    0.34    0.19
   7   6  -9    0.83    0.24
  -6  -6   9    3.70    0.35
  -6  -6   9    2.89    0.32
   6  -6  -9    4.26    0.41
   6   6  -9    3.48    0.38
   5  -6  -9    1.91    0.29
  -5  -6   9    1.81    0.26
  -5  -6   9    1.59    0.24
   5   6  -9    2.11    0.32
   5   6  -9    2.42    0.32
  -4  -6   9    0.16    0.18
  -4  -6   9    0.30    0.15
   4  -6  -9    0.16    0.16
   4   6  -9    0.16    0.17
   4   6  -9    0.22    0.20
   3  -6  -9    0.67    0.19
  -3  -6   9    0.77    0.23
  -3  -6   9    0.44    0.17
   3   6  -9    0.63    0.22
   3   6  -9    1.00    0.26
   2  -6  -9    1.65    0.19
   2  -6  -9    1.39    0.18
   2  -6  -9    1.43    0.23
  -2  -6   9    1.46    0.26
  -2  -6   9    1.75    0.22
   2   6  -9    1.10    0.26
   2   6  -9    1.61    0.26
   1  -6  -9    6.45    0.33
   1  -6  -9    6.45    0.40
  -1  -6   9    6.53    0.46
  -1  -6   9    5.74    0.35
   1   6  -9    6.37    0.45
  -1   6   9    5.79    0.25
   0  -6  -9    8.13    0.46
   0  -6   9    7.67    0.40
   0  -6   9    8.50    0.51
   0  -6  -9    7.70    0.37
   0   6   9    7.55    0.32
   0   6  -9    8.83    0.53
   1  -6   9    1.08    0.22
  -1  -6  -9    1.13    0.17
  -1  -6  -9    1.26    0.17
  -1   6  -9    1.13    0.27
   1   6   9    1.26    0.16
  -2  -6  -9   -0.20    0.11
   2  -6   9   -0.07    0.14
  -2  -6  -9   -0.16    0.12
   2   6   9   -0.11    0.11
   2   6   9   -0.02    0.04
  -2   6  -9    0.36    0.19
  -3  -6  -9   10.74    0.50
   3  -6   9   10.67    0.59
  -3  -6  -9   11.24    0.49
  -3   6  -9   10.43    0.59
   3   6   9   11.59    0.37
   4  -6   9    0.20    0.20
  -4  -6  -9    0.16    0.15
  -4  -6  -9    0.09    0.15
  -4   6  -9    0.14    0.18
   4   6   9    0.02    0.10
  -5  -6  -9    4.40    0.34
  -5  -6  -9    4.00    0.37
  -5   6  -9    4.79    0.47
  -6  -6  -9   11.28    0.56
  -6  -6  -9   10.88    0.58
  -6   6  -9   12.73    0.67
  -6   6  -9   12.26    0.51
  -7  -6  -9   13.63    0.64
  -7  -6  -9   13.90    0.69
  -7   6  -9   12.82    0.70
  -8  -6  -9    1.84    0.33
  -8  -6  -9    1.91    0.29
  -8   6  -9    1.89    0.33
  -9  -6  -9    1.51    0.29
  -9  -6  -9    1.46    0.31
  -9   6  -9    2.27    0.37
 -10  -6  -9    2.42    0.35
 -10  -6  -9    2.18    0.37
 -10   6  -9    2.56    0.39
 -11  -6  -9    0.32    0.26
 -11  -6  -9    0.46    0.24
 -11   6  -9    0.35    0.27
 -12  -6  -9    0.14    0.25
 -12   6  -9    0.35    0.26
 -13  -6  -9    0.18    0.27
 -14  -6  -9    0.76    0.31
 -13  -7   9    1.82    0.36
 -12  -7   9    5.84    0.55
 -11  -7   9    3.84    0.43
 -11  -7   9    4.04    0.44
 -10  -7   9    8.36    0.56
 -10  -7   9    8.87    0.58
  10  -7  -9    8.64    0.66
  10   7  -9    9.23    0.55
   9  -7  -9    5.30    0.51
  -9  -7   9    5.78    0.47
  -9  -7   9    5.43    0.44
   9   7  -9    5.01    0.43
  -8  -7   9   15.30    0.71
  -8  -7   9   14.66    0.71
   8  -7  -9   15.60    0.82
   8   7  -9   16.29    0.72
  -7  -7   9    9.78    0.55
   7  -7  -9    9.09    0.60
  -7  -7   9    9.39    0.55
   7   7  -9    9.76    0.58
   6  -7  -9   46.30    1.53
  -6  -7   9   46.90    1.39
  -6  -7   9   46.31    1.42
   6   7  -9   48.43    1.44
  -5  -7   9   26.64    0.95
   5  -7  -9   26.94    1.01
  -5  -7   9   26.05    0.89
   5   7  -9   27.03    0.99
   4  -7  -9   55.26    1.68
  -4  -7   9   54.53    1.54
   4   7  -9   57.55    1.63
   4   7  -9   57.30    1.71
  -3  -7   9   49.10    1.61
   3  -7  -9   48.22    1.50
  -3  -7   9   47.76    1.39
   3   7  -9   50.66    1.50
   3   7  -9   54.75    1.57
   2  -7  -9   11.55    0.56
   2  -7  -9   11.04    0.46
  -2  -7   9   10.48    0.50
  -2  -7   9   12.13    0.65
   2   7  -9   11.47    0.62
  -1  -7   9   52.94    1.45
   1  -7  -9   51.37    1.58
   1  -7  -9   53.63    1.41
  -1  -7   9   56.55    1.69
   1   7  -9   54.58    1.59
  -1   7   9   51.90    1.25
   0  -7   9   21.81    0.74
   0  -7  -9   22.13    0.71
   0  -7   9   23.08    0.91
   0   7   9   20.87    0.63
   0   7  -9   22.21    0.89
  -1  -7  -9   39.68    1.12
  -1  -7  -9   41.27    1.11
   1  -7   9   40.98    1.35
  -1   7  -9   39.96    1.30
   1   7   9   38.33    1.05
  -2  -7  -9   15.48    0.59
   2  -7   9   14.62    0.71
  -2  -7  -9   14.84    0.57
  -2   7  -9   14.22    0.71
   3  -7   9   22.45    0.91
  -3  -7  -9   21.44    0.74
  -3  -7  -9   22.36    0.77
  -3   7  -9   21.01    0.88
  -4  -7  -9   27.02    0.87
  -4  -7  -9   26.61    0.90
  -4   7  -9   24.38    0.99
  -5  -7  -9   34.29    1.11
  -5  -7  -9   36.77    1.16
   5  -7   9   37.24    1.32
  -5   7  -9   36.32    1.26
  -6  -7  -9   26.86    0.98
  -6  -7  -9   25.25    0.91
  -6   7  -9   25.45    1.02
  -7  -7  -9   64.44    1.86
  -7  -7  -9   65.64    1.91
  -7   7  -9   68.50    1.93
  -8  -7  -9   10.81    0.60
  -8  -7  -9   10.19    0.64
  -8   7  -9   10.77    0.68
  -9  -7  -9   24.25    0.97
  -9  -7  -9   25.12    1.04
  -9   7  -9   24.87    1.03
 -10  -7  -9    5.20    0.51
 -10  -7  -9    5.20    0.49
 -10   7  -9    4.78    0.50
 -11  -7  -9   18.61    0.89
 -11  -7  -9   19.75    0.99
 -11   7  -9   17.68    0.87
 -12  -7  -9    0.69    0.28
 -13  -7  -9    5.40    0.54
 -12  -8   9   -0.14    0.24
 -11  -8   9   -0.15    0.22
 -10  -8   9    0.05    0.21
  10   8  -9    0.14    0.23
  -9  -8   9    0.70    0.26
  -9  -8   9    0.25    0.22
   9   8  -9    0.58    0.26
  -8  -8   9    0.75    0.24
  -8  -8   9    0.10    0.24
   8  -8  -9    0.57    0.25
   8   8  -9   -0.06    0.23
   7  -8  -9    2.67    0.37
  -7  -8   9    2.78    0.34
  -7  -8   9    2.27    0.33
   7   8  -9    3.05    0.41
  -6  -8   9    4.53    0.39
  -6  -8   9    3.25    0.38
   6  -8  -9    4.20    0.42
   6   8  -9    4.01    0.44
  -5  -8   9    2.63    0.33
  -5  -8   9    2.56    0.30
   5  -8  -9    2.59    0.33
   5   8  -9    3.26    0.40
  -4  -8   9    0.27    0.19
   4  -8  -9    0.32    0.19
  -4  -8   9   -0.04    0.18
[truncated: 249,241 more chars]
