# Supplementary material for: Triphen­yl(pyrrolidine-1-carbodi­thio­ato-κS)tin(IV)
Source: Acta Crystallogr Sect E Struct Rep Online. 2013 Aug 17;69(Pt 9):m497. doi: 10.1107/S1600536813022472 (PMC3884390; doi:10.1107/S1600536813022472)
Supplement: Supplementary file 2 [file e-69-0m497-Isup2.hkl]

#
# h,k,l, Fc-squared, Fo-squared, sigma(Fo-squared), status flag
#
data_I
_shelx_title ' N3NOORSA_0m in P2(1)/c'
_shelx_refln_list_code          4
_shelx_F_calc_maximum      250.29
_exptl_crystal_F_000      1000.00
_reflns_d_resolution_high  0.8109

loop_
 _space_group_symop_operation_xyz
 'x, y, z'
 '-x, y+1/2, -z+1/2'
 '-x, -y, -z'
 'x, -y-1/2, z-1/2'

_cell_length_a    12.3467
_cell_length_b    10.3227
_cell_length_c    17.0611
_cell_angle_alpha  90.000
_cell_angle_beta   90.864
_cell_angle_gamma  90.000

_shelx_F_squared_multiplier     1.000

loop_
 _refln_index_h
 _refln_index_k
 _refln_index_l
 _refln_F_squared_calc
 _refln_F_squared_meas
 _refln_F_squared_sigma
 _refln_observed_status
   1   0   0       2200.75       2374.68        38.92 o
   2   0   0      41341.61      36034.50       505.76 o
   3   0   0       2742.60       2971.99        35.63 o
   4   0   0      18415.90      17746.75       201.76 o
   5   0   0       6499.82       6607.73        88.89 o
   6   0   0      10294.06      10490.55       138.70 o
   7   0   0       1528.95       1483.97        26.01 o
   8   0   0       4263.43       4456.28        84.63 o
   9   0   0        264.48        287.89        16.07 o
  10   0   0      10934.39      11362.97       191.69 o
  11   0   0       1505.81       1624.53        41.19 o
  12   0   0       2818.66       2939.60        63.97 o
  13   0   0        151.82        129.43        19.33 o
  14   0   0       1702.67       1823.71        49.07 o
  15   0   0        443.84        460.73        25.45 o
   1   1   0         19.41         10.69         0.87 o
   2   1   0        763.94        726.92         6.54 o
   3   1   0        485.23        455.87         5.93 o
   4   1   0       3393.28       3440.05        27.38 o
   5   1   0          7.68          4.06         2.54 o
   6   1   0          1.17         -5.98         3.99 o
   7   1   0        118.07         90.43         6.02 o
   8   1   0        109.23         99.07         5.39 o
   9   1   0        140.65        118.54        12.66 o
  10   1   0       1026.61       1038.76        21.00 o
  11   1   0        119.73        110.49         8.41 o
  12   1   0        235.32        201.60        11.19 o
  13   1   0          1.66         -3.50         4.81 o
  14   1   0          0.04         -5.18         6.07 o
  15   1   0          0.59         -6.82         7.31 o
   0   2   0      40554.43      33272.27       694.59 o
   1   2   0      11837.71      11805.89        86.26 o
   2   2   0       6634.21       6518.86        43.31 o
   3   2   0        582.37        634.10         7.08 o
   4   2   0      22985.55      22453.46       179.29 o
   5   2   0        355.95        347.98         5.61 o
   6   2   0      16577.75      16700.73       139.81 o
   7   2   0       1631.80       1613.13        18.92 o
   8   2   0       4632.96       4654.27        46.64 o
   9   2   0          3.19          0.66         4.68 o
  10   2   0       5837.38       5815.31        63.74 o
  11   2   0       1183.32       1232.41        24.45 o
  12   2   0       1624.41       1665.38        35.00 o
  13   2   0        104.01        103.75         8.83 o
  14   2   0       1762.04       1820.21        34.62 o
  15   2   0         92.99         75.37        11.25 o
   1   3   0        203.97        159.09         3.35 o
   2   3   0        617.38        666.91         9.49 o
   3   3   0        282.21        285.78         5.06 o
   4   3   0       2452.32       2484.03        21.86 o
   5   3   0       3301.43       3488.58        30.19 o
   6   3   0       1489.18       1690.68        19.29 o
   7   3   0        127.75        131.91         5.05 o
   8   3   0         15.23         10.62         2.88 o
   9   3   0        639.45        629.65        12.21 o
  10   3   0         97.14         90.13         7.95 o
  11   3   0          4.50          1.69         5.41 o
  12   3   0         15.74          3.70         5.85 o
  13   3   0        161.37        159.40        10.28 o
  14   3   0          0.01         -8.77         5.85 o
   0   4   0      28779.70      26402.53       565.74 o
   1   4   0          6.31         -2.68         1.79 o
   2   4   0       8031.36       7915.70        72.39 o
   3   4   0          0.29          1.05         2.03 o
   4   4   0      14958.78      14654.17       121.64 o
   5   4   0         70.50         88.82         6.31 o
   6   4   0      13676.72      13602.26       124.60 o
   7   4   0        570.58        600.04        11.00 o
   8   4   0       6562.25       6612.53        70.08 o
   9   4   0        736.66        728.42        13.62 o
  10   4   0       4044.56       4130.38        48.11 o
  11   4   0       1223.86       1295.79        25.21 o
  12   4   0        879.31        818.29        20.22 o
  13   4   0         51.38         51.03         8.62 o
  14   4   0        311.36        287.33        21.12 o
   1   5   0        552.44        535.97        10.54 o
   2   5   0        844.96        828.06        17.58 o
   3   5   0        241.67        273.95         5.63 o
   4   5   0          7.48          8.62         2.11 o
   5   5   0        663.67        679.99        10.83 o
   6   5   0        513.72        516.71        11.37 o
   7   5   0          3.13         -1.44         4.23 o
   8   5   0       1237.46       1235.27        18.20 o
   9   5   0         12.05         23.04         6.91 o
  10   5   0         27.20         19.59         5.22 o
  11   5   0        288.31        267.86        18.21 o
  12   5   0          1.88        -12.10         8.07 o
  13   5   0         13.28         -5.00        12.88 o
  14   5   0         12.28         -5.27        13.47 o
   0   6   0       7296.90       7048.72       100.00 o
   1   6   0        160.80        162.47         7.19 o
   2   6   0      11542.35      11435.15       126.57 o
   3   6   0        317.91        311.25         9.96 o
   4   6   0       8939.50       9206.17        79.57 o
   5   6   0        139.60        174.02         5.62 o
   6   6   0       8911.18       9022.41        97.17 o
   7   6   0        189.09        179.14         8.37 o
   8   6   0       2525.95       2456.46        34.55 o
   9   6   0        563.99        564.14        16.62 o
  10   6   0       2933.44       3025.01        49.41 o
  11   6   0        266.06        291.87        22.84 o
  12   6   0       1721.18       1689.34        46.38 o
  13   6   0         53.11         46.27        12.01 o
   1   7   0       1078.46       1071.55        19.95 o
   2   7   0        307.60        240.88         8.17 o
   3   7   0          0.22         -4.48         2.99 o
   4   7   0        183.99        154.81         9.39 o
   5   7   0        496.64        495.55         8.88 o
   6   7   0       1199.49       1174.19        19.55 o
   7   7   0         17.97          7.84         4.55 o
   8   7   0          0.00         -7.11         4.74 o
   9   7   0         55.83         42.35        11.36 o
  10   7   0          6.59         -3.81         8.70 o
  11   7   0         59.53         41.00        10.35 o
  12   7   0          7.53         -1.13         9.67 o
   0   8   0       6412.18       6353.29       107.24 o
   1   8   0          1.14          6.50         3.12 o
   2   8   0       9903.97      10143.43       103.18 o
   3   8   0        784.63        781.19        13.70 o
   4   8   0       3985.97       4000.29        51.94 o
   5   8   0        919.87        932.45        18.81 o
   6   8   0       1824.85       1844.66        34.02 o
   7   8   0        266.50        271.52        19.69 o
   8   8   0       2776.27       2775.82        47.49 o
   9   8   0        213.51        192.83        13.08 o
  10   8   0       1025.11        986.80        57.39 o
  11   8   0         52.67         39.82        11.18 o
   1   9   0          2.26         -4.40         2.94 o
   2   9   0         43.24         39.51         4.67 o
   3   9   0        192.60        181.96         7.87 o
   4   9   0        369.82        354.05        12.46 o
   5   9   0       1157.71       1160.38        23.53 o
   6   9   0          2.07         -8.39         5.59 o
   7   9   0         29.46         28.40         7.32 o
   8   9   0          0.96         -9.29         6.19 o
   9   9   0         41.22         31.13         8.21 o
  10   9   0         85.84         79.33        12.58 o
   0  10   0       1891.21       1806.74        30.45 o
   1  10   0         94.41         96.71         6.01 o
   2  10   0       4170.41       4281.39        49.65 o
   3  10   0        226.55        209.60         7.69 o
   4  10   0       1451.26       1515.00        26.76 o
   5  10   0        222.88        233.57        12.79 o
   6  10   0       1570.70       1668.89        33.95 o
   7  10   0         42.40         46.60         8.62 o
   8  10   0       1646.03       1771.93        46.86 o
   9  10   0        145.58        165.14        15.48 o
   1  11   0        252.51        195.98        13.16 o
   2  11   0          4.22        -10.83         7.22 o
   3  11   0         49.75         34.10         6.72 o
   4  11   0          4.00          2.10         4.36 o
   5  11   0        227.45        183.95        11.73 o
   6  11   0          2.10         -9.80         6.53 o
   7  11   0         28.53         31.45         8.34 o
   0  12   0        122.90        114.20        22.25 o
   1  12   0        218.12        200.42        19.25 o
   2  12   0        944.47        928.34        53.00 o
   3  12   0         13.59          3.25         7.39 o
   4  12   0        761.83        729.95        56.22 o
   5  12   0          9.50         15.61         9.99 o
 -15   1   1        143.23        142.42        11.11 o
 -14   1   1       1286.89       1370.06        28.76 o
 -13   1   1          0.14         -1.78         5.32 o
 -12   1   1       3684.72       3771.47        54.16 o
 -11   1   1        683.51        667.59        17.11 o
 -10   1   1       4030.82       3990.32        54.08 o
  -9   1   1         83.10         57.78         5.41 o
  -8   1   1       4314.40       4259.76        43.03 o
  -7   1   1         88.88         98.09         5.45 o
  -6   1   1      31576.20      31884.74       270.54 o
  -5   1   1       3949.22       4006.49        31.28 o
  -4   1   1      20590.46      20772.38       147.03 o
  -3   1   1       3349.06       3395.03        23.40 o
  -2   1   1      13425.40      13607.15        90.82 o
  -1   1   1       3581.39       3826.73        28.37 o
   0   1   1      44205.67      34646.59       695.11 o
   1   1   1      13539.42      13169.85       123.76 o
   2   1   1      14058.52      13593.66       110.53 o
   3   1   1       2446.80       2485.20        22.92 o
   4   1   1      18322.00      18262.36       156.52 o
   5   1   1       8108.52       8270.88        77.72 o
   6   1   1       7704.14       7936.99        75.57 o
   7   1   1       5637.66       5764.01        62.68 o
   8   1   1       5176.42       5139.32        64.85 o
   9   1   1        116.87         98.85        11.84 o
  10   1   1      10420.47      10448.20       125.66 o
  11   1   1       6270.93       6520.72        83.96 o
  12   1   1        976.07        958.21        21.81 o
  13   1   1        758.56        783.53        20.34 o
  14   1   1        760.31        766.49        21.59 o
  15   1   1       1186.88       1286.20        29.79 o
 -15   2   1          3.30         -8.20         6.48 o
 -14   2   1        198.76        192.26        12.07 o
 -13   2   1          1.63         -4.77         5.26 o
 -12   2   1        677.83        687.40        18.59 o
 -11   2   1        346.34        313.66        12.43 o
 -10   2   1         83.07         59.70         6.76 o
  -9   2   1        388.98        391.83        11.55 o
  -8   2   1         27.53         29.16         5.94 o
  -7   2   1        558.86        560.96         8.79 o
  -6   2   1        576.93        546.19         7.93 o
  -5   2   1        135.03        154.49         3.86 o
  -4   2   1        190.78        171.39         4.14 o
  -3   2   1        205.74        229.25         2.87 o
  -2   2   1         80.96         71.66         1.55 o
  -1   2   1        186.23        162.79         2.28 o
   0   2   1       1132.11       1124.26        11.50 o
   1   2   1      25308.28      23939.69       187.08 o
   2   2   1       9469.93       9759.68        76.81 o
   3   2   1          1.84          4.67         1.27 o
   4   2   1        289.39        328.45         6.13 o
   5   2   1       1395.82       1445.34        15.64 o
   6   2   1       7084.22       7412.62        71.06 o
   7   2   1          0.20         -1.38         2.54 o
   8   2   1       1261.98       1290.76        19.34 o
   9   2   1         71.78         56.02         8.96 o
  10   2   1        113.65         97.81         7.72 o
  11   2   1          7.77         -4.35         5.47 o
  12   2   1          8.11         -5.01         5.05 o
  13   2   1          6.07          0.63         5.66 o
  14   2   1        104.40        105.64        10.03 o
  15   2   1        145.65        144.60        12.03 o
 -14   3   1       1025.48       1015.35        28.39 o
 -13   3   1         99.55         88.23         8.48 o
 -12   3   1       3007.47       2972.19        45.38 o
 -11   3   1        100.49         90.73         7.81 o
 -10   3   1       7268.88       7187.27       106.17 o
  -9   3   1        551.73        544.86         9.55 o
  -8   3   1       8823.64       9206.79        86.35 o
  -7   3   1          8.71          4.37         2.21 o
  -6   3   1      17457.71      17695.14       160.60 o
  -5   3   1       3097.22       3162.56        25.78 o
  -4   3   1       6804.42       6587.92        49.35 o
  -3   3   1         35.39         29.23         2.05 o
  -2   3   1       1402.14       1302.44        12.12 o
  -1   3   1        112.81        116.27         3.04 o
   0   3   1      15798.88      15364.55       166.78 o
   1   3   1       6010.95       6313.47        67.76 o
   2   3   1      21121.66      20475.75       172.11 o
   3   3   1        509.73        528.49         9.07 o
   4   3   1      28794.03      28133.21       239.51 o
   5   3   1      14059.28      14518.55       122.30 o
   6   3   1       9954.68       9982.30        92.50 o
   7   3   1       7409.49       7577.68        72.02 o
   8   3   1       4026.03       4033.73        41.73 o
   9   3   1       1140.19       1073.29        17.28 o
  10   3   1       2548.57       2502.28        34.99 o
  11   3   1       3680.29       3729.06        53.21 o
  12   3   1        289.13        266.89        17.79 o
  13   3   1        392.98        393.88        15.22 o
  14   3   1        884.35        960.87        24.21 o
 -14   4   1          2.43         -5.27         8.90 o
 -13   4   1          2.52         -7.19         6.80 o
 -12   4   1         30.95         29.72         6.63 o
 -11   4   1        139.46        132.21         9.03 o
 -10   4   1        168.29        151.52         8.88 o
  -9   4   1         43.88         37.02         3.73 o
  -8   4   1        126.17        124.34         6.61 o
  -7   4   1        407.06        405.76         9.71 o
  -6   4   1        322.34        301.41         6.65 o
  -5   4   1        130.57         97.81         4.10 o
  -4   4   1        221.54        186.84         5.98 o
  -3   4   1        150.09        197.25         3.72 o
  -2   4   1         26.37         37.60         2.14 o
  -1   4   1        765.29        846.10        12.67 o
   0   4   1         20.05         32.60         2.65 o
   1   4   1       3446.90       3850.02        44.57 o
   2   4   1          1.57          4.90         2.00 o
   3   4   1        115.93        132.69         6.99 o
   4   4   1       1010.44       1060.42        12.05 o
   5   4   1       3195.49       3420.20        32.11 o
   6   4   1        194.71        178.11         7.09 o
   7   4   1        186.20        146.11         6.01 o
   8   4   1          0.06         -2.60         2.78 o
   9   4   1        393.82        382.98        11.36 o
  10   4   1         48.56         37.25         5.50 o
  11   4   1          0.46         -7.21         4.81 o
  12   4   1         34.19         22.98         6.25 o
  13   4   1         33.51         24.32         9.18 o
  14   4   1          1.08        -12.72         8.48 o
 -13   5   1          4.98         10.01         9.08 o
 -12   5   1       2381.36       2384.84        72.62 o
 -11   5   1         22.29         34.94         9.50 o
 -10   5   1       5463.31       5654.07        84.80 o
  -9   5   1        538.58        575.37        11.64 o
  -8   5   1       4016.51       3898.24        43.92 o
  -7   5   1       2220.70       2186.42        26.58 o
  -6   5   1       8486.79       8554.98        73.83 o
  -5   5   1       3609.44       3945.64        36.78 o
  -4   5   1       6709.34       6593.49        57.73 o
  -3   5   1       1524.80       1456.11        18.10 o
  -2   5   1       7419.16       7600.28        76.98 o
  -1   5   1       1106.34       1166.05        16.51 o
   0   5   1      20620.81      20732.93       226.35 o
   1   5   1       1306.05       1344.34        18.79 o
   2   5   1      11157.10      10822.75       106.82 o
   3   5   1       1968.59       2056.44        20.61 o
   4   5   1      11702.31      11841.80       108.76 o
   5   5   1       7203.91       7423.53        70.02 o
   6   5   1       7515.06       7477.76        71.19 o
   7   5   1       2420.39       2408.00        29.47 o
   8   5   1       3391.27       3357.55        39.38 o
   9   5   1       1859.32       1875.97        28.84 o
  10   5   1       1275.84       1289.06        22.88 o
  11   5   1       1814.32       1905.37        47.83 o
  12   5   1        399.89        338.35        19.86 o
  13   5   1        502.36        494.02        25.05 o
 -13   6   1          6.02         -6.85         9.31 o
 -12   6   1         26.08         13.47         9.94 o
 -11   6   1        153.54        138.73        14.28 o
 -10   6   1        131.30         99.01        13.76 o
  -9   6   1        162.15        149.13        15.69 o
  -8   6   1         25.40         15.49         4.23 o
  -7   6   1        250.39        235.71         9.87 o
  -6   6   1        137.66        105.30         8.36 o
  -5   6   1        556.61        576.05         9.23 o
  -4   6   1        145.83        144.02         5.67 o
  -3   6   1        380.10        400.16         7.17 o
  -2   6   1          1.23         -4.36         2.91 o
  -1   6   1        163.18        126.79         4.44 o
   0   6   1       3932.46       4173.20        50.49 o
   1   6   1          0.16         -2.71         2.79 o
   2   6   1        841.78        887.95        12.65 o
   3   6   1       3478.50       3657.27        42.54 o
   4   6   1        149.78        111.42         4.84 o
   5   6   1         14.76          5.99         3.11 o
   6   6   1         74.84         97.19        12.52 o
   7   6   1        229.49        210.99         6.74 o
   8   6   1        475.03        475.96        12.63 o
   9   6   1        150.58        148.13         9.96 o
  10   6   1        177.39        189.88        11.52 o
  11   6   1        163.71        141.79        14.49 o
  12   6   1        146.20        144.97        14.89 o
  13   6   1          4.24          5.44        10.14 o
 -12   7   1       1145.20       1156.24        44.22 o
 -11   7   1         17.69         15.33        11.13 o
 -10   7   1       1724.06       1692.26        44.29 o
  -9   7   1          4.73          5.45         6.01 o
  -8   7   1       2927.58       2949.50        48.16 o
  -7   7   1          4.27         -1.59         4.14 o
  -6   7   1       2408.88       2452.92        28.28 o
  -5   7   1        256.81        251.90         6.46 o
  -4   7   1       8281.95       8420.94        78.31 o
  -3   7   1        888.55        919.10        14.95 o
  -2   7   1       8772.73       9047.15        91.76 o
  -1   7   1       1080.88       1086.00        16.71 o
   0   7   1       5930.35       5987.84        63.27 o
   1   7   1       1447.26       1432.15        18.69 o
   2   7   1       8076.83       8072.03        82.55 o
   3   7   1       2134.14       2149.68        26.55 o
   4   7   1       3507.39       3533.00        53.56 o
   5   7   1       1032.69       1012.12        14.42 o
   6   7   1       2886.17       2905.94        35.76 o
   7   7   1        572.85        559.68        13.08 o
   8   7   1       2203.81       2248.41        39.80 o
   9   7   1       1958.50       1957.21        36.93 o
  10   7   1       1436.16       1505.87        37.03 o
  11   7   1        873.10        872.96        40.41 o
  12   7   1       1072.90       1179.44        38.26 o
 -11   8   1        161.65        144.92        15.26 o
 -10   8   1          1.50        -10.98         7.32 o
  -9   8   1         59.64         49.08        11.57 o
  -8   8   1         22.29         -0.07         6.72 o
  -7   8   1          0.84         -7.70         5.14 o
  -6   8   1         15.69          1.02         5.07 o
  -5   8   1        617.40        621.52        15.28 o
  -4   8   1         80.45         74.11         6.75 o
  -3   8   1        224.42        231.62         6.40 o
  -2   8   1         81.36         57.16         7.65 o
  -1   8   1        348.38        299.20         8.43 o
   0   8   1         83.03         74.39         4.77 o
   1   8   1        113.31        113.16         4.41 o
   2   8   1        237.21        243.59         8.38 o
   3   8   1         66.06         60.51         4.33 o
   4   8   1         11.87          5.16         4.37 o
   5   8   1        744.13        756.57        16.03 o
   6   8   1        122.34        111.27        15.18 o
   7   8   1          1.28         -8.78         5.85 o
   8   8   1         47.69         35.35        13.48 o
   9   8   1         27.59         12.00         7.65 o
  10   8   1         54.27         43.66        10.92 o
  11   8   1          7.78         12.32         9.91 o
 -10   9   1        903.36        884.50        44.22 o
  -9   9   1          7.35         14.06         7.34 o
  -8   9   1       1359.20       1339.48        29.79 o
  -7   9   1        296.59        283.01        13.88 o
  -6   9   1       1307.62       1314.35        27.85 o
  -5   9   1        170.82        169.05         9.58 o
  -4   9   1       5021.14       5120.32        57.08 o
  -3   9   1        669.52        676.47        13.17 o
  -2   9   1       3990.48       4049.69        46.37 o
  -1   9   1       1335.17       1327.25        19.36 o
   0   9   1       2189.88       2204.52        28.10 o
   1   9   1        418.06        409.43         9.17 o
   2   9   1       3663.89       3774.89        39.73 o
   3   9   1       1505.94       1522.77        25.33 o
   4   9   1        770.66        737.49        18.55 o
   5   9   1        430.69        442.36        15.13 o
   6   9   1       1384.54       1372.58        29.00 o
   7   9   1        395.52        390.03        15.65 o
   8   9   1       1295.47       1366.33        33.68 o
   9   9   1        954.64        920.78        24.65 o
  10   9   1        367.27        370.05        21.67 o
  -9  10   1        132.05        123.07        14.17 o
  -8  10   1         32.71         23.69         8.91 o
  -7  10   1         61.91         46.60         8.69 o
  -6  10   1         46.82         40.99         8.28 o
  -5  10   1        161.27        156.23        11.16 o
  -4  10   1         37.63         22.44         5.96 o
  -3  10   1        114.26        102.97         7.42 o
  -2  10   1         18.29          1.67         5.20 o
  -1  10   1        352.82        349.18         9.64 o
   0  10   1          6.97         -3.85         4.07 o
   1  10   1        348.17        312.51        19.61 o
   2  10   1          0.26         -6.87         6.13 o
   3  10   1        289.94        250.74         7.89 o
   4  10   1          0.28         -4.23         5.55 o
   5  10   1        430.17        431.53        15.81 o
   6  10   1        382.11        350.40        15.51 o
   7  10   1        125.09        131.67        10.92 o
   8  10   1         93.68         85.20        13.18 o
   9  10   1          5.09         -3.50         6.98 o
  -7  11   1        321.00        312.58        16.18 o
  -6  11   1        736.09        711.04        21.58 o
  -5  11   1         59.47         48.08         7.24 o
  -4  11   1       1028.28       1007.05        21.61 o
  -3  11   1        267.55        276.72        11.58 o
  -2  11   1        938.36        923.96        23.36 o
  -1  11   1        459.73        416.79        17.13 o
   0  11   1       1164.39       1135.47        27.66 o
   1  11   1         35.37         29.45         6.38 o
   2  11   1       2667.70       2724.96        92.88 o
   3  11   1        561.75        563.91        21.56 o
   4  11   1        785.31        796.14        27.54 o
   5  11   1        288.18        271.46        13.87 o
   6  11   1        813.08        878.24        23.85 o
   7  11   1        245.31        248.10        14.72 o
  -5  12   1         96.49         88.75         9.51 o
  -4  12   1         24.79         18.38         8.93 o
  -3  12   1         12.10         18.93         8.60 o
  -2  12   1          1.66        -10.32        12.06 o
  -1  12   1         19.89         -5.97         9.91 o
   0  12   1         40.01         26.37        12.21 o
   1  12   1         42.84         40.36        16.40 o
   2  12   1         28.51         32.21        18.16 o
   3  12   1         24.62         24.81         9.99 o
   4  12   1         51.78         55.47        11.82 o
   5  12   1         32.29         23.36        10.55 o
 -15   0   2        872.78        950.50        34.58 o
 -14   0   2        364.85        333.41        21.08 o
 -13   0   2         35.83         45.84         9.94 o
 -12   0   2       1256.41       1274.59        54.47 o
 -11   0   2        884.53        857.02        27.07 o
 -10   0   2       1587.38       1550.16        42.46 o
  -9   0   2        487.88        436.00        16.74 o
  -8   0   2       4348.97       4281.25        77.61 o
  -7   0   2       1518.06       1603.37        27.46 o
  -6   0   2      40469.00      39923.36       526.38 o
  -5   0   2      24678.59      24240.17       315.79 o
  -4   0   2       6530.13       6853.66        78.73 o
  -3   0   2       8074.96       8106.09        80.65 o
  -2   0   2      62646.55      58297.27       935.50 o
  -1   0   2      42365.76      39349.47       477.48 o
   0   0   2       2608.17       2700.26        32.18 o
   1   0   2      10265.83       9933.03       131.98 o
   2   0   2      41418.79      36879.82       418.73 o
   3   0   2       3615.49       3909.31        65.00 o
   4   0   2       9731.87      10184.01       115.71 o
   5   0   2      14931.50      15213.49       197.65 o
   6   0   2        938.48        955.19        18.58 o
   7   0   2      11662.45      12126.51       161.24 o
   8   0   2      11776.65      12132.65       200.60 o
   9   0   2       7621.58       7919.00       137.27 o
  10   0   2       3409.13       3441.61        69.57 o
  11   0   2       6504.69       6642.25       121.34 o
  12   0   2        138.88        105.78        11.99 o
  13   0   2       1850.74       1876.53        48.66 o
  14   0   2         78.89         67.01        12.21 o
  15   0   2       1375.89       1423.20        44.51 o
 -15   1   2         52.53         50.31        12.00 o
 -14   1   2         18.60          3.02         6.85 o
 -13   1   2         47.86         48.33         7.08 o
 -12   1   2         48.75         36.39         6.93 o
 -11   1   2        517.90        519.59        14.99 o
 -10   1   2         60.73         32.23         7.02 o
  -9   1   2         45.12         29.39         3.68 o
  -8   1   2          7.86          1.43         4.15 o
  -7   1   2        358.91        336.60         6.62 o
  -6   1   2       2655.63       2982.01        28.15 o
  -5   1   2        114.86        100.08         3.49 o
  -4   1   2         66.72         69.09         2.46 o
  -3   1   2        260.39        281.34         3.29 o
  -2   1   2      22348.93      22513.35       157.45 o
  -1   1   2        709.94        791.06         7.50 o
   0   1   2        378.99        410.81         4.70 o
   1   1   2        136.68        149.81         3.43 o
   2   1   2       2224.93       2262.31        22.35 o
   3   1   2       3156.84       3323.87        28.18 o
   4   1   2       6780.66       7041.53        61.46 o
   5   1   2        875.86        969.95        13.97 o
   6   1   2         18.82          9.62         2.56 o
   7   1   2        713.63        728.70        12.92 o
   8   1   2         97.19        102.13         6.34 o
   9   1   2         31.35         41.68         6.54 o
  10   1   2        107.14         98.78         8.19 o
  11   1   2        100.74         88.71         8.33 o
  12   1   2         18.27          0.99         5.45 o
  13   1   2        187.49        171.30        10.76 o
  14   1   2          2.04         -7.33         5.98 o
  15   1   2         27.62          7.60         7.81 o
 -14   2   2       1080.47       1071.19        25.94 o
 -13   2   2         53.62         55.95         7.42 o
 -12   2   2       4610.90       4750.71        64.84 o
 -11   2   2       1858.16       1843.05        31.02 o
 -10   2   2       3675.15       3623.76        49.90 o
  -9   2   2       2248.08       2318.06        34.37 o
  -8   2   2       3946.35       3933.52        45.14 o
  -7   2   2       1374.76       1270.44        17.77 o
  -6   2   2      12567.80      12720.53       117.70 o
  -5   2   2      19434.18      19770.42       144.99 o
  -4   2   2       7948.04       8148.42        53.87 o
  -3   2   2      11371.81      11206.56        73.68 o
  -2   2   2      29385.26      28926.84       193.44 o
  -1   2   2      61098.89      54155.69       516.76 o
   0   2   2         18.24         25.55         1.35 o
   1   2   2      30071.16      27958.91       238.75 o
   2   2   2       2053.05       2069.23        26.95 o
   3   2   2       2851.09       2825.41        26.12 o
   4   2   2       9709.32       9755.84        83.94 o
   5   2   2      14764.16      14882.61       126.90 o
   6   2   2       1787.07       1805.45        21.10 o
   7   2   2       5424.79       5447.23        59.85 o
   8   2   2       1156.08       1165.00        20.79 o
   9   2   2       7005.43       7090.34        88.06 o
  10   2   2       1122.87       1122.91        22.61 o
  11   2   2       4536.07       4630.71        67.98 o
  12   2   2         54.80         51.90         7.02 o
  13   2   2       1832.98       1795.06        33.66 o
  14   2   2        591.91        655.05        20.26 o
 -14   3   2         12.67          1.51         7.29 o
 -13   3   2         38.99         28.10         6.88 o
 -12   3   2         58.12         57.95         7.61 o
 -11   3   2        312.29        323.78        12.78 o
 -10   3   2       1530.15       1509.70        26.51 o
  -9   3   2        272.62        219.22         8.65 o
  -8   3   2         15.88         12.58         4.83 o
  -7   3   2          4.70         15.76         2.37 o
  -6   3   2          1.58         -0.25         2.92 o
  -5   3   2         10.05          0.95         1.31 o
  -4   3   2       1231.66       1386.17        12.17 o
  -3   3   2          1.81          0.41         0.93 o
  -2   3   2        485.57        514.24         6.10 o
  -1   3   2       9714.29      10212.28        80.80 o
   0   3   2       5876.71       6268.09        53.35 o
   1   3   2         10.28          4.72         1.13 o
   2   3   2       2049.85       2266.09        20.83 o
   3   3   2       3787.18       4022.91        35.82 o
   4   3   2         80.64         52.44         3.30 o
   5   3   2          2.20         -3.35         2.35 o
   6   3   2        390.96        336.29         8.96 o
   7   3   2        167.79        129.21         9.93 o
   8   3   2        420.45        439.44        10.36 o
   9   3   2         22.69         19.80         7.13 o
  10   3   2         12.07          0.50         4.12 o
  11   3   2          3.18         -6.08         4.06 o
  12   3   2         73.03         63.27         7.36 o
  13   3   2          0.18         -4.92         5.85 o
  14   3   2         61.60         49.86         8.62 o
 -14   4   2        763.91        805.11        36.60 o
 -13   4   2        220.61        172.59        15.74 o
 -12   4   2       2105.83       2154.76        35.97 o
 -11   4   2       2714.07       2681.46        40.72 o
 -10   4   2       3939.48       3926.12        55.84 o
  -9   4   2       2811.34       2813.56        30.42 o
  -8   4   2       2674.97       2677.32        28.71 o
  -7   4   2       4115.14       4011.48        40.00 o
  -6   4   2       3435.12       3504.97        32.54 o
  -5   4   2       8674.92       9040.05        72.61 o
  -4   4   2       2013.80       1943.43        17.79 o
  -3   4   2       3242.82       3310.96        28.11 o
  -2   4   2       6845.01       6885.34        58.73 o
  -1   4   2       5760.53       5824.11        54.33 o
   0   4   2       7283.51       7233.78        72.97 o
   1   4   2      16370.80      16225.12       229.59 o
   2   4   2      10929.85      11024.55       138.32 o
   3   4   2      14945.00      15233.84       138.20 o
   4   4   2       5283.10       5140.09        45.92 o
   5   4   2      18924.80      19035.42       173.08 o
   6   4   2         12.33         11.09         3.13 o
   7   4   2       7246.16       7157.09        75.56 o
   8   4   2         56.63         75.22        15.71 o
   9   4   2       1431.62       1402.36        23.76 o
  10   4   2        288.18        255.67        10.90 o
  11   4   2       1921.29       1909.30        37.73 o
  12   4   2        376.20        346.64        15.73 o
  13   4   2        879.43        873.77        32.09 o
  14   4   2        419.73        461.10        24.85 o
 -13   5   2         18.27         10.37         9.31 o
 -12   5   2         79.11         65.18        11.80 o
 -11   5   2        108.18        100.17        12.63 o
 -10   5   2        224.82        193.42        12.04 o
  -9   5   2         15.15         -0.92         3.99 o
  -8   5   2         95.78         90.56         7.61 o
  -7   5   2       1473.04       1605.68        18.19 o
  -6   5   2        373.81        365.68        11.41 o
  -5   5   2        255.30        226.74         5.45 o
  -4   5   2       1043.25        973.40        11.62 o
  -3   5   2         42.63         29.24         2.04 o
  -2   5   2        301.58        325.74         5.08 o
  -1   5   2         83.12         91.62         7.53 o
   0   5   2       2607.54       2637.25        79.75 o
   1   5   2       1344.60       1292.40        18.34 o
   2   5   2          4.98          5.06         1.77 o
   3   5   2         66.35         58.26         3.72 o
   4   5   2          2.47         -1.62         2.54 o
   5   5   2        682.53        698.16        12.11 o
   6   5   2         12.10         11.44         3.25 o
   7   5   2         27.27         39.89         4.17 o
   8   5   2          1.54         -4.48         4.82 o
   9   5   2        597.53        570.30        14.17 o
  10   5   2         12.14          9.75         4.71 o
  11   5   2        138.25        113.29        16.40 o
  12   5   2        175.54        162.21        14.89 o
  13   5   2         43.47         33.32        11.34 o
 -13   6   2        461.43        423.64        26.06 o
 -12   6   2       1224.99       1178.79        37.26 o
 -11   6   2        576.23        632.47        25.88 o
 -10   6   2       1848.21       1807.97        45.34 o
  -9   6   2       1494.43       1507.70        29.04 o
  -8   6   2       2825.60       2838.05        46.76 o
  -7   6   2       1410.39       1380.62        18.32 o
  -6   6   2       1854.82       1897.39        22.83 o
  -5   6   2       7036.34       7140.60        63.15 o
  -4   6   2       7654.15       7947.44        69.17 o
  -3   6   2       6990.18       7068.24        61.48 o
  -2   6   2       4355.04       4375.34        46.72 o
  -1   6   2       4738.04       4684.94        45.62 o
   0   6   2       2584.43       2531.17        33.22 o
   1   6   2       6845.27       6774.69        69.93 o
   2   6   2       1935.86       1858.48        22.71 o
   3   6   2       7953.54       8088.52        76.13 o
   4   6   2       3158.60       3068.98        54.65 o
   5   6   2       4894.15       5052.92        55.25 o
   6   6   2       2092.06       2172.21        27.89 o
   7   6   2       3292.26       3286.70        44.06 o
   8   6   2       1002.69       1003.95        22.80 o
   9   6   2       1524.97       1551.90        42.63 o
  10   6   2        162.48        156.49        10.74 o
  11   6   2       1603.36       1611.95        43.89 o
  12   6   2        197.94        188.22        29.87 o
  13   6   2       1269.85       1258.15        40.58 o
 -12   7   2         55.01         47.94        11.57 o
 -11   7   2        118.50         92.13        17.28 o
 -10   7   2         65.56         48.40        10.77 o
  -9   7   2        117.47        117.29        20.47 o
  -8   7   2        357.43        336.79        13.92 o
  -7   7   2        464.06        477.45        11.91 o
  -6   7   2        140.15        132.82         5.34 o
  -5   7   2        245.96        250.47         6.42 o
  -4   7   2         16.35          5.29         2.98 o
  -3   7   2        387.60        371.92         7.19 o
  -2   7   2          0.93         -3.01         2.83 o
  -1   7   2        162.25        180.20         6.08 o
   0   7   2        809.32        830.56        15.16 o
   1   7   2          2.05          9.25         2.15 o
   2   7   2          0.12         -4.29         4.43 o
   3   7   2          0.13         -1.68         4.73 o
   4   7   2          1.34         -3.03         2.97 o
   5   7   2         28.84         21.33         3.42 o
   6   7   2        672.89        648.96        14.77 o
   7   7   2        161.87        132.79        16.94 o
   8   7   2          4.78          0.12         5.73 o
   9   7   2        164.14        164.58        12.01 o
  10   7   2        348.61        365.73        15.59 o
  11   7   2          2.77        -11.67         8.30 o
  12   7   2        152.70        148.13        15.53 o
 -11   8   2         79.05         61.05        11.80 o
 -10   8   2       1083.20       1105.93        34.98 o
  -9   8   2        228.29        207.50        20.61 o
  -8   8   2       2218.86       2290.89        40.86 o
  -7   8   2        222.34        262.16        11.50 o
  -6   8   2       3313.81       3289.85        55.20 o
  -5   8   2        505.04        525.76        12.58 o
  -4   8   2       5518.74       5551.71        54.35 o
  -3   8   2       4418.07       4495.20        44.93 o
  -2   8   2       1563.46       1527.45        20.93 o
  -1   8   2       4115.13       4091.29        45.67 o
   0   8   2       1970.69       1974.21        25.89 o
   1   8   2       2295.67       2187.07        27.16 o
   2   8   2       1008.78       1008.13        16.19 o
   3   8   2       2435.64       2478.89        33.61 o
   4   8   2        945.47        918.27        20.54 o
   5   8   2       1631.26       1673.32        34.57 o
   6   8   2       1962.49       1926.11        35.46 o
   7   8   2       3760.61       3730.81        59.25 o
   8   8   2       1475.13       1507.44        31.74 o
   9   8   2       2780.56       2727.59        48.15 o
  10   8   2        253.07        283.88        20.94 o
  11   8   2       1400.67       1436.07        42.41 o
 -10   9   2        190.09        235.06        22.55 o
  -9   9   2         17.95          7.88         9.08 o
  -8   9   2         55.34         54.33         8.62 o
  -7   9   2         65.22         60.24         7.61 o
  -6   9   2        162.33        128.42         8.81 o
  -5   9   2          2.57          0.10         5.15 o
  -4   9   2        568.94        532.82        15.06 o
  -3   9   2        328.11        323.50        10.86 o
  -2   9   2         10.68         10.63         4.34 o
  -1   9   2        774.26        792.95        13.99 o
   0   9   2        228.38        188.68         6.17 o
   1   9   2         20.01         17.83         3.03 o
   2   9   2        253.81        253.58         7.92 o
   3   9   2         91.93         68.46         6.99 o
   4   9   2        244.86        224.98        10.79 o
   5   9   2         65.39         50.19         7.13 o
   6   9   2        109.22        101.82         9.22 o
   7   9   2          0.03         -9.77         6.51 o
   8   9   2         24.21         10.06         6.95 o
   9   9   2         41.16         39.40         8.43 o
  10   9   2         15.92         25.85         9.42 o
  -9  10   2        511.55        557.97        25.64 o
  -8  10   2       1104.84       1149.99        28.51 o
  -7  10   2       1004.65       1041.76        26.89 o
  -6  10   2        597.30        578.46        16.76 o
  -5  10   2        803.20        787.71        18.93 o
  -4  10   2       1787.20       1842.72        30.78 o
  -3  10   2       1618.09       1599.23        27.32 o
  -2  10   2        126.81        117.29         7.41 o
  -1  10   2        838.49        800.30        18.65 o
   0  10   2       1056.51       1110.87        17.85 o
   1  10   2       1635.81       1556.38        37.58 o
   2  10   2       1114.67       1178.90        17.92 o
   3  10   2       2069.95       2104.46        31.32 o
   4  10   2        237.62        237.49        11.83 o
   5  10   2        797.70        795.75        21.06 o
   6  10   2        696.67        719.64        21.98 o
   7  10   2        983.03       1013.19        25.80 o
   8  10   2        334.48        334.55        17.77 o
   9  10   2        394.37        393.96        20.94 o
  -7  11   2          0.23        -10.02         6.68 o
  -6  11   2         62.06         44.72         7.72 o
  -5  11   2          2.72         -2.08         5.96 o
  -4  11   2         12.87          5.48         5.85 o
  -3  11   2         19.69         11.09         6.59 o
  -2  11   2         47.87         38.38         6.30 o
  -1  11   2        209.22        177.47        12.98 o
   0  11   2         14.14          0.39         7.46 o
   1  11   2        138.22        130.58        10.13 o
   2  11   2        131.38        125.87         7.66 o
   3  11   2        140.67        103.92        10.57 o
   4  11   2        121.95        115.65         7.48 o
   5  11   2         22.33         13.49         6.60 o
   6  11   2        183.94        187.92        24.42 o
   7  11   2          5.68         -4.73         7.60 o
  -4  12   2        613.59        661.63        23.09 o
  -3  12   2        803.39        861.75        25.90 o
  -2  12   2        185.10        200.24        14.40 o
  -1  12   2        417.97        463.52        37.77 o
   0  12   2        481.59        416.99        35.14 o
   1  12   2       1176.34       1167.80        56.81 o
   2  12   2        465.04        528.85        38.07 o
   3  12   2       1093.26       1215.24        57.39 o
   4  12   2        118.95        113.03        22.84 o
 -15   1   3        647.94        679.51        20.56 o
 -14   1   3        263.60        223.45        12.22 o
 -13   1   3        599.05        562.00        16.89 o
 -12   1   3       1395.89       1499.90        27.99 o
 -11   1   3       2298.32       2295.05        35.90 o
 -10   1   3       1570.43       1553.52        31.53 o
  -9   1   3       5920.43       6072.96        75.57 o
  -8   1   3       3924.48       4143.76        41.76 o
  -7   1   3      10219.16      10290.79        88.18 o
  -6   1   3       2975.25       3058.93        28.73 o
  -5   1   3      33259.30      33330.33       262.27 o
  -4   1   3       1570.11       1795.78        17.35 o
  -3   1   3       6270.13       6289.42        50.91 o
  -2   1   3      14192.70      14551.47       134.50 o
  -1   1   3      18256.02      17961.77       167.13 o
   0   1   3       1375.05       1409.44        13.07 o
   1   1   3      44438.24      39304.98       340.20 o
   2   1   3       1750.53       1820.69        17.90 o
   3   1   3      23342.77      22693.77       195.49 o
   4   1   3       9858.71      10552.47        90.80 o
   5   1   3      37053.01      36272.82       338.22 o
   6   1   3        247.27        232.90         8.95 o
   7   1   3       7488.25       7487.22        90.26 o
   8   1   3        777.76        811.69        27.56 o
   9   1   3      14826.56      14774.71       172.67 o
  10   1   3        477.72        491.50        14.76 o
  11   1   3       2395.64       2443.23        39.38 o
  12   1   3        215.26        241.81        12.14 o
  13   1   3        920.41        872.43        22.25 o
  14   1   3          4.78          1.57         6.58 o
 -14   2   3          2.50         -5.57         5.92 o
 -13   2   3         81.14         68.73         7.94 o
 -12   2   3          0.54        -10.02         6.68 o
 -11   2   3         33.18         21.32         5.83 o
 -10   2   3         18.86          7.01         8.54 o
  -9   2   3        656.84        653.25        13.11 o
  -8   2   3        333.68        345.87         8.62 o
  -7   2   3          0.06         -5.12         3.41 o
  -6   2   3        131.18        167.26         4.57 o
  -5   2   3       2008.21       2274.12        21.89 o
  -4   2   3       2808.55       3339.98        27.69 o
  -3   2   3        128.99        130.41         2.99 o
  -2   2   3       5706.59       6098.59        43.78 o
  -1   2   3      17594.64      17572.97       136.46 o
   0   2   3       1170.13       1223.44        10.44 o
   1   2   3        217.71        218.09         3.45 o
   2   2   3        393.79        388.54         6.43 o
   3   2   3        134.31        138.11         3.65 o
   4   2   3        217.76        225.23         6.01 o
   5   2   3       2299.73       2379.82        25.97 o
   6   2   3          3.78         -1.34         2.28 o
   7   2   3        360.33        383.52         9.35 o
   8   2   3        590.58        550.88        13.61 o
   9   2   3       1914.34       1896.89        30.96 o
  10   2   3        151.96        158.43         9.43 o
  11   2   3        286.81        254.94        14.20 o
  12   2   3         19.35         11.12         5.61 o
  13   2   3        116.22        103.53         9.43 o
  14   2   3        251.16        224.33        13.31 o
 -14   3   3        598.93        533.93        25.26 o
 -13   3   3       1628.18       1604.63        31.26 o
 -12   3   3       1515.33       1538.62        48.10 o
 -11   3   3       3946.06       4027.38        55.64 o
 -10   3   3        234.06        201.56        16.91 o
  -9   3   3       4486.00       4405.73        50.56 o
  -8   3   3        811.22        818.71        13.81 o
  -7   3   3       2890.35       2795.81        29.44 o
  -6   3   3       2557.50       2525.95        26.44 o
  -5   3   3       4207.51       3804.14        30.46 o
  -4   3   3         59.49         50.64         2.95 o
  -3   3   3      11569.64      11628.65        91.87 o
  -2   3   3       9943.14      10344.75        89.19 o
  -1   3   3      51346.34      49273.32       543.65 o
   0   3   3         67.63         97.48         4.57 o
   1   3   3      22159.00      21374.43       182.83 o
   2   3   3        331.87        393.59         5.60 o
   3   3   3      24733.35      23830.09       223.12 o
   4   3   3        212.89        213.06         5.38 o
   5   3   3      13637.25      13166.07       122.40 o
   6   3   3       1379.36       1450.46        22.29 o
   7   3   3       3950.34       3787.53        49.10 o
   8   3   3         11.77         13.21         4.21 o
   9   3   3       9128.36       9249.53       112.22 o
  10   3   3         72.54         62.14         7.02 o
  11   3   3       1922.57       1909.92        28.24 o
  12   3   3         56.39         52.27         7.35 o
  13   3   3       2348.07       2310.60        40.24 o
  14   3   3          2.61          8.06         8.17 o
 -14   4   3         29.76         33.04        11.38 o
 -13   4   3         37.50         10.42         9.91 o
 -12   4   3          3.31         -8.13         6.11 o
 -11   4   3          1.22         -3.42         6.76 o
 -10   4   3        221.82        196.73        17.50 o
  -9   4   3        261.04        241.43         8.29 o
  -8   4   3        195.21        187.05         8.51 o
  -7   4   3        304.74        263.89         6.60 o
  -6   4   3       1344.73       1324.10        16.53 o
  -5   4   3          0.99         -1.89         2.12 o
  -4   4   3       1905.99       2011.62        21.41 o
  -3   4   3        586.51        670.60         9.63 o
  -2   4   3        211.22        231.28         6.98 o
  -1   4   3       1787.68       1802.58        16.51 o
   0   4   3       2583.74       2733.52        25.00 o
   1   4   3       1593.94       1620.56        17.12 o
   2   4   3        587.11        507.75        13.59 o
   3   4   3       4163.94       4528.31        40.47 o
   4   4   3          6.12          3.73         2.61 o
   5   4   3        267.79        270.81        11.27 o
   6   4   3          6.49          2.65         2.62 o
   7   4   3        238.97        245.85         8.81 o
   8   4   3         64.66         55.67         5.25 o
   9   4   3        158.59        128.63        12.53 o
  10   4   3        548.71        547.40        14.67 o
  11   4   3         84.95         68.27         7.32 o
  12   4   3         63.77         56.93         8.82 o
  13   4   3          9.35          2.44         9.08 o
  14   4   3          0.42          9.04        10.25 o
 -13   5   3        786.52        754.88        29.59 o
 -12   5   3        232.88        218.96        17.15 o
 -11   5   3       2958.34       3036.27        66.05 o
 -10   5   3        316.60        268.49        16.77 o
  -9   5   3       3721.09       3587.74        56.70 o
  -8   5   3        846.92        876.42        14.99 o
  -7   5   3       2567.69       2584.04        26.14 o
  -6   5   3       1140.38       1090.52        12.31 o
  -5   5   3       7018.76       7020.99        67.21 o
  -4   5   3       2631.87       2711.09        28.90 o
  -3   5   3       6878.83       6861.81        64.76 o
  -2   5   3       6627.33       6812.63        55.32 o
  -1   5   3      19968.47      20194.31       159.01 o
   0   5   3       1814.01       1911.31        24.80 o
   1   5   3      24230.08      23647.25       235.33 o
   2   5   3       1840.02       1879.06        20.22 o
   3   5   3      14503.91      14032.24       173.96 o
   4   5   3         50.34         65.20         4.10 o
   5   5   3       9892.58      10163.01        95.03 o
   6   5   3         30.48         29.27         3.55 o
   7   5   3       5634.84       5626.64        68.86 o
   8   5   3        589.45        581.76        13.83 o
   9   5   3       1924.63       1901.42        31.95 o
  10   5   3         34.03         32.82         5.53 o
  11   5   3       1651.32       1608.05        32.64 o
  12   5   3          0.13         -9.18         8.07 o
  13   5   3       1759.54       1888.83        71.74 o
 -13   6   3          0.24        -12.10         9.08 o
 -12   6   3         10.83         -4.10         9.31 o
 -11   6   3        244.28        233.01        23.72 o
 -10   6   3        280.30        266.52        25.18 o
  -9   6   3        135.21        116.62        11.75 o
  -8   6   3        118.24        111.19         8.27 o
  -7   6   3        864.34        856.10        13.05 o
  -6   6   3       2651.50       2718.91        31.34 o
  -5   6   3         64.28         55.27         4.36 o
  -4   6   3       1282.36       1275.13        16.63 o
  -3   6   3       1033.26       1067.91        11.22 o
  -2   6   3        100.22        109.92         3.14 o
  -1   6   3         93.00         78.85         3.43 o
   0   6   3        860.88        927.14        21.16 o
   1   6   3       1597.62       1660.92        25.75 o
   2   6   3         98.11         66.89         3.51 o
   3   6   3       1925.89       1945.29        19.93 o
   4   6   3       1023.57       1121.53        18.55 o
   5   6   3         27.34         37.01         7.10 o
   6   6   3        248.55        263.80         9.69 o
   7   6   3        138.32        133.07        10.48 o
   8   6   3        224.65        212.28        11.59 o
   9   6   3          1.07         -4.67         5.94 o
  10   6   3        705.92        716.87        20.56 o
  11   6   3        564.35        508.41        39.24 o
  12   6   3          5.78          7.37         9.08 o
  13   6   3         36.76         15.82        10.92 o
 -12   7   3        157.21        133.94        15.11 o
 -11   7   3        745.10        767.71        41.58 o
 -10   7   3        732.16        727.83        27.74 o
  -9   7   3       1848.65       1838.61        65.89 o
  -8   7   3        763.88        805.85        21.62 o
  -7   7   3       2195.01       2190.11        39.79 o
  -6   7   3        721.37        718.78        14.22 o
  -5   7   3       4948.69       4873.23        49.56 o
  -4   7   3        584.16        605.55        10.62 o
  -3   7   3      10736.63      10692.56        91.42 o
  -2   7   3        269.76        282.65         5.91 o
  -1   7   3       5837.56       5853.60        56.80 o
   0   7   3        596.74        582.98        10.35 o
   1   7   3       3433.12       3347.29        37.57 o
   2   7   3         13.30         11.61         3.13 o
   3   7   3       4423.82       4381.40        54.05 o
   4   7   3        253.74        265.64         8.70 o
   5   7   3       4218.48       4233.85        64.41 o
   6   7   3         80.39         80.93        10.33 o
   7   7   3       7229.01       7269.02       102.12 o
   8   7   3        154.49        154.34        10.72 o
   9   7   3       3321.17       3519.92        57.58 o
  10   7   3         77.96         66.03         8.66 o
  11   7   3       1418.67       1410.70        40.97 o
  12   7   3         46.59         58.78        11.75 o
 -11   8   3         71.13         59.15        11.99 o
 -10   8   3        173.28        167.29        15.49 o
  -9   8   3         81.55         64.22        10.92 o
  -8   8   3          6.41          0.60         6.37 o
  -7   8   3        241.84        233.79        11.14 o
  -6   8   3        228.20        243.11        10.41 o
  -5   8   3         51.42         47.52         5.77 o
  -4   8   3        948.89        968.36        14.96 o
  -3   8   3         18.60          5.96         3.45 o
  -2   8   3         58.44         60.18         4.60 o
  -1   8   3        488.78        471.96         9.14 o
   0   8   3        291.82        281.10         9.89 o
   1   8   3        493.76        489.29         9.19 o
   2   8   3        101.01         85.23         5.54 o
   3   8   3        229.35        225.86        10.19 o
   4   8   3        454.62        463.26        14.38 o
   5   8   3         12.00          6.52         5.73 o
   6   8   3         87.17         80.17         8.17 o
   7   8   3          7.17          1.03         8.18 o
   8   8   3         20.02         26.17         7.73 o
   9   8   3         25.11         26.20         8.10 o
  10   8   3        263.13        290.86        15.09 o
  11   8   3         69.88         54.05        11.80 o
 -10   9   3        708.06        753.35        29.59 o
  -9   9   3       1214.68       1224.11        36.79 o
  -8   9   3        279.96        288.26        24.30 o
  -7   9   3       2266.03       2354.31        36.92 o
  -6   9   3        228.81        209.64        10.60 o
  -5   9   3       2266.54       2265.79        35.06 o
  -4   9   3        631.99        617.91        15.86 o
  -3   9   3       4105.79       4163.66        48.36 o
  -2   9   3         91.74         83.78         5.31 o
  -1   9   3       1071.58       1103.73        17.46 o
   0   9   3        632.37        681.69        12.30 o
   1   9   3       3421.92       3418.94        44.44 o
   2   9   3         48.78         45.42         4.65 o
   3   9   3       3589.48       3619.26        55.47 o
   4   9   3         89.76         71.30         7.24 o
   5   9   3       1766.15       1766.24        33.60 o
   6   9   3        194.32        198.16        12.24 o
   7   9   3       3369.03       3526.55        57.79 o
   8   9   3         38.87         32.34         7.92 o
   9   9   3       1084.23       1127.27        33.10 o
  10   9   3          0.11         -1.86         8.42 o
  -9  10   3          0.52         -3.56         9.96 o
  -8  10   3          5.80          9.26         9.96 o
  -7  10   3         61.07         53.63         9.09 o
  -6  10   3          1.37         -4.54         5.77 o
  -5  10   3         35.84         32.13         7.01 o
  -4  10   3         52.29         39.34         5.14 o
  -3  10   3        124.05        111.18         8.25 o
  -2  10   3          0.84         -6.65         4.43 o
  -1  10   3        465.34        432.18        15.61 o
   0  10   3        490.63        475.97        10.70 o
   1  10   3         46.47         35.48         4.15 o
   2  10   3        160.18        155.02         7.80 o
   3  10   3         10.33         -2.53         5.72 o
   4  10   3        295.43        270.97        10.63 o
   5  10   3         25.29         22.29         6.78 o
   6  10   3         39.52         33.66         7.35 o
   7  10   3          5.87         -3.17         6.84 o
   8  10   3          1.13         -3.32         6.72 o
   9  10   3        213.23        168.14        14.78 o
  -7  11   3        678.02        669.32        22.26 o
  -6  11   3         39.85         37.68         8.35 o
  -5  11   3        819.07        807.82        22.87 o
  -4  11   3        474.68        526.06        18.26 o
  -3  11   3       1890.44       2045.03        38.26 o
  -2  11   3          9.37         16.10         6.23 o
  -1  11   3       1231.61       1313.13        27.10 o
   0  11   3        348.40        357.35        13.26 o
   1  11   3       2561.66       2531.23        43.73 o
   2  11   3        165.55        132.48         8.27 o
   3  11   3       1518.75       1547.59        29.59 o
   4  11   3          1.55         -1.49         4.41 o
   5  11   3        531.09        534.36        15.01 o
   6  11   3         21.64          5.40         6.52 o
   7  11   3       1073.66       1111.59        31.48 o
  -4  12   3        126.96        119.34        10.50 o
  -3  12   3          1.83         -0.27         9.57 o
  -2  12   3         36.36         20.48        10.39 o
  -1  12   3          7.26         -1.37         8.98 o
   0  12   3         54.99         36.08        10.72 o
   1  12   3          3.36          1.17        16.98 o
   2  12   3        149.29        133.28        11.58 o
   3  12   3          2.16         -6.62         5.90 o
   4  12   3        109.08         87.27        10.62 o
 -14   0   4         72.08         64.33        10.74 o
 -13   0   4       1235.39       1235.00        35.73 o
 -12   0   4        141.14        158.81        17.28 o
 -11   0   4       4446.29       4621.79        87.50 o
 -10   0   4        269.03        291.29        15.31 o
  -9   0   4       7100.83       7251.59       125.18 o
  -8   0   4        449.85        516.62        17.51 o
  -7   0   4      22674.21      22549.30       291.13 o
  -6   0   4       2292.64       2357.96        36.02 o
  -5   0   4      15248.60      15229.24       191.13 o
  -4   0   4        230.37        201.19        10.01 o
  -3   0   4       4433.31       4675.08        65.14 o
  -2   0   4       2626.57       2731.92        35.09 o
  -1   0   4       9734.31       9595.67        99.92 o
   0   0   4         58.00         40.67         2.83 o
   1   0   4      10480.87      10509.06       168.96 o
   2   0   4      15117.42      15635.92       202.06 o
   3   0   4      25811.43      24880.50       334.71 o
   4   0   4        557.10        691.13        14.90 o
   5   0   4      29587.07      29484.91       536.27 o
   6   0   4       2426.54       2281.46        45.55 o
   7   0   4      11537.10      11893.03       196.48 o
   8   0   4       1844.19       1919.09        42.85 o
   9   0   4       9493.08       9652.25       165.64 o
  10   0   4       2625.48       2596.73        56.73 o
  11   0   4        614.09        568.08        23.56 o
  12   0   4        336.05        306.86        19.23 o
  13   0   4        505.12        518.04        24.99 o
  14   0   4        109.95         93.43        20.79 o
 -14   1   4         27.90         15.80         6.43 o
 -13   1   4          9.34         -0.72         5.68 o
 -12   1   4         54.45         42.85         6.59 o
 -11   1   4         61.33         44.62         6.65 o
 -10   1   4         98.86         83.57         6.78 o
  -9   1   4         99.40         89.40         6.31 o
  -8   1   4        707.68        690.92        12.70 o
  -7   1   4        719.40        685.53        11.53 o
  -6   1   4        302.92        289.56         5.98 o
  -5   1   4       1098.48       1247.19        15.73 o
  -4   1   4       1807.86       1751.26        19.65 o
  -3   1   4       1295.48       1452.41        14.12 o
  -2   1   4       2195.39       2201.38        21.73 o
  -1   1   4       6291.21       6349.64        52.01 o
   0   1   4       1855.32       1952.82        17.72 o
   1   1   4      22517.38      21869.59       226.84 o
   2   1   4       1548.76       1517.53        18.27 o
   3   1   4        223.97        219.41         4.67 o
   4   1   4         91.64         76.22         4.43 o
   5   1   4          0.55         -1.07         2.09 o
   6   1   4          1.95          1.67         3.72 o
   7   1   4         12.30         10.69         3.51 o
   8   1   4         31.12         18.65         4.38 o
   9   1   4        127.41        102.46         7.66 o
  10   1   4          6.48         -0.16         4.99 o
  11   1   4         70.75         59.70         7.60 o
  12   1   4         98.44        106.04         8.96 o
  13   1   4          0.02         -7.87         5.25 o
  14   1   4         63.26         59.57         8.78 o
 -14   2   4        129.80        120.59         9.80 o
 -13   2   4       2085.22       2102.41        36.03 o
 -12   2   4        764.78        822.31        19.87 o
 -11   2   4       3030.55       3169.84        45.91 o
 -10   2   4          7.49          7.37         4.41 o
  -9   2   4       4971.66       4924.04        63.88 o
  -8   2   4        146.93        148.67         6.35 o
  -7   2   4      13287.79      13636.25       124.43 o
  -6   2   4       1567.84       1728.85        19.33 o
  -5   2   4      13144.59      12685.17       112.43 o
  -4   2   4        335.43        282.38         4.85 o
  -3   2   4      17933.37      18250.87       203.46 o
  -2   2   4       1782.02       1857.58        18.11 o
  -1   2   4      26668.90      25773.39       299.93 o
   0   2   4        184.78        169.37         2.85 o
   1   2   4       3012.14       2811.14        24.56 o
   2   2   4      13018.26      13133.53       121.11 o
   3   2   4      25157.43      24323.91       246.40 o
   4   2   4        810.27        823.50        12.57 o
   5   2   4       8089.86       7869.10        92.30 o
   6   2   4       4169.43       4209.10        47.66 o
   7   2   4       4704.44       4690.75        60.03 o
   8   2   4        369.27        389.94        11.62 o
   9   2   4      10459.31      10467.65       126.13 o
  10   2   4       2569.54       2659.89        41.06 o
  11   2   4       2752.37       2614.87        41.79 o
  12   2   4        748.91        763.75        20.46 o
  13   2   4       1221.16       1227.77        27.50 o
  14   2   4        371.57        359.73        16.74 o
 -14   3   4         21.32         26.81        10.67 o
 -13   3   4          0.14         -3.96         7.35 o
 -12   3   4        221.76        227.68        11.67 o
 -11   3   4        139.44        124.77         8.63 o
 -10   3   4        173.01        156.54         8.60 o
  -9   3   4        300.10        276.31         8.50 o
  -8   3   4        111.53         96.16         6.13 o
  -7   3   4        653.29        588.81        17.62 o
  -6   3   4         30.97          8.60         2.05 o
  -5   3   4         45.93         46.68         2.36 o
  -4   3   4         16.16         31.70         2.72 o
  -3   3   4       4230.46       4562.38        44.36 o
  -2   3   4        745.62        802.73         8.96 o
  -1   3   4          2.46         -1.15         1.05 o
   0   3   4        388.77        378.30         4.73 o
   1   3   4       3288.19       3404.71        27.30 o
   2   3   4         46.89         30.75         1.96 o
   3   3   4        554.21        621.77         9.72 o
   4   3   4        201.94        242.63         6.40 o
   5   3   4        126.68        198.64        10.88 o
   6   3   4        255.17        237.07        11.34 o
   7   3   4        158.21        157.38         8.60 o
   8   3   4         56.19         57.06         6.61 o
   9   3   4        231.43        232.95        12.73 o
  10   3   4       1532.80       1559.88        28.59 o
  11   3   4         18.42         -0.49         5.69 o
  12   3   4         28.33         26.09         6.62 o
  13   3   4          3.33         -7.05         6.25 o
  14   3   4         48.16         50.34         8.98 o
 -14   4   4         10.94          3.79        14.64 o
 -13   4   4       2024.42       2019.23        52.17 o
 -12   4   4          5.20         18.37         8.90 o
 -11   4   4       3048.33       3032.34        44.56 o
 -10   4   4         45.07         48.70         7.10 o
  -9   4   4       3911.37       3808.15        41.71 o
  -8   4   4        148.25        157.34         6.17 o
  -7   4   4       5935.67       6049.65        54.87 o
  -6   4   4        137.82        142.15         4.44 o
  -5   4   4       9953.48       9911.90        93.51 o
  -4   4   4        726.37        832.34        11.13 o
  -3   4   4      24188.83      24219.85       280.61 o
  -2   4   4        155.16        167.18         6.20 o
  -1   4   4      28450.18      27965.11       228.88 o
   0   4   4       3996.13       4092.45        57.17 o
   1   4   4      26001.31      26258.29       225.59 o
   2   4   4       2262.04       2339.08        20.84 o
   3   4   4      10594.04      10855.12       100.03 o
   4   4   4        964.66        958.92        12.05 o
   5   4   4       7301.32       7324.44        76.73 o
   6   4   4       1734.33       1738.75        25.93 o
   7   4   4       3027.89       3069.18        41.22 o
   8   4   4        328.39        334.77        20.96 o
   9   4   4       9020.86       9161.96       109.71 o
  10   4   4       1053.06       1061.73        23.67 o
  11   4   4       2904.28       2944.45        61.14 o
  12   4   4       1120.36       1168.45        29.14 o
  13   4   4       1772.12       1880.82        51.35 o
  14   4   4        915.62       1007.59        37.66 o
 -13   5   4        257.31        213.77        18.01 o
 -12   5   4        284.66        307.22        19.46 o
 -11   5   4         89.35         65.91        11.57 o
 -10   5   4        146.30        150.09        13.65 o
  -9   5   4          0.78         -7.73         5.15 o
  -8   5   4         15.25         14.17         3.11 o
  -7   5   4          9.16          4.37         2.70 o
  -6   5   4       1398.14       1430.31        18.45 o
  -5   5   4        519.84        454.13         8.14 o
  -4   5   4         22.99         24.14         7.80 o
  -3   5   4        258.99        288.05         7.23 o
  -2   5   4        354.25        452.39         6.97 o
  -1   5   4          6.88          7.64         1.60 o
   0   5   4        602.61        718.28         9.04 o
   1   5   4       1677.22       1916.57        20.88 o
   2   5   4          8.49          3.91         1.85 o
   3   5   4       1603.29       1623.34        19.61 o
   4   5   4       3273.05       3486.28        39.65 o
   5   5   4        217.61        187.68         6.20 o
   6   5   4        243.21        256.68         8.98 o
   7   5   4        281.46        265.88         9.77 o
   8   5   4        269.31        239.86        10.11 o
   9   5   4         20.28         19.64         5.45 o
  10   5   4         61.89         54.61         6.47 o
  11   5   4        333.79        342.57        15.59 o
  12   5   4        307.44        309.05        20.84 o
  13   5   4        135.84        158.30        16.68 o
 -13   6   4        685.93        712.00        32.50 o
 -12   6   4         10.57         14.37        19.03 o
 -11   6   4       1837.67       1857.25        47.83 o
 -10   6   4        133.91        104.10        17.86 o
  -9   6   4       3555.87       3483.91        83.16 o
  -8   6   4         13.29          9.04         5.12 o
  -7   6   4       5971.96       5907.22        74.69 o
  -6   6   4          8.32         -1.46         3.86 o
  -5   6   4       8887.56       8835.38        93.24 o
  -4   6   4        416.59        451.74        10.04 o
  -3   6   4       9580.99       9500.22        90.27 o
  -2   6   4        102.16        102.63         4.71 o
  -1   6   4       9371.32       9375.82        95.48 o
   0   6   4         95.70         79.53         8.71 o
   1   6   4       8430.57       8380.22        78.86 o
   2   6   4       1581.91       1591.78        20.30 o
   3   6   4       8399.76       8409.66        79.80 o
   4   6   4       1184.81       1275.30        38.92 o
   5   6   4       6627.94       6899.71       113.30 o
   6   6   4        552.66        518.19        11.70 o
   7   6   4       3485.38       3562.73        47.17 o
   8   6   4        218.25        181.44        11.03 o
   9   6   4       1834.99       1808.41        35.22 o
  10   6   4        610.36        639.83        19.76 o
  11   6   4       1357.15       1325.83        30.33 o
  12   6   4        416.25        421.27        23.40 o
  13   6   4        773.61        757.84        44.51 o
 -12   7   4        105.44        118.09        14.25 o
 -11   7   4          2.14         -2.93         8.28 o
 -10   7   4        217.66        253.41        18.01 o
  -9   7   4         71.61         76.70        11.38 o
  -8   7   4        176.49        173.59        11.13 o
  -7   7   4        266.98        276.67        11.66 o
  -6   7   4          2.02          2.15         4.12 o
  -5   7   4        693.21        675.40        15.43 o
  -4   7   4        144.30        124.57         6.05 o
  -3   7   4         66.67         52.53         3.96 o
  -2   7   4         10.80          0.87         3.38 o
  -1   7   4         45.18         52.17         2.47 o
   0   7   4        475.88        503.68        11.07 o
   1   7   4         73.14         75.90         3.90 o
   2   7   4         27.51         16.52         3.12 o
   3   7   4       1108.80       1073.97        21.61 o
   4   7   4       1202.74       1263.13        20.93 o
   5   7   4        686.12        619.56        17.19 o
   6   7   4        352.62        335.25        13.41 o
   7   7   4        556.11        551.43        17.54 o
   8   7   4         78.67         74.42         8.54 o
   9   7   4          3.93        -12.55         8.36 o
  10   7   4        166.64        164.07        11.59 o
  11   7   4        255.24        231.19        17.79 o
  12   7   4         77.85         81.99        13.00 o
 -11   8   4        826.88        894.60        32.68 o
 -10   8   4         20.11         19.20         9.50 o
  -9   8   4       2508.21       2664.54        59.83 o
  -8   8   4         32.94         33.86         7.19 o
  -7   8   4       2618.84       2513.82        44.17 o
  -6   8   4         38.46         23.83         6.21 o
  -5   8   4        655.87        621.17        17.61 o
  -4   8   4        627.91        608.13        14.06 o
  -3   8   4       1645.57       1609.41        25.25 o
  -2   8   4         36.62         34.47         3.95 o
  -1   8   4       1411.79       1418.48        16.95 o
   0   8   4          6.83         10.62         2.94 o
   1   8   4       4068.71       4224.09        47.31 o
   2   8   4          2.55          2.68         3.40 o
   3   8   4       3923.79       3995.54        52.02 o
   4   8   4        268.07        241.69        13.62 o
   5   8   4       4101.66       4034.05        61.73 o
   6   8   4        111.32        108.99         9.10 o
   7   8   4       3922.48       4097.68        64.44 o
   8   8   4        856.60        893.63        27.04 o
   9   8   4       1372.97       1422.53        31.76 o
  10   8   4         96.68         82.81         9.79 o
  11   8   4        515.45        519.48        24.99 o
 -10   9   4        123.46        108.19        13.83 o
  -9   9   4         26.33         13.07        10.83 o
  -8   9   4          0.94         -5.87         6.27 o
  -7   9   4         39.93         39.97         8.35 o
  -6   9   4         92.20         72.63         8.75 o
  -5   9   4         17.43          3.57         5.03 o
  -4   9   4         75.56         68.52         6.22 o
  -3   9   4         70.44         54.13         5.53 o
  -2   9   4        951.60        945.62        14.77 o
  -1   9   4        115.80        104.10         4.44 o
   0   9   4        409.18        408.06         8.64 o
   1   9   4        298.08        306.11         9.14 o
   2   9   4         19.20         22.44         4.26 o
   3   9   4         49.41         43.50         5.31 o
   4   9   4        337.84        297.46        12.42 o
   5   9   4          1.92          1.63         5.63 o
   6   9   4          7.83         10.82         8.49 o
   7   9   4         23.54         21.06         7.48 o
   8   9   4         20.06         10.26         7.13 o
   9   9   4        107.95        103.67        12.56 o
  10   9   4         96.41        101.86        12.02 o
  -9  10   4       1124.57       1182.83        37.05 o
  -8  10   4          2.40          5.18         7.53 o
  -7  10   4       1003.41        985.89        25.98 o
  -6  10   4          1.99         -1.86         5.15 o
  -5  10   4       2433.57       2355.84        47.51 o
  -4  10   4         27.18         26.06         5.15 o
  -3  10   4       2352.34       2395.07        36.17 o
  -2  10   4        190.25        177.29        18.12 o
  -1  10   4       1923.76       1890.61        34.31 o
   0  10   4        127.55        108.73         5.41 o
   1  10   4       2962.80       2993.85        43.11 o
   2  10   4        167.67        154.27         8.20 o
   3  10   4       2414.22       2336.90        34.95 o
   4  10   4         86.59         87.47         6.98 o
   5  10   4       1275.69       1260.35        27.89 o
   6  10   4         83.65         62.41         8.27 o
   7  10   4       1549.55       1629.95        34.69 o
   8  10   4        389.06        392.95        21.11 o
  -7  11   4         80.73         83.23        14.79 o
  -6  11   4         47.01         39.52         8.71 o
  -5  11   4          5.83          7.77         7.37 o
  -4  11   4        254.98        284.25        17.64 o
  -3  11   4          0.08         -2.65         6.42 o
  -2  11   4        215.89        212.90        12.37 o
  -1  11   4         72.60         64.81         7.57 o
   0  11   4         79.85         67.49         7.57 o
   1  11   4         47.34         50.73         5.86 o
   2  11   4         24.11         13.71         8.36 o
   3  11   4          5.38         -0.49         4.42 o
   4  11   4         87.23         68.02         6.71 o
   5  11   4          5.98          7.44         5.44 o
   6  11   4         36.59         43.65        10.01 o
   7  11   4         47.13         45.64         9.03 o
  -4  12   4          0.12         -7.81         6.60 o
  -3  12   4        900.62       1018.75        34.84 o
  -2  12   4         11.33         11.42         9.71 o
  -1  12   4       1018.11       1068.34        34.76 o
   0  12   4         60.27         54.33        11.48 o
   1  12   4       1317.26       1341.74        62.08 o
   2  12   4        211.12        191.15        15.07 o
   3  12   4        706.32        721.88        25.35 o
   4  12   4        109.87         94.29        16.11 o
 -14   1   5         69.17         65.42         7.82 o
 -13   1   5       2416.70       2473.38        41.42 o
 -12   1   5        118.20        117.84        12.38 o
 -11   1   5       5580.11       5716.95        74.15 o
 -10   1   5       1336.63       1338.47        23.80 o
  -9   1   5       2492.45       2431.63        35.37 o
  -8   1   5        644.94        648.84        13.91 o
  -7   1   5      11659.47      11861.41       119.09 o
  -6   1   5       4518.78       4670.48        49.49 o
  -5   1   5       5923.46       5888.36        56.57 o
  -4   1   5       3772.98       3714.55        34.60 o
  -3   1   5      10453.58      10963.67       114.90 o
  -2   1   5       3292.63       3448.24        29.01 o
  -1   1   5      19086.47      19032.31       140.31 o
   0   1   5      10644.10      10880.59        89.76 o
   1   1   5       9963.03       9592.24        98.71 o
   2   1   5      14441.90      13666.95       255.10 o
   3   1   5      49940.35      46285.26       432.49 o
   4   1   5      17978.91      17823.26       200.84 o
   5   1   5       4477.52       4307.74        43.86 o
   6   1   5       4880.17       4435.61        56.59 o
   7   1   5        620.22        642.18        14.55 o
   8   1   5       2679.93       2641.05        38.87 o
   9   1   5       1333.91       1320.86        24.72 o
  10   1   5       3189.06       3206.96        47.72 o
  11   1   5        745.03        717.76        19.09 o
  12   1   5        456.40        448.37        15.82 o
  13   1   5        913.68        952.47        23.94 o
  14   1   5       1250.70       1343.28        30.87 o
 -14   2   5         48.82         44.45         8.90 o
 -13   2   5          7.36          1.33         6.11 o
 -12   2   5         38.57         30.33         6.62 o
 -11   2   5         38.80         25.50         5.88 o
 -10   2   5        289.12        268.83        10.42 o
  -9   2   5        164.26        162.70         7.03 o
  -8   2   5          0.06         -4.39         2.93 o
  -7   2   5        753.25        842.83        12.82 o
  -6   2   5        290.08        213.52         5.91 o
  -5   2   5       1216.70       1233.82        13.52 o
  -4   2   5        153.87        147.94         4.13 o
  -3   2   5        656.66        787.57         9.68 o
  -2   2   5       1155.94       1308.50        14.47 o
  -1   2   5       6395.43       6684.30        57.39 o
   0   2   5       3341.42       3593.70        31.12 o
   1   2   5        530.81        521.27         7.53 o
   2   2   5       4843.51       4881.78        58.46 o
   3   2   5       1959.34       1941.47        23.45 o
   4   2   5        170.51        148.86         6.43 o
   5   2   5         15.84         12.68         3.52 o
   6   2   5        196.18        198.52         8.99 o
   7   2   5       1180.95       1180.24        21.12 o
   8   2   5        978.11        908.61        18.87 o
   9   2   5         64.84         52.17         6.78 o
  10   2   5         98.37         85.05         8.10 o
  11   2   5        391.84        399.43        14.76 o
  12   2   5          7.73          1.96         5.35 o
  13   2   5          0.04         -8.83         5.91 o
  14   2   5          0.09         -0.04         7.23 o
 -14   3   5         67.52         72.87        12.63 o
 -13   3   5       1403.91       1447.53        33.46 o
 -12   3   5         57.69         43.67         6.67 o
 -11   3   5       2106.91       2114.02        34.01 o
 -10   3   5        524.83        532.97        15.47 o
  -9   3   5       2006.86       2044.11        25.49 o
  -8   3   5         17.86         21.47         5.63 o
  -7   3   5      11663.51      11850.77       119.85 o
  -6   3   5       1443.32       1345.17        16.16 o
  -5   3   5       7916.83       7544.54        65.39 o
  -4   3   5       3128.95       3075.21        34.94 o
  -3   3   5      15984.71      16194.30       154.07 o
  -2   3   5      13011.41      13436.63       114.82 o
  -1   3   5      18164.10      18328.04       126.56 o
   0   3   5      13067.91      13280.72       101.50 o
   1   3   5       5360.32       5496.60        48.62 o
   2   3   5       7815.18       8105.17        83.28 o
   3   3   5       5660.14       5730.68        60.65 o
   4   3   5      10371.85      10285.86       105.91 o
   5   3   5       3789.93       3673.22        47.06 o
   6   3   5       3219.37       3247.34        50.03 o
   7   3   5       5164.13       5070.84        74.61 o
   8   3   5       3155.55       3199.82        51.94 o
   9   3   5       3969.49       4007.07        71.65 o
  10   3   5       4588.68       4625.52        73.36 o
  11   3   5       1804.79       1746.12        36.93 o
  12   3   5       2072.04       2129.37        43.26 o
  13   3   5        363.47        362.61        18.10 o
  14   3   5       1445.97       1466.26        37.24 o
 -14   4   5         73.63         51.84        13.47 o
 -13   4   5         53.42         38.97        11.34 o
 -12   4   5        411.68        364.90        20.66 o
 -11   4   5          0.27         -7.59         5.06 o
 -10   4   5         69.92         53.51         6.00 o
  -9   4   5         65.67         51.99         5.17 o
  -8   4   5        410.26        418.88         9.43 o
  -7   4   5        157.69        129.72         5.01 o
  -6   4   5       1268.23       1400.54        19.06 o
  -5   4   5       1064.27       1034.81        14.45 o
  -4   4   5        322.92        257.73         6.26 o
  -3   4   5       3447.97       3701.14        35.40 o
  -2   4   5       5423.62       5729.79        56.44 o
  -1   4   5         60.85         56.68         2.28 o
   0   4   5        265.22        275.78         5.05 o
   1   4   5         21.05         32.77         1.94 o
   2   4   5        539.52        544.39         7.32 o
   3   4   5        405.09        436.75         7.97 o
   4   4   5       1792.60       1814.07        22.88 o
   5   4   5          2.93         -4.48         3.18 o
   6   4   5        386.06        390.58        12.20 o
   7   4   5        321.88        290.26        11.32 o
   8   4   5        391.82        366.38        13.80 o
   9   4   5        221.16        211.44        12.39 o
  10   4   5        248.72        241.12        13.70 o
  11   4   5         36.43         29.14         6.66 o
  12   4   5        133.88        133.06        11.66 o
  13   4   5         27.57         14.03        10.33 o
 -13   5   5        786.54        847.88        32.09 o
 -12   5   5        161.07        127.66        14.28 o
 -11   5   5       1069.91       1017.60        32.71 o
 -10   5   5        405.39        364.78        19.04 o
  -9   5   5       2365.89       2349.98        34.73 o
  -8   5   5         34.36         28.43         4.37 o
  -7   5   5       8103.38       8265.72        88.61 o
  -6   5   5       1073.91       1096.49        18.96 o
  -5   5   5       8919.19       8756.60       162.71 o
  -4   5   5       7202.28       7284.94       109.40 o
  -3   5   5       9839.13      10377.48       127.58 o
  -2   5   5      12727.52      13304.58       124.10 o
  -1   5   5       6739.41       6832.04        75.87 o
   0   5   5       3900.55       3757.09        37.71 o
   1   5   5       3576.03       3558.02        33.26 o
   2   5   5        968.52        862.75        12.52 o
   3   5   5       3269.33       3285.90        33.49 o
   4   5   5       3101.02       3103.18        42.69 o
   5   5   5       3146.89       3157.12        41.39 o
   6   5   5       2980.66       2934.84        39.77 o
   7   5   5       2682.89       2631.15        37.36 o
   8   5   5       2656.45       2653.40        38.44 o
   9   5   5       1828.72       1830.35        30.17 o
  10   5   5       1120.99       1157.89        23.13 o
  11   5   5        488.97        501.72        25.08 o
  12   5   5       1606.20       1653.31        46.55 o
  13   5   5        344.18        385.48        24.60 o
 -12   6   5        541.78        575.27        26.08 o
 -11   6   5         79.43         94.21        13.18 o
 -10   6   5         10.02         11.53        17.57 o
  -9   6   5          2.03         -6.83         5.75 o
  -8   6   5        179.48        149.87        10.00 o
  -7   6   5         46.50         30.47         5.89 o
  -6   6   5        146.37        149.72         9.64 o
  -5   6   5       2369.33       2256.68        29.41 o
  -4   6   5        385.36        377.29         8.61 o
  -3   6   5        889.52        935.97        15.29 o
  -2   6   5       1191.21       1279.98        16.90 o
  -1   6   5        266.38        270.64         5.36 o
   0   6   5         26.11         25.18         2.85 o
   1   6   5        114.58        126.76         4.67 o
   2   6   5       1047.97       1106.21        15.80 o
   3   6   5         62.01         47.76         4.08 o
   4   6   5        960.78        968.31        17.51 o
   5   6   5       2298.03       2337.46        39.31 o
   6   6   5        352.06        337.93        10.23 o
   7   6   5        825.07        790.19        16.61 o
   8   6   5          2.50         -1.16         6.35 o
   9   6   5        523.70        516.96        17.85 o
  10   6   5          0.25         -8.62         5.75 o
  11   6   5         36.97         39.90         8.32 o
  12   6   5          0.02        -12.16         8.72 o
 -12   7   5         11.71          7.74         9.84 o
 -11   7   5       1384.96       1367.86        40.36 o
 -10   7   5        396.51        407.29        20.66 o
  -9   7   5       2625.14       2545.11        45.47 o
  -8   7   5       1027.54        940.27        23.44 o
  -7   7   5       2692.05       2640.23        39.81 o
  -6   7   5        192.41        168.27        10.01 o
  -5   7   5       2237.49       2217.19        33.49 o
  -4   7   5        974.62        948.06        14.49 o
  -3   7   5       2741.84       2887.04        53.28 o
  -2   7   5        702.08        715.33         9.41 o
  -1   7   5       5584.17       5666.33        54.61 o
   0   7   5       1363.55       1395.48        21.21 o
   1   7   5       4985.30       4984.29        54.73 o
   2   7   5       3860.70       3934.90        40.78 o
   3   7   5       2782.09       2752.11        43.45 o
   4   7   5       4233.94       4222.10        53.93 o
   5   7   5       2910.64       2839.99        46.40 o
   6   7   5       2542.42       2532.42        43.14 o
   7   7   5       1067.11       1039.28        24.52 o
   8   7   5       1604.66       1581.21        32.77 o
   9   7   5        953.19        881.10        37.21 o
  10   7   5        580.25        548.76        19.23 o
  11   7   5        546.16        513.02        19.43 o
  12   7   5        490.50        491.50        56.81 o
 -11   8   5         94.71         99.56        19.33 o
 -10   8   5         10.23          9.89        15.52 o
  -9   8   5         37.67         33.72         8.56 o
  -8   8   5         77.93         61.07         8.75 o
  -7   8   5          1.46         -2.55         6.03 o
  -6   8   5        347.18        346.73        17.95 o
  -5   8   5        109.59         96.56         6.87 o
  -4   8   5         69.84         58.87         5.53 o
  -3   8   5        421.87        426.39        11.52 o
  -2   8   5       1579.99       1615.53        18.04 o
  -1   8   5        295.39        289.90         5.93 o
   0   8   5        118.87        128.31         7.27 o
   1   8   5         86.50         74.63         5.34 o
   2   8   5          1.30          0.45         3.72 o
   3   8   5        223.03        202.34        10.14 o
   4   8   5        238.70        244.42        15.00 o
   5   8   5        266.02        244.32        12.41 o
   6   8   5         34.10         31.52         6.94 o
   7   8   5         21.80         14.21         6.88 o
   8   8   5        189.19        170.28        11.78 o
   9   8   5        108.03         92.79        10.11 o
  10   8   5         19.17         10.08         7.29 o
  11   8   5         65.60         52.75        11.99 o
 -10   9   5         82.99        101.86        25.77 o
  -9   9   5       1090.44       1116.37        28.60 o
  -8   9   5        459.55        459.99        18.02 o
  -7   9   5        535.53        510.94        18.38 o
  -6   9   5        369.47        356.87        13.13 o
  -5   9   5       2491.33       2566.04        38.85 o
  -4   9   5        900.27        878.56        18.25 o
  -3   9   5       1428.24       1485.29        26.88 o
  -2   9   5        353.28        347.50        10.62 o
  -1   9   5       1584.95       1613.22        20.00 o
   0   9   5        690.78        654.21        11.91 o
   1   9   5       2631.15       2727.24        37.83 o
   2   9   5       1680.89       1649.99        28.63 o
   3   9   5       1324.12       1291.96        22.78 o
   4   9   5       1542.90       1429.66        25.30 o
   5   9   5       1447.28       1429.21        29.59 o
   6   9   5       1633.75       1641.43        33.26 o
   7   9   5        192.08        220.15        12.97 o
   8   9   5       1121.39       1147.33        35.75 o
   9   9   5        213.89        204.40        13.56 o
  10   9   5        395.77        376.06        17.62 o
  -8  10   5         64.13         54.33         9.47 o
  -7  10   5         25.16         10.73         7.67 o
  -6  10   5        290.64        291.96        15.22 o
  -5  10   5         22.01         23.42         6.20 o
  -4  10   5         70.45         60.69         6.60 o
  -3  10   5        232.85        209.86         9.97 o
  -2  10   5        270.26        256.24        13.04 o
  -1  10   5        209.69        208.44         7.65 o
   0  10   5         14.26          8.42         4.65 o
   1  10   5         28.39         23.94         4.71 o
   2  10   5         12.83          9.80         4.60 o
   3  10   5         14.32          8.93         4.84 o
   4  10   5         39.11         26.52         5.55 o
   5  10   5          0.20         -6.72         4.90 o
   6  10   5          4.18         -3.83         6.98 o
   7  10   5          7.87          2.22         7.22 o
   8  10   5        103.18         97.88        10.92 o
  -6  11   5         67.68         65.03         9.45 o
  -5  11   5       1526.35       1619.96        34.81 o
  -4  11   5        388.90        411.93        16.74 o
  -3  11   5       1387.89       1434.76        37.85 o
  -2  11   5        404.08        411.34        15.94 o
  -1  11   5       1045.46       1046.12        39.10 o
   0  11   5        445.76        424.97        13.02 o
   1  11   5        915.01        930.73        22.57 o
   2  11   5        925.12        928.02        30.37 o
   3  11   5        336.92        332.28        20.38 o
   4  11   5        189.27        185.85        11.10 o
   5  11   5        575.24        633.01        20.79 o
   6  11   5        469.54        449.91        17.89 o
  -3  12   5         42.98         39.37         8.23 o
  -2  12   5         25.26         19.07        10.13 o
  -1  12   5         14.87          4.07         9.57 o
   0  12   5         50.09         42.17        11.24 o
   1  12   5         83.07         63.11         8.79 o
   2  12   5         10.56         12.48        15.52 o
   3  12   5         39.70         34.88         9.57 o
 -14   0   6        619.03        633.59        26.24 o
 -13   0   6       1666.63       1738.66        46.27 o
 -12   0   6       2848.04       2960.29        63.07 o
 -11   0   6       1293.98       1222.90        33.38 o
 -10   0   6       6470.82       6539.17       116.04 o
  -9   0   6        427.90        408.70        16.50 o
  -8   0   6       4999.02       4984.59        98.39 o
  -7   0   6       1302.91       1275.74        33.68 o
  -6   0   6       4412.58       4141.71        50.75 o
  -5   0   6       1025.13       1064.13        20.41 o
  -4   0   6       3207.61       3162.65        97.22 o
  -3   0   6       9773.92       9890.32       215.84 o
  -2   0   6       9399.34       9211.76       127.76 o
  -1   0   6       8646.95       8769.35        92.71 o
   0   0   6      22063.08      20972.06       241.56 o
   1   0   6       2417.36       2515.98        70.86 o
   2   0   6       4848.19       4694.12       118.30 o
   3   0   6       4976.00       5371.21        90.89 o
   4   0   6      13776.81      12805.11       205.60 o
   5   0   6         77.14         85.14         5.77 o
   6   0   6       7402.79       7129.66       122.58 o
   7   0   6         35.00         24.45         5.99 o
   8   0   6       3921.33       3835.01        74.53 o
   9   0   6        168.18        157.08        12.76 o
  10   0   6       2185.04       2186.67        51.75 o
  11   0   6         45.88         27.82         9.11 o
  12   0   6        916.23        880.08        31.40 o
  13   0   6        794.44        827.43        37.19 o
  14   0   6       1898.12       2015.72        56.25 o
 -14   1   6         28.90         33.40         7.13 o
 -13   1   6          8.88          8.92         6.14 o
 -12   1   6          4.83          8.90         5.91 o
 -11   1   6        130.85        122.25         8.39 o
 -10   1   6         20.11         17.92         5.10 o
  -9   1   6       1219.35       1181.06        21.09 o
  -8   1   6          2.56         -0.84         2.37 o
  -7   1   6          3.70          5.81         2.71 o
  -6   1   6         10.37         13.02         2.32 o
  -5   1   6        510.11        509.00         8.12 o
  -4   1   6        134.25        152.78         5.28 o
  -3   1   6          1.32         -0.49         2.02 o
  -2   1   6          2.57          0.92         1.66 o
  -1   1   6        289.27        302.08         5.03 o
   0   1   6       2652.20       2945.83        26.79 o
   1   1   6        176.32        147.61         4.99 o
   2   1   6          8.42         -2.46         1.64 o
   3   1   6        130.70        151.90         6.85 o
   4   1   6        581.15        572.02        11.85 o
   5   1   6         19.47          7.15         2.53 o
   6   1   6        403.49        429.47        11.30 o
   7   1   6          7.47          9.51         3.79 o
   8   1   6          0.21         -3.15         3.86 o
   9   1   6        771.83        804.24        18.77 o
  10   1   6        149.28        122.43         9.13 o
  11   1   6        102.93         99.20         8.79 o
  12   1   6         56.42         54.71         7.67 o
  13   1   6         14.66         28.97         7.52 o
  14   1   6          8.55          6.68         7.90 o
 -14   2   6        347.92        363.36        17.56 o
 -13   2   6        873.00        907.46        21.53 o
 -12   2   6       1189.91       1207.88        24.27 o
 -11   2   6       2491.11       2479.22        38.05 o
 -10   2   6       1103.10       1179.46        20.60 o
  -9   2   6        595.14        595.13        13.18 o
  -8   2   6       3423.75       3433.23        37.03 o
  -7   2   6       6033.49       6017.31        59.41 o
  -6   2   6       6426.85       6269.76        55.29 o
  -5   2   6       4165.54       4305.18        40.49 o
  -4   2   6       7237.72       6911.48        66.63 o
  -3   2   6       7249.23       7690.74        74.02 o
  -2   2   6      11894.80      12090.06       115.80 o
  -1   2   6       5961.45       6017.07        45.76 o
   0   2   6      24549.55      24288.27       214.14 o
   1   2   6        379.15        326.64         5.53 o
   2   2   6       7974.39       7830.84        81.18 o
   3   2   6       2915.18       2972.69        34.19 o
   4   2   6      44539.58      43294.38       440.26 o
   5   2   6       2592.63       2667.31        42.14 o
   6   2   6       9922.27      10095.47       137.84 o
   7   2   6        444.10        457.43        14.13 o
   8   2   6       7049.78       7210.42       133.86 o
   9   2   6          3.19          9.36         4.99 o
  10   2   6       5759.97       5774.19        76.93 o
  11   2   6         12.00         11.31         5.82 o
  12   2   6       1166.77       1190.59        26.58 o
  13   2   6        143.36        148.17        11.45 o
  14   2   6       1929.87       2081.13        40.53 o
 -14   3   6          8.34        -12.30        11.13 o
 -13   3   6          7.03         -9.16         6.11 o
 -12   3   6         49.59         31.63         6.62 o
 -11   3   6         40.03         36.70         6.14 o
 -10   3   6          2.88          3.17         4.17 o
  -9   3   6        261.41        236.35         7.61 o
  -8   3   6        737.71        670.89        16.54 o
  -7   3   6        438.47        453.12         8.73 o
  -6   3   6        270.95        225.08         6.47 o
  -5   3   6       1449.57       1438.95        16.49 o
  -4   3   6        849.00        843.02        10.75 o
  -3   3   6          0.52          1.92         1.44 o
  -2   3   6        770.99        854.17         9.99 o
  -1   3   6       2282.81       2515.95        20.68 o
   0   3   6       2542.56       2801.90        25.29 o
   1   3   6       1317.05       1335.92        14.59 o
   2   3   6        519.17        529.07         7.97 o
   3   3   6        200.46        231.97         6.56 o
   4   3   6       5331.02       5380.88        65.66 o
   5   3   6         84.56         61.90         5.85 o
   6   3   6        154.83        143.66        16.11 o
   7   3   6        256.82        256.14        18.59 o
   8   3   6        324.01        335.43        13.50 o
   9   3   6        606.91        612.86        18.96 o
  10   3   6        379.31        371.52        16.49 o
  11   3   6        111.23        113.18        10.59 o
  12   3   6          0.79         -9.87         6.58 o
  13   3   6         42.95         42.50         9.42 o
  14   3   6         23.04          0.00        11.18 o
 -13   4   6        605.35        631.28        27.12 o
 -12   4   6        270.75        242.44        17.60 o
 -11   4   6       1600.56       1601.79        44.45 o
 -10   4   6       1605.67       1549.93        31.78 o
  -9   4   6       1956.89       1883.68        33.99 o
  -8   4   6       2418.52       2379.19        28.09 o
  -7   4   6       4432.58       4422.13        41.36 o
  -6   4   6       8090.63       7982.98        76.72 o
  -5   4   6       5341.71       5547.00        56.20 o
  -4   4   6       6361.90       6086.61        55.80 o
  -3   4   6       2593.46       2499.81        35.46 o
  -2   4   6      10565.35      10559.78        91.25 o
  -1   4   6       6137.36       6531.81        71.33 o
   0   4   6       8934.03       9064.15        66.20 o
   1   4   6        767.40        728.73         8.24 o
   2   4   6       1464.89       1476.25        16.20 o
   3   4   6       6197.57       6356.84        62.23 o
   4   4   6       8196.39       8045.12       109.44 o
   5   4   6       1857.92       1822.72        31.16 o
   6   4   6       7798.32       7690.83       107.41 o
   7   4   6       1939.82       1961.71        35.22 o
   8   4   6      11386.53      11234.46       242.63 o
   9   4   6        426.52        432.47        24.91 o
  10   4   6       5972.01       5973.32        91.27 o
  11   4   6          0.31         -4.51         6.09 o
  12   4   6       1145.21       1088.46        24.19 o
  13   4   6          0.39         -2.93         9.42 o
 -13   5   6          0.67         -1.62         9.91 o
 -12   5   6        241.35        260.49        65.89 o
 -11   5   6        122.95        134.10        14.06 o
 -10   5   6         79.05         71.77        19.62 o
  -9   5   6         31.87         17.92         6.61 o
  -8   5   6         11.55         14.88         4.52 o
  -7   5   6        125.67        118.00         7.82 o
  -6   5   6         52.87         51.87         4.61 o
  -5   5   6        365.47        364.81         7.73 o
  -4   5   6          7.03          6.30         2.23 o
  -3   5   6        533.66        520.48        14.53 o
  -2   5   6       6005.51       6051.40        67.97 o
  -1   5   6       1557.06       1635.77        18.46 o
   0   5   6         10.48          6.87         2.00 o
   1   5   6          0.86          4.18         1.81 o
   2   5   6        462.71        436.14        10.28 o
   3   5   6       1457.67       1546.10        18.76 o
   4   5   6         28.50         28.57         3.60 o
   5   5   6       1521.74       1625.04        25.24 o
   6   5   6       1199.54       1249.50        21.85 o
   7   5   6       1060.96       1054.72        20.18 o
   8   5   6        450.53        428.55        13.26 o
   9   5   6        366.97        375.24        13.15 o
  10   5   6        128.38        115.45         8.68 o
  11   5   6          0.22         -2.30         6.39 o
  12   5   6         66.96         49.36        11.80 o
  13   5   6         52.88         46.00        12.82 o
 -12   6   6        368.69        350.45        23.43 o
 -11   6   6       1055.75        999.74        34.55 o
 -10   6   6       1399.41       1416.58        30.58 o
  -9   6   6       1093.23       1051.22        24.83 o
  -8   6   6       2015.26       1905.96        39.29 o
  -7   6   6       1623.19       1619.78        27.94 o
  -6   6   6       2254.16       2217.54        34.12 o
  -5   6   6       1953.96       1948.90        31.60 o
  -4   6   6       4517.67       4474.88        61.12 o
  -3   6   6       2409.51       2494.56        28.84 o
  -2   6   6       5191.92       5338.54        74.07 o
  -1   6   6       3034.71       3062.20        32.69 o
   0   6   6       7490.60       7926.50        70.39 o
   1   6   6       1866.09       1817.17        21.22 o
   2   6   6       6676.98       6894.18        76.33 o
   3   6   6       1917.79       1815.76        26.90 o
   4   6   6       6132.70       5829.84       157.25 o
   5   6   6       1064.88       1026.85        22.59 o
   6   6   6       4956.69       4918.74        69.77 o
   7   6   6        421.95        414.52        12.26 o
   8   6   6       2952.86       2865.22        49.22 o
   9   6   6         13.10          2.71         6.69 o
  10   6   6       1735.13       1738.29        50.67 o
  11   6   6          2.19          0.12         6.98 o
  12   6   6       1223.07       1256.88        40.34 o
 -12   7   6         41.05         49.20        16.98 o
 -11   7   6        299.59        338.20        20.91 o
 -10   7   6         61.14         59.34         9.12 o
  -9   7   6          1.57         -3.89         6.53 o
  -8   7   6          6.64          0.47         6.50 o
  -7   7   6          4.00         -7.92         5.28 o
  -6   7   6         54.21         48.83         5.36 o
  -5   7   6          6.77         -3.07         3.51 o
  -4   7   6        386.24        372.93        10.18 o
  -3   7   6        208.07        191.85         7.46 o
  -2   7   6        598.15        644.90        10.69 o
  -1   7   6       2846.81       3060.71        30.15 o
   0   7   6          6.62          0.24         3.13 o
   1   7   6          9.85         13.45         2.88 o
   2   7   6         48.63         35.99         3.58 o
   3   7   6        298.80        299.35        17.16 o
   4   7   6          0.32         -4.14         4.41 o
   5   7   6        863.17        852.86        21.08 o
   6   7   6        652.59        624.18        18.44 o
   7   7   6        153.46        137.75        10.31 o
   8   7   6        804.93        758.62        21.96 o
   9   7   6        270.75        282.16        14.48 o
  10   7   6         11.80          1.79         7.31 o
  11   7   6          0.72         -7.38         6.87 o
 -11   8   6        316.22        326.80        29.87 o
 -10   8   6       1046.98       1049.98        27.48 o
  -9   8   6        456.77        405.05        17.22 o
  -8   8   6       1350.18       1279.93        31.95 o
  -7   8   6        152.35        138.77         9.41 o
  -6   8   6        904.81        857.04        19.37 o
  -5   8   6        538.35        594.39        15.15 o
  -4   8   6        790.38        799.14        17.25 o
  -3   8   6          3.09          5.98         3.85 o
  -2   8   6       4823.60       4909.78        56.02 o
  -1   8   6       1370.57       1384.24        27.89 o
   0   8   6       3385.67       3496.28        40.81 o
   1   8   6       1576.76       1615.48        25.38 o
   2   8   6       5450.46       5662.95        70.82 o
   3   8   6         13.63         12.72         4.61 o
   4   8   6       2769.76       2678.69        39.26 o
   5   8   6        124.88        138.50         9.88 o
   6   8   6       2453.21       2395.29        42.65 o
   7   8   6          3.42          3.99         6.03 o
   8   8   6        985.18        966.73        25.43 o
   9   8   6         12.76          0.36         6.89 o
  10   8   6        730.34        759.12        23.87 o
  -9   9   6          0.95        -10.28         6.85 o
  -8   9   6        235.00        205.33        13.28 o
  -7   9   6         71.29         69.85         7.69 o
  -6   9   6        462.40        450.66        14.53 o
  -5   9   6        225.64        233.47        11.11 o
  -4   9   6         54.18         45.95         6.26 o
  -3   9   6        134.29        114.23         7.95 o
  -2   9   6        152.18        143.46         7.68 o
  -1   9   6        429.14        432.59        11.44 o
   0   9   6          0.86          0.01         3.32 o
   1   9   6          7.89          1.46         4.15 o
   2   9   6         95.01         81.88         6.38 o
   3   9   6         48.26         39.46         5.83 o
   4   9   6         70.91         59.64         8.62 o
   5   9   6        291.77        297.53        14.04 o
   6   9   6          0.37         -0.57         6.50 o
   7   9   6         70.47         50.01         8.48 o
   8   9   6         39.52         35.70         8.47 o
   9   9   6        240.48        216.81        15.57 o
  -8  10   6        381.18        375.22        17.06 o
  -7  10   6        259.57        228.03        14.04 o
  -6  10   6        422.20        411.62        17.05 o
  -5  10   6        804.24        850.45        24.51 o
  -4  10   6       1318.39       1283.12        24.35 o
  -3  10   6       1099.29       1083.27        21.36 o
  -2  10   6       1446.39       1510.63        31.01 o
  -1  10   6        454.07        446.28        11.24 o
   0  10   6       1087.55       1090.40        20.02 o
   1  10   6        776.52        799.51        19.99 o
   2  10   6       2177.21       2237.39        34.27 o
   3  10   6        126.56        108.43         7.59 o
   4  10   6        736.52        701.38        17.17 o
   5  10   6        461.58        503.60        15.45 o
   6  10   6       1382.66       1426.40        31.72 o
   7  10   6         62.09         64.22         9.11 o
   8  10   6        766.09        740.34        23.35 o
  -6  11   6         41.82         29.99         8.78 o
  -5  11   6        104.26        107.38        11.07 o
  -4  11   6          0.10         -2.52         7.00 o
  -3  11   6         30.09         27.85         7.64 o
  -2  11   6          3.13         -4.51         8.38 o
  -1  11   6         27.72          7.33         6.55 o
   0  11   6          0.39         -2.61         4.78 o
   1  11   6          6.62          9.17         5.97 o
   2  11   6          8.34         21.20         8.77 o
   3  11   6          5.12         -6.20         5.39 o
   4  11   6         18.80         14.35         6.58 o
   5  11   6         50.00         40.67         7.95 o
   6  11   6          9.27          5.71         7.25 o
  -2  12   6        703.68        718.49        21.64 o
  -1  12   6         73.11         57.07        12.24 o
   0  12   6        403.75        352.62        21.11 o
   1  12   6        241.14        286.53        14.85 o
   2  12   6        958.63        978.55        33.20 o
 -14   1   7        928.16        956.18        22.76 o
 -13   1   7        343.38        357.43        14.29 o
 -12   1   7       3299.15       3403.50        49.68 o
 -11   1   7        130.74        103.84         8.01 o
 -10   1   7       2033.64       2043.33        29.92 o
  -9   1   7        489.02        450.44        11.60 o
  -8   1   7       2813.65       2792.95        29.41 o
  -7   1   7        208.97        175.51         5.73 o
  -6   1   7      11543.02      11473.58       100.48 o
  -5   1   7         40.81         45.90         3.53 o
  -4   1   7      10448.50      10758.37       129.34 o
  -3   1   7       3809.33       4049.07        43.70 o
  -2   1   7      23686.31      23260.99       222.42 o
  -1   1   7          0.19         -2.69         1.79 o
   0   1   7      38009.82      36069.57       347.54 o
   1   1   7       1042.26       1030.11        15.41 o
   3   1   7        110.28        107.72         5.70 o
   4   1   7       9759.36       9383.73       109.36 o
   5   1   7        118.43         84.51         6.24 o
   6   1   7       1688.09       1661.50        30.42 o
   7   1   7        392.12        383.01        11.60 o
   8   1   7       6078.34       5942.05        76.79 o
   9   1   7        138.17        130.47         8.81 o
  10   1   7       6248.71       6322.82        83.89 o
  11   1   7        899.64        905.02        27.13 o
  12   1   7       2336.46       2388.31        41.76 o
  13   1   7          8.68          8.16         6.92 o
  14   1   7       1587.70       1695.90        39.39 o
 -14   2   7         21.89         21.49         8.08 o
 -13   2   7          0.55         -8.76         6.75 o
 -12   2   7         69.53         79.55         7.73 o
 -11   2   7        132.51        139.56         8.92 o
 -10   2   7         18.54         11.71         4.39 o
  -9   2   7         16.10         20.84         3.35 o
  -8   2   7         34.00         31.25         3.66 o
  -7   2   7        840.63        868.39        12.67 o
  -6   2   7        832.88        844.85        10.74 o
  -5   2   7         62.91         56.07         3.60 o
  -4   2   7       1426.45       1511.56        18.51 o
  -3   2   7        300.00        351.74         8.56 o
  -2   2   7         43.23         63.05         4.92 o
  -1   2   7         22.66         23.71         2.16 o
   0   2   7       2087.56       2397.48        26.60 o
   1   2   7       2136.55       2338.91        25.90 o
   2   2   7        492.85        519.13        12.88 o
   3   2   7        569.56        568.19         9.97 o
   4   2   7         13.85         20.43         3.59 o
   5   2   7        761.41        714.39        17.10 o
   6   2   7         64.40         64.98         6.50 o
   7   2   7        295.44        284.93        14.15 o
   8   2   7         73.96         66.15         8.70 o
   9   2   7        356.66        373.26        15.42 o
  10   2   7       1165.66       1127.74        27.89 o
  11   2   7        279.10        289.25        25.52 o
  12   2   7          0.29         -0.52         6.65 o
  13   2   7          8.11          6.09         8.10 o
  14   2   7         56.74         37.70        10.54 o
 -13   3   7        394.28        457.65        22.91 o
 -12   3   7       1299.68       1356.14        31.30 o
 -11   3   7        679.43        683.10        17.03 o
 -10   3   7       1670.29       1654.09        27.50 o
  -9   3   7        914.41        872.27        14.35 o
  -8   3   7       8242.21       8182.89        79.90 o
  -7   3   7        528.80        538.00        10.54 o
  -6   3   7      12761.79      12678.11       107.72 o
  -5   3   7        178.29        197.91         5.33 o
  -4   3   7       5454.75       5233.12        52.10 o
  -3   3   7       1831.30       2124.36        22.96 o
  -2   3   7      10157.47      10202.32        83.99 o
  -1   3   7        157.87        161.57         3.96 o
   0   3   7      11574.02      11711.04       104.13 o
   1   3   7        366.09        355.44         6.94 o
   2   3   7       8909.53       8939.65        93.45 o
   3   3   7         13.42         25.80         3.81 o
   4   3   7      18571.50      18713.91       211.75 o
   5   3   7         83.09         50.53         8.38 o
   6   3   7       8978.09       8920.74       125.47 o
   7   3   7        176.55        212.48        10.66 o
   8   3   7       6526.23       6597.54       129.51 o
   9   3   7        376.74        426.13        34.32 o
  10   3   7       4429.68       4373.69        71.21 o
  11   3   7        668.21        669.55        21.83 o
  12   3   7        990.33       1009.05        28.28 o
  13   3   7          9.63         -1.09         7.30 o
 -13   4   7         62.82         43.73        11.18 o
 -12   4   7          9.95          1.43         9.31 o
 -11   4   7        308.17        303.33        18.76 o
 -10   4   7          4.65         -2.28         4.75 o
  -9   4   7         46.58         30.80         4.23 o
  -8   4   7         48.81         59.15         4.52 o
  -7   4   7       1193.57       1220.30        15.98 o
  -6   4   7        285.59        257.19         6.37 o
  -5   4   7         44.34         24.41         3.71 o
  -4   4   7         47.57         52.23         4.16 o
  -3   4   7          1.85         -2.91         1.94 o
  -2   4   7        229.48        228.36         4.55 o
  -1   4   7         51.55         44.14         2.27 o
   0   4   7         13.95          7.02         1.85 o
   1   4   7        305.32        317.60         6.44 o
   2   4   7        832.74        872.79        12.39 o
   3   4   7        407.33        395.11         8.87 o
   4   4   7        706.05        693.33        14.23 o
   5   4   7        537.99        535.79        14.72 o
   6   4   7         38.27         28.59         5.55 o
   7   4   7        564.99        564.43        16.80 o
   8   4   7        204.39        219.11        12.82 o
   9   4   7         96.22         83.10         8.78 o
  10   4   7        449.46        446.24        17.84 o
  11   4   7         24.49         15.45         6.97 o
  12   4   7        141.07        102.85        10.79 o
  13   4   7         17.05          7.90         9.57 o
 -13   5   7        313.02        315.00        31.92 o
 -12   5   7       1121.47       1173.74        37.06 o
 -11   5   7        252.05        268.00        28.99 o
 -10   5   7       3112.11       3061.90        50.65 o
  -9   5   7        440.37        434.86        18.15 o
  -8   5   7       5447.77       5461.49        75.66 o
  -7   5   7        291.58        282.97         8.67 o
  -6   5   7       7411.44       7410.75        74.25 o
  -5   5   7        313.81        309.15         8.10 o
  -4   5   7       7187.64       7224.25        86.11 o
  -3   5   7        309.83        290.57         6.36 o
  -2   5   7       7845.84       7821.85        96.53 o
  -1   5   7         60.49         67.30         6.89 o
   0   5   7       9031.14       8868.97        78.73 o
   1   5   7        178.66        169.64         5.41 o
   2   5   7       5989.11       5975.89        58.24 o
   3   5   7        147.01        120.67         4.79 o
   4   5   7       6236.50       6242.24        75.46 o
   5   5   7         43.06         52.67         6.22 o
   6   5   7      10828.39      10869.67       148.32 o
   7   5   7          1.56         11.70         5.50 o
   8   5   7       4950.99       4958.39        75.80 o
   9   5   7        166.63        148.20        15.56 o
  10   5   7       2006.33       1942.80        39.42 o
  11   5   7        609.49        603.95        23.64 o
  12   5   7        527.39        543.02        20.74 o
 -12   6   7         11.50         17.25        10.14 o
 -11   6   7         77.70         70.49        11.80 o
 -10   6   7        118.13        104.22        13.26 o
  -9   6   7        201.58        172.72        11.27 o
  -8   6   7         89.59         99.82         8.08 o
  -7   6   7         52.22         51.70         7.27 o
  -6   6   7         77.91         71.58         6.05 o
  -5   6   7        128.14         95.80         6.40 o
  -4   6   7       2725.32       2819.66        32.52 o
  -3   6   7        445.67        485.00        10.41 o
  -2   6   7        881.47        869.52        12.54 o
  -1   6   7        857.30        916.15        12.00 o
   0   6   7        922.80        903.20        12.16 o
   1   6   7         56.50         57.88         3.76 o
   2   6   7         46.17         42.98         4.14 o
   3   6   7        404.91        389.77        12.62 o
   4   6   7        104.66        103.19         6.06 o
   5   6   7        257.74        242.78        11.59 o
   6   6   7          9.67         -2.30         4.15 o
   7   6   7          2.66         -3.45         4.66 o
   8   6   7        711.78        756.66        21.71 o
   9   6   7       1028.13       1008.16        26.23 o
  10   6   7          0.94         -2.48         7.00 o
  11   6   7          6.18         -1.94         6.96 o
  12   6   7        108.65        103.63        14.84 o
 -11   7   7        157.51        131.32        14.48 o
 -10   7   7       1249.97       1213.55        28.92 o
  -9   7   7         36.91         30.97         6.77 o
  -8   7   7       1626.13       1635.61        29.80 o
  -7   7   7         80.87         72.98         8.18 o
  -6   7   7       2643.59       2615.68        35.90 o
  -5   7   7         61.50         50.25         5.25 o
  -4   7   7       2104.46       2068.51        28.97 o
  -3   7   7         91.65         84.65         5.81 o
  -2   7   7       4696.34       4812.73        62.40 o
  -1   7   7          5.32          5.04         3.71 o
   0   7   7       6795.79       6979.80        68.02 o
   1   7   7         21.65         18.80         6.07 o
   2   7   7       5437.23       5508.19        61.27 o
   3   7   7        262.70        262.88        13.27 o
   4   7   7       2687.38       2686.77        64.97 o
   5   7   7        289.54        277.94        12.52 o
   6   7   7       2033.62       1973.98        37.48 o
   7   7   7         51.04         42.91         7.94 o
   8   7   7       1444.39       1429.90        31.95 o
   9   7   7         58.27         56.08         8.96 o
  10   7   7       1793.31       1824.33        65.84 o
  11   7   7          0.44          5.62         7.60 o
 -10   8   7          1.89         -7.95         6.61 o
  -9   8   7         12.75         13.95         6.31 o
  -8   8   7        135.78        146.79        10.07 o
  -7   8   7        552.96        572.83        16.57 o
  -6   8   7          0.35         -6.85         4.94 o
  -5   8   7         18.59         10.25         5.30 o
  -4   8   7          0.63         -1.16         4.39 o
  -3   8   7         99.94        108.36         6.69 o
  -2   8   7         53.69         51.42         4.99 o
  -1   8   7        350.32        342.14         8.32 o
   0   8   7         17.74         15.66         3.92 o
   1   8   7          0.22         -1.46         4.12 o
   2   8   7        179.72        165.84         8.74 o
   3   8   7        301.62        297.84        10.78 o
   4   8   7         32.47         23.65         5.90 o
   5   8   7        165.05        142.98         9.98 o
   6   8   7        167.67        136.00        10.61 o
   7   8   7         23.65          7.10         6.95 o
   8   8   7          9.25         -0.31         6.69 o
   9   8   7         76.04         69.35         9.72 o
  10   8   7         78.75         70.90        10.49 o
  -9   9   7          0.43         -7.75         6.69 o
  -8   9   7        667.64        640.60        21.35 o
  -7   9   7         98.13         95.72         8.44 o
  -6   9   7       1332.56       1295.05        25.69 o
  -5   9   7        512.48        523.69        15.43 o
  -4   9   7       2472.25       2526.47        38.77 o
  -3   9   7        227.09        231.78        10.58 o
  -2   9   7       2983.33       2985.01        37.87 o
  -1   9   7          8.44          1.80         4.51 o
   0   9   7       2492.06       2549.92        49.03 o
   1   9   7        274.22        258.48        10.03 o
   2   9   7       2820.53       2795.36        40.56 o
   3   9   7        195.93        171.18         9.23 o
   4   9   7       1419.09       1398.42        26.00 o
   5   9   7          1.93          0.81         5.13 o
   6   9   7       1610.01       1616.79        33.89 o
   7   9   7          0.46         -8.69         6.11 o
   8   9   7       1452.26       1463.08        37.11 o
   9   9   7         28.78         15.27         7.63 o
  -8  10   7         20.44         15.20         8.20 o
  -7  10   7        199.68        207.82        13.94 o
  -6  10   7          5.46         10.25         7.37 o
  -5  10   7        143.61        126.04        18.80 o
  -4  10   7          2.55          1.60         5.43 o
  -3  10   7         27.21         18.72         5.71 o
  -2  10   7        102.86         89.16         9.35 o
  -1  10   7        362.14        329.85        11.42 o
   0  10   7          1.27         -3.72         4.40 o
   1  10   7          0.88         -1.05         4.58 o
   2  10   7        161.92        151.23        10.85 o
   3  10   7         12.58          9.62         5.24 o
   4  10   7          2.55         -5.34         4.92 o
   5  10   7        197.25        200.39        19.35 o
   6  10   7         19.48         17.02         7.66 o
   7  10   7         78.55         85.15         9.86 o
  -5  11   7         71.10         74.14         9.92 o
  -4  11   7       1350.51       1356.74        31.34 o
  -3  11   7         10.06          0.36         6.95 o
  -2  11   7        654.22        616.07        19.68 o
  -1  11   7          4.08         -2.75         6.14 o
   0  11   7        823.87        882.73        25.23 o
   1  11   7         30.44         33.07         7.64 o
   2  11   7       1168.89       1199.99        37.93 o
   3  11   7          2.11         -4.19         7.22 o
   4  11   7        990.46       1029.28        31.72 o
   5  11   7          2.72         13.05         8.33 o
   0  12   7          0.38         -1.79         6.64 o
 -14   0   8        791.33        687.92        27.29 o
 -13   0   8         19.43         22.41         9.26 o
 -12   0   8       3042.69       3132.51        66.53 o
 -11   0   8        827.42        781.78        26.35 o
 -10   0   8       2970.90       2956.69        52.55 o
  -9   0   8        239.67        213.92        15.56 o
  -8   0   8       6494.39       6420.72        77.01 o
  -7   0   8          1.67          0.30         3.16 o
  -6   0   8      18255.96      18178.68       243.53 o
  -5   0   8       1157.23       1166.81        23.65 o
  -4   0   8      13768.53      14133.17       295.17 o
  -3   0   8       2976.58       3039.09        49.20 o
  -2   0   8      32766.15      33263.22       511.09 o
  -1   0   8      14931.98      15016.67       205.48 o
   0   0   8       8641.01       8315.13       115.02 o
   1   0   8       6770.98       6757.29       172.77 o
   2   0   8       9944.10      10019.10       137.17 o
   3   0   8       5778.14       5998.04        85.94 o
   4   0   8       4582.43       4393.00       111.27 o
   5   0   8       9962.72      10070.93       238.95 o
   6   0   8       2535.21       2520.09        52.33 o
   7   0   8        125.18        105.74        10.33 o
   8   0   8       4183.81       4351.02        84.47 o
   9   0   8       1286.25       1336.02        37.16 o
  10   0   8       2747.61       2749.82        62.47 o
  11   0   8       2225.56       2332.88        57.22 o
  12   0   8        938.81       1008.71        42.75 o
  13   0   8       1235.56       1290.90        42.60 o
 -14   1   8         11.05         11.63         7.74 o
 -13   1   8         26.32         16.21         6.40 o
 -12   1   8         34.29         33.23         6.93 o
 -11   1   8          0.38         -2.35         4.76 o
 -10   1   8          5.47         -3.25         4.11 o
  -9   1   8         29.78         15.20         3.20 o
  -8   1   8         25.93         19.93         3.27 o
  -7   1   8        219.28        190.77         7.40 o
  -6   1   8       1675.22       1647.24        19.35 o
  -5   1   8        125.62        116.07        12.28 o
  -4   1   8          2.47          1.81         3.02 o
  -3   1   8          0.78         -3.16         2.40 o
  -2   1   8        310.78        308.55         7.68 o
  -1   1   8        801.24        906.85        12.50 o
   0   1   8         25.36         31.68         2.67 o
   1   1   8        150.91        131.29         5.56 o
   2   1   8        191.98        235.23         7.80 o
   3   1   8       2854.33       2781.59        56.46 o
   4   1   8        298.35        349.91        11.37 o
   5   1   8        149.80        105.39         7.32 o
   6   1   8        727.87        744.96        18.56 o
   7   1   8          0.36         -6.37         4.25 o
   8   1   8        108.30         89.23         8.55 o
   9   1   8         64.86         47.04         8.93 o
  10   1   8         64.39         57.46         7.88 o
  11   1   8        108.66         99.49         9.12 o
  12   1   8         10.41         14.47         6.87 o
  13   1   8         87.95         91.64        10.11 o
 -13   2   8         17.81         14.72         7.60 o
 -12   2   8       2207.49       2248.71        36.71 o
 -11   2   8        223.08        221.78        14.07 o
 -10   2   8       1436.61       1368.34        22.73 o
  -9   2   8        114.88        116.77         5.44 o
  -8   2   8       2719.55       2681.95        29.16 o
  -7   2   8        252.84        237.68         6.74 o
  -6   2   8      10076.70      10094.96        89.82 o
  -5   2   8       1364.21       1259.88        16.93 o
  -4   2   8       6195.24       6335.26        64.40 o
  -3   2   8          5.07         13.01         2.94 o
  -2   2   8      15411.88      15332.20       150.25 o
  -1   2   8       3335.57       3429.90        34.05 o
   0   2   8       6731.53       6637.78        66.40 o
   1   2   8        345.98        307.71         7.65 o
   2   2   8      13593.75      13595.32       157.59 o
   3   2   8       5396.40       5463.15        68.39 o
   4   2   8      13140.78      12936.96       173.22 o
   5   2   8       6770.22       6453.58        91.97 o
   6   2   8       4670.76       4798.52        79.43 o
   7   2   8        892.93        861.30        31.29 o
   8   2   8       3905.24       4034.97        64.45 o
   9   2   8       1439.92       1431.73        55.86 o
  10   2   8       1611.01       1568.70        34.67 o
  11   2   8       1450.39       1476.85        34.55 o
  12   2   8       1786.88       1775.40        39.92 o
  13   2   8        346.49        366.08        18.91 o
 -13   3   8         89.30         98.85        15.81 o
 -12   3   8          1.19          2.87         6.48 o
 -11   3   8        197.48        201.91        17.29 o
 -10   3   8         28.38         11.35         4.56 o
  -9   3   8         14.38         15.29         3.60 o
  -8   3   8         69.70         67.57         4.64 o
  -7   3   8        304.45        273.71         6.45 o
  -6   3   8       1386.56       1387.90        18.15 o
  -5   3   8        747.78        735.61        12.00 o
  -4   3   8          1.52          7.08         2.66 o
  -3   3   8        747.05        775.73        15.76 o
  -2   3   8         18.23         27.77         2.58 o
  -1   3   8          0.79         -1.00         1.61 o
   0   3   8        240.21        293.91         9.63 o
   1   3   8        227.95        285.70         7.18 o
   2   3   8       2119.54       2181.07        39.50 o
   3   3   8        210.96        165.85         6.05 o
   4   3   8        890.03        911.61        17.61 o
   5   3   8         64.78         55.50         6.01 o
   6   3   8          0.08         -8.00         5.34 o
   7   3   8        250.68        242.80        11.46 o
   8   3   8        405.08        415.31        15.62 o
   9   3   8         16.18         13.67         6.42 o
  10   3   8        108.64         92.01        10.34 o
  11   3   8         67.44         67.27         9.12 o
  12   3   8        234.61        271.50        16.18 o
  13   3   8        101.48         91.47        11.47 o
 -13   4   8         44.44         40.35        10.92 o
 -12   4   8       2127.24       2207.68        60.27 o
 -11   4   8        116.87        127.25        13.90 o
 -10   4   8       2772.22       2689.09        37.74 o
  -9   4   8         77.71         96.35         7.38 o
  -8   4   8       4453.03       4333.44        49.62 o
  -7   4   8        166.21        159.24         6.12 o
  -6   4   8       6441.50       6302.59        58.56 o
  -5   4   8        741.46        701.62        12.57 o
  -4   4   8       2392.90       2404.18        28.89 o
  -3   4   8         12.13         14.85         1.99 o
  -2   4   8       5059.62       5192.22        42.81 o
  -1   4   8       2860.53       3102.33        36.77 o
   0   4   8       6118.69       5894.36        64.16 o
   1   4   8        744.52        711.31        10.91 o
   2   4   8      17208.24      17147.71       161.19 o
   3   4   8       1161.64       1159.26        18.11 o
   4   4   8       7777.54       7778.35       146.58 o
   5   4   8       5056.43       4903.14        63.58 o
   6   4   8       3532.54       3474.94        54.98 o
   7   4   8       1704.97       1706.26        47.15 o
   8   4   8       2078.60       2017.45        45.03 o
   9   4   8       1157.51       1171.74        33.72 o
  10   4   8        772.60        711.46        22.10 o
  11   4   8        149.04        138.61        11.77 o
  12   4   8        518.85        455.00        24.10 o
  13   4   8        270.00        233.95        20.47 o
 -12   5   8         43.61         35.99         9.45 o
 -11   5   8          0.11         -1.65         7.14 o
 -10   5   8          1.03          3.89         5.89 o
  -9   5   8        114.15         89.97         9.15 o
  -8   5   8        400.49        368.86        13.07 o
  -7   5   8        403.77        399.74        10.18 o
  -6   5   8        147.92        138.79         7.60 o
  -5   5   8          2.88         -4.28         2.85 o
  -4   5   8       1267.86       1309.88        18.52 o
  -3   5   8       1551.43       1541.61        18.63 o
  -2   5   8        438.78        455.54         7.43 o
  -1   5   8        372.44        365.19         7.21 o
   0   5   8        250.38        243.47         6.50 o
   1   5   8        247.98        252.23         6.67 o
   2   5   8         95.50         88.21         4.28 o
   3   5   8        727.57        753.88        16.81 o
   4   5   8        734.64        741.68        21.94 o
   5   5   8          1.06          1.14         4.31 o
   6   5   8       1112.33       1102.47        23.93 o
   7   5   8        430.57        450.80        15.32 o
   8   5   8          0.61          1.27         5.74 o
   9   5   8         84.96         84.93         8.98 o
  10   5   8        246.62        225.24        24.01 o
  11   5   8          5.95         -6.71         6.50 o
  12   5   8         29.89         17.13         9.70 o
 -12   6   8       1074.51       1094.70        31.32 o
 -11   6   8          2.17         36.45        32.47 o
 -10   6   8       1149.50       1161.38        24.66 o
  -9   6   8        175.04        170.06        14.52 o
  -8   6   8       1554.15       1581.32        28.82 o
  -7   6   8         99.96         84.04         7.51 o
  -6   6   8       3980.34       3904.88        48.81 o
  -5   6   8        123.64        119.47         7.11 o
  -4   6   8       5100.29       5046.44       108.83 o
  -3   6   8         11.62          5.44         3.60 o
  -2   6   8       5551.10       5684.63        84.72 o
  -1   6   8        752.43        701.00        11.49 o
   0   6   8       8295.86       8354.61        81.15 o
   1   6   8        650.26        619.42        12.09 o
   2   6   8       4947.18       4878.48        55.23 o
   3   6   8       1224.28       1162.59        48.42 o
   4   6   8       3630.23       3572.16        42.96 o
   5   6   8       1123.17       1064.16        24.22 o
   6   6   8       1605.41       1656.10        33.69 o
   7   6   8       1202.70       1201.45        27.98 o
   8   6   8       1489.52       1455.29        32.33 o
   9   6   8        967.12        978.69        26.25 o
  10   6   8        863.77        910.15        25.98 o
  11   6   8        687.14        711.68        26.81 o
  12   6   8        619.05        662.69        56.22 o
 -11   7   8          8.14         -0.04         8.84 o
 -10   7   8          9.25          7.24         6.33 o
  -9   7   8         14.03          2.99         5.83 o
  -8   7   8        229.46        237.07        11.76 o
  -7   7   8        606.83        593.12        16.85 o
  -6   7   8        137.77        135.90         8.96 o
  -5   7   8         47.42         28.13         5.29 o
  -4   7   8          3.20          7.12         4.25 o
  -3   7   8       1111.83       1123.77        26.83 o
  -2   7   8        646.86        682.58        13.82 o
  -1   7   8        213.86        203.21         8.16 o
   0   7   8       1574.88       1563.44        19.81 o
   1   7   8          0.10         -4.60         3.07 o
   2   7   8        223.69        237.92        13.92 o
   3   7   8         56.89         51.74         5.72 o
   4   7   8        337.57        322.93        17.67 o
   5   7   8        312.04        281.08        13.34 o
   6   7   8        115.89        130.54        10.41 o
   7   7   8        658.78        643.50        25.85 o
   8   7   8          9.20          7.99         7.14 o
   9   7   8        191.13        179.20        16.29 o
  10   7   8         99.22         86.82        10.68 o
  11   7   8          0.05          4.03         8.28 o
 -10   8   8        712.09        665.64        21.94 o
  -9   8   8         66.24         39.50         8.32 o
  -8   8   8       1287.20       1276.84        26.55 o
  -7   8   8          0.21         -1.14         5.57 o
  -6   8   8       2174.32       2275.27        36.99 o
  -5   8   8        182.04        176.22        10.02 o
  -4   8   8       4212.73       4267.78        58.08 o
  -3   8   8       1854.75       1898.56        34.87 o
  -2   8   8       2741.66       2686.73        35.43 o
  -1   8   8       1175.55       1185.58        19.74 o
   0   8   8       4999.09       5035.09        57.36 o
   1   8   8       1324.84       1282.27        25.19 o
   2   8   8       1343.47       1383.93        24.52 o
   3   8   8        676.84        635.31        15.68 o
   4   8   8        721.70        735.15        19.86 o
   5   8   8        991.41        914.62        20.60 o
   6   8   8       1592.71       1631.57        42.50 o
   7   8   8        682.84        698.65        21.91 o
   8   8   8        957.06       1016.88        27.50 o
   9   8   8        414.52        407.64        18.47 o
  10   8   8       1096.10       1131.40        52.71 o
  -9   9   8         11.56          7.39         7.24 o
  -8   9   8          3.58         -5.88         6.92 o
  -7   9   8        194.74        171.79        12.52 o
  -6   9   8        253.39        234.84        13.02 o
  -5   9   8         43.03         28.18         6.53 o
  -4   9   8         82.26         75.49         7.70 o
  -3   9   8          1.36         -6.76         5.10 o
  -2   9   8         20.69         12.84         5.19 o
  -1   9   8        244.86        266.99        10.66 o
   0   9   8         13.64         11.02         5.06 o
   1   9   8         19.16         14.53         7.29 o
   2   9   8        185.77        182.69        12.34 o
   3   9   8        324.86        318.30        12.15 o
   4   9   8         91.16         91.44         7.91 o
   5   9   8          7.13         -0.60         6.24 o
   6   9   8         35.23         25.81         7.88 o
   7   9   8         64.05         60.66         9.36 o
   8   9   8         95.46         94.65        11.11 o
  -7  10   8         58.31         40.95         9.02 o
  -6  10   8        778.23        804.68        23.89 o
  -5  10   8         89.15         86.41         9.96 o
  -4  10   8       2175.73       2285.10        43.64 o
  -3  10   8        297.41        312.54        12.60 o
  -2  10   8        719.83        688.56        29.36 o
  -1  10   8         22.39         25.63         6.24 o
   0  10   8       1859.62       2001.83        32.48 o
   1  10   8        423.02        391.15        22.64 o
   2  10   8        988.63       1003.88        25.03 o
   3  10   8        356.48        340.24        31.33 o
   4  10   8        953.46        984.73        24.66 o
   5  10   8        139.90        134.85        10.90 o
   6  10   8        858.69        927.73        30.24 o
   7  10   8        394.43        438.98        26.01 o
  -5  11   8         16.63          6.60         7.88 o
  -4  11   8          3.29          7.25         7.78 o
  -3  11   8          1.87         -7.72         6.79 o
  -2  11   8          2.39         -9.70         7.39 o
  -1  11   8         64.20         57.47         8.71 o
   0  11   8        136.97        137.15        13.18 o
   1  11   8        133.67        124.67        12.86 o
   2  11   8         38.34         46.98         9.71 o
   3  11   8        100.64         90.93        11.60 o
   4  11   8         40.51         26.67         9.49 o
 -13   1   9        163.87        161.84        12.57 o
 -12   1   9       1570.82       1570.49        29.09 o
 -11   1   9        902.95        954.73        19.43 o
 -10   1   9       1496.64       1467.66        24.38 o
  -9   1   9        326.56        293.85         9.76 o
  -8   1   9       4225.84       4211.87        38.23 o
  -7   1   9       3575.10       3584.46        36.52 o
  -6   1   9       3813.58       3811.10        37.99 o
  -5   1   9       7617.47       7543.88        83.25 o
  -4   1   9       5539.23       5696.41        66.50 o
  -3   1   9       3884.89       3740.47        42.13 o
  -2   1   9      14512.55      15221.54       148.27 o
  -1   1   9      11937.53      12003.29       108.88 o
   0   1   9          5.61         -2.10         2.19 o
   1   1   9       1881.00       1821.95        24.60 o
   2   1   9       7138.57       7015.01        77.51 o
   3   1   9       3041.00       3049.59        57.77 o
   4   1   9       3397.08       3371.59        53.67 o
   5   1   9       6173.44       6237.32        89.94 o
   6   1   9       2079.92       2056.92        37.16 o
   7   1   9       3974.26       4010.49        63.78 o
   8   1   9       3236.61       3142.56        53.72 o
   9   1   9       8803.96       8768.83       127.46 o
  10   1   9          1.71          0.77         6.52 o
  11   1   9       1796.51       1827.62        39.85 o
  12   1   9        198.72        171.38        13.56 o
  13   1   9       1665.30       1623.94        39.64 o
 -13   2   9         67.77         65.91         9.87 o
 -12   2   9         63.98         79.27         9.69 o
 -11   2   9          9.32          3.51         4.99 o
 -10   2   9        191.27        176.55         8.91 o
  -9   2   9        120.85        103.38         5.43 o
  -8   2   9          4.81         -2.03         3.47 o
  -7   2   9        205.25        201.42         6.73 o
  -6   2   9        261.42        231.75         8.94 o
  -5   2   9        560.83        544.32        10.47 o
  -4   2   9        327.87        262.88         8.56 o
  -3   2   9        702.79        685.11        12.54 o
  -2   2   9         90.87        117.89         6.07 o
  -1   2   9       1226.80       1199.45        14.43 o
   0   2   9         46.06         36.37         2.93 o
   1   2   9        590.72        592.65        10.36 o
   2   2   9       1186.85       1283.83        19.45 o
   3   2   9          0.42          2.34         3.32 o
   4   2   9       4008.49       4111.12        61.99 o
   5   2   9        974.65        947.72        21.39 o
   6   2   9         21.19          1.72         5.05 o
   7   2   9        134.37        120.02         8.90 o
   8   2   9          8.25         -5.30         5.18 o
   9   2   9        132.94        107.90        10.24 o
  10   2   9         67.51         46.53         8.34 o
  11   2   9          6.92          3.70         7.63 o
  12   2   9          0.29          0.32         7.42 o
  13   2   9        215.57        216.05        15.59 o
 -13   3   9        119.94        108.76        15.23 o
 -12   3   9       1361.90       1341.95        44.54 o
 -11   3   9       1169.80       1222.36        26.16 o
 -10   3   9       1569.46       1479.98        24.15 o
  -9   3   9        628.79        594.01        12.71 o
  -8   3   9       1575.61       1580.90        20.08 o
  -7   3   9       1867.77       1871.21        22.24 o
  -6   3   9       2587.23       2579.40        29.29 o
  -5   3   9       2532.10       2583.36        31.58 o
  -4   3   9       3005.49       3039.96        50.27 o
  -3   3   9       1201.17       1251.84        23.63 o
  -2   3   9       7283.13       7193.18        67.46 o
  -1   3   9      10849.52      11180.26       100.24 o
   0   3   9       4734.57       4474.52        46.35 o
   1   3   9       3373.01       3324.26        42.39 o
   2   3   9       7843.46       7527.75        74.86 o
   3   3   9       5683.63       5329.23        67.46 o
   4   3   9       4171.36       4152.11        62.44 o
   5   3   9      12681.47      12517.34       149.26 o
   6   3   9       1391.43       1344.89        27.58 o
   7   3   9       2679.61       2645.44        45.83 o
   8   3   9       1311.58       1335.50        29.43 o
   9   3   9       3583.92       3607.70        61.05 o
  10   3   9         25.63         13.61         7.21 o
  11   3   9        757.62        750.08        24.04 o
  12   3   9        898.41        963.91        28.64 o
  13   3   9        971.38       1080.48        31.74 o
 -13   4   9         51.20         91.15        13.25 o
 -12   4   9        123.95        120.27        12.20 o
 -11   4   9          5.67          3.68         7.05 o
 -10   4   9          0.00          2.86         7.00 o
  -9   4   9         82.84         68.92         6.97 o
  -8   4   9         78.10         54.14         4.28 o
  -7   4   9        179.05        156.48         5.74 o
  -6   4   9         59.68         65.66         3.94 o
  -5   4   9        182.50        164.29         8.16 o
  -4   4   9        145.74        157.53         5.78 o
  -3   4   9        821.94        802.33        11.80 o
  -2   4   9        539.69        536.36         9.63 o
  -1   4   9        112.57         86.07         6.92 o
   0   4   9         25.32         21.06         2.92 o
   1   4   9        232.78        247.06         7.33 o
   2   4   9         41.64         47.39         4.62 o
   3   4   9        401.54        370.03        10.78 o
   4   4   9       1401.28       1413.59        21.99 o
   5   4   9         61.59         62.16         8.16 o
   6   4   9        194.10        179.25        10.28 o
   7   4   9        819.32        865.54        39.19 o
   8   4   9        195.42        175.17        12.69 o
   9   4   9         83.24         58.85         8.20 o
  10   4   9          0.72         -8.95         5.97 o
  11   4   9        129.40        121.16        11.47 o
  12   4   9          1.94         -7.56         8.58 o
 -12   5   9       1097.06       1063.67        38.68 o
 -11   5   9        673.74        727.33        27.18 o
 -10   5   9       1398.85       1281.16        32.30 o
  -9   5   9       1374.38       1317.68        25.71 o
  -8   5   9       1696.51       1582.52        28.35 o
  -7   5   9        922.19        939.37        42.80 o
  -6   5   9       1105.20       1038.64        16.85 o
  -5   5   9       1190.94       1125.71        17.28 o
  -4   5   9       1759.99       1800.82        23.87 o
  -3   5   9        474.93        443.67        11.69 o
  -2   5   9       4701.33       4738.11        45.04 o
  -1   5   9       2779.30       2686.46        27.84 o
   0   5   9       5365.30       5479.89        60.24 o
   1   5   9       5709.30       5810.43        58.13 o
   2   5   9       4213.65       4036.93        46.41 o
   3   5   9       4257.02       4207.40        61.49 o
   4   5   9       1708.99       1678.19        32.62 o
   5   5   9       3540.91       3552.55        55.65 o
   6   5   9         34.68         47.26         8.60 o
   7   5   9       1772.95       1715.81        33.73 o
   8   5   9        606.08        604.81        18.73 o
   9   5   9       1115.94       1162.75        28.21 o
  10   5   9        102.78         91.59        13.23 o
  11   5   9        817.81        861.34        32.87 o
  12   5   9        168.12        187.31        14.41 o
 -11   6   9         14.16          7.48         7.72 o
 -10   6   9         38.99         18.80         6.53 o
  -9   6   9        221.49        218.73        11.56 o
  -8   6   9         37.71         18.62         6.22 o
  -7   6   9         29.26         32.35         6.29 o
  -6   6   9        204.01        209.11        13.44 o
  -5   6   9        136.00        114.11         7.35 o
  -4   6   9          9.87         11.83         4.44 o
  -3   6   9         48.97         40.52         5.42 o
  -2   6   9         91.91         89.09         4.91 o
  -1   6   9        367.16        359.39         8.72 o
   0   6   9        442.52        464.67        11.09 o
   1   6   9         80.41         69.96         4.90 o
   2   6   9          2.83         -2.98         3.40 o
   3   6   9        649.84        649.91        12.72 o
   4   6   9         14.23          6.30         3.74 o
   5   6   9        273.28        255.56        12.94 o
   6   6   9        667.64        690.91        23.92 o
   7   6   9        796.38        789.45        22.83 o
   8   6   9        112.34        110.29        10.65 o
   9   6   9        112.67        102.38        14.47 o
  10   6   9        144.49        140.09        12.47 o
  11   6   9         17.95         22.21         8.65 o
 -11   7   9        219.95        230.76        18.01 o
 -10   7   9        557.91        515.41        17.08 o
  -9   7   9        319.99        315.21        13.46 o
  -8   7   9        946.91        906.04        21.55 o
  -7   7   9        602.83        557.78        16.66 o
  -6   7   9       2936.24       2753.41        42.23 o
  -5   7   9       1624.46       1559.82        28.01 o
  -4   7   9       3322.64       3287.19        47.91 o
  -3   7   9       2925.77       2933.50        61.02 o
  -2   7   9        639.95        658.75        14.25 o
  -1   7   9       3200.07       3123.77        37.32 o
   0   7   9       1254.39       1280.74        19.74 o
   1   7   9       2296.15       2340.80        30.63 o
   2   7   9        864.14        870.94        18.60 o
   3   7   9       1315.95       1278.16        23.89 o
   4   7   9       1529.57       1532.83        42.48 o
   5   7   9       2122.00       2112.65        35.26 o
   6   7   9       1402.48       1514.04        32.69 o
   7   7   9       3929.97       3876.44        64.22 o
   8   7   9        612.73        620.84        21.56 o
   9   7   9       1431.05       1448.30        34.21 o
  10   7   9        290.11        296.80        16.90 o
  -9   8   9         29.04         29.00         8.26 o
  -8   8   9         26.37         19.77        10.82 o
  -7   8   9        151.33        157.22        10.50 o
  -6   8   9        235.13        236.61        12.43 o
  -5   8   9        170.48        160.02         9.80 o
  -4   8   9          3.81          8.58         5.75 o
  -3   8   9        117.97         97.09        10.31 o
  -2   8   9         19.14         15.59         4.79 o
  -1   8   9          0.70          1.30         4.33 o
   0   8   9         91.69         85.27         6.06 o
   1   8   9         65.78         61.06         6.35 o
   2   8   9         11.86         -0.42         4.86 o
   3   8   9        292.54        292.97        19.44 o
   4   8   9        399.04        391.90        13.50 o
   5   8   9         26.03         21.56         6.88 o
   6   8   9         22.46         13.40         7.48 o
   7   8   9        210.25        193.44        13.04 o
   8   8   9        205.74        172.02        13.27 o
   9   8   9          4.23          8.51         7.84 o
  -8   9   9        491.71        428.73        18.33 o
  -7   9   9        438.05        416.44        17.63 o
  -6   9   9        737.71        754.36        22.81 o
  -5   9   9        942.42        912.80        21.31 o
  -4   9   9       1063.42       1113.26        23.48 o
  -3   9   9        948.40        939.45        22.65 o
  -2   9   9        106.21        104.43         9.31 o
  -1   9   9        741.48        741.34        19.38 o
   0   9   9        905.29        959.84        28.73 o
   1   9   9       1763.28       1772.11        30.27 o
   2   9   9        503.05        507.28        14.79 o
   3   9   9       1122.03       1101.11        51.23 o
   4   9   9        646.35        673.71        20.19 o
   5   9   9        632.25        618.50        19.82 o
   6   9   9        925.52        963.02        44.91 o
   7   9   9       1329.89       1375.67        32.76 o
   8   9   9        105.77        110.00        11.27 o
  -6  10   9         51.05         36.19         8.70 o
  -5  10   9          0.13         -0.89         7.07 o
  -4  10   9          0.05          6.23         7.43 o
  -3  10   9         96.14         83.19         9.98 o
  -2  10   9          7.23          0.81         8.23 o
  -1  10   9        197.83        197.17        11.60 o
   0  10   9        127.84        168.73        10.89 o
   1  10   9        204.02        214.92        12.30 o
   2  10   9        150.65        144.03        13.11 o
   3  10   9         54.05         44.74         9.75 o
   4  10   9        212.83        208.39        16.13 o
   5  10   9        119.28         93.88        12.57 o
   6  10   9         38.34         38.01         8.82 o
  -4  11   9        433.37        477.46        19.32 o
  -3  11   9        454.66        413.20        17.65 o
  -2  11   9        267.74        278.56        15.39 o
  -1  11   9         67.78         63.53        11.16 o
   0  11   9        724.97        757.92        44.22 o
   1  11   9        679.12        745.97        28.14 o
   2  11   9        292.73        300.18        14.71 o
   3  11   9        528.24        542.52        23.40 o
 -13   0  10        321.11        293.15        18.62 o
 -12   0  10        541.15        606.00        24.68 o
 -11   0  10       1097.03       1188.71        33.77 o
 -10   0  10       1646.08       1617.06        34.71 o
  -9   0  10       3639.88       3553.80        59.98 o
  -8   0  10       8467.58       8378.90        99.88 o
  -7   0  10       5174.00       5147.04        64.76 o
  -6   0  10         11.76         16.06         5.04 o
  -5   0  10       7376.27       7358.52       132.85 o
  -4   0  10       1919.51       1878.71        73.56 o
  -3   0  10       9219.12       9727.79       156.80 o
  -2   0  10       2959.11       3058.51        51.14 o
  -1   0  10      11687.37      11613.55       190.63 o
   0   0  10        639.44        659.26        16.46 o
   1   0  10       4528.66       4613.42        86.25 o
   2   0  10       2360.35       2163.11        46.86 o
   3   0  10      10754.06      10685.99       184.80 o
   4   0  10        245.37        220.21        17.57 o
   5   0  10       7206.59       6915.42       171.60 o
   6   0  10          5.11        -10.54         7.61 o
   7   0  10       6711.88       6588.63       168.08 o
   8   0  10       1131.57       1104.55        46.27 o
   9   0  10       7216.51       6961.69       180.97 o
  10   0  10       1136.98       1184.67        37.27 o
  11   0  10        822.78        780.13        30.85 o
  12   0  10         42.04         34.44        11.34 o
  13   0  10       1747.51       1756.12        52.59 o
 -13   1  10          0.82         -0.72         7.19 o
 -12   1  10         48.80         51.19         7.38 o
 -11   1  10         12.59         -0.11         5.45 o
 -10   1  10          7.14         -3.27         4.77 o
  -9   1  10        214.27        192.87         8.81 o
  -8   1  10          0.32         -1.48         3.35 o
  -7   1  10        332.12        328.54         8.37 o
  -6   1  10         45.80         28.12         4.02 o
  -5   1  10          5.01         -6.10         4.06 o
  -4   1  10          4.74         -5.55         3.70 o
  -3   1  10        596.35        569.16        11.84 o
  -2   1  10         43.07         39.10         3.98 o
  -1   1  10        912.46        990.37        14.39 o
   0   1  10          1.52         -3.28         2.18 o
   1   1  10        359.73        389.20         8.71 o
   2   1  10        668.81        683.41        15.35 o
   3   1  10         42.60         27.80         4.50 o
   4   1  10         57.03         41.08         6.38 o
   5   1  10        270.02        239.12        24.01 o
   6   1  10        209.17        201.11        17.28 o
   7   1  10        117.83        103.16         9.05 o
   8   1  10          5.99         -3.41         6.19 o
   9   1  10        158.39        138.62        11.43 o
  10   1  10         55.48         32.90         8.16 o
  11   1  10        175.71        167.14        12.96 o
  12   1  10         56.39         48.31         9.66 o
  13   1  10          7.51         -4.55         8.36 o
 -13   2  10        944.91        977.46        27.60 o
 -12   2  10        337.06        375.42        17.32 o
 -11   2  10       1432.06       1471.56        25.16 o
 -10   2  10        525.56        471.41        13.20 o
  -9   2  10       1302.37       1298.66        18.84 o
  -8   2  10       1402.59       1382.22        18.48 o
  -7   2  10       6287.15       6464.82        61.16 o
  -6   2  10         41.59         39.93         3.78 o
  -5   2  10       4093.13       4178.49        50.17 o
  -4   2  10       1096.79       1012.55        18.31 o
  -3   2  10       8164.34       8263.23        85.06 o
  -2   2  10        407.23        368.41         9.19 o
  -1   2  10       8813.44       8592.77        74.62 o
   0   2  10         60.94         54.85         3.61 o
   1   2  10       7028.35       7280.19        73.10 o
   2   2  10        485.32        414.80        12.02 o
   3   2  10      13796.80      13494.56       185.43 o
   4   2  10         18.42         -0.83         4.23 o
   5   2  10       8612.00       8491.61       105.40 o
   6   2  10        589.53        569.86        22.36 o
   7   2  10       3237.29       3159.39        53.16 o
   8   2  10        608.88        617.21        19.91 o
   9   2  10       4779.23       4774.33        77.17 o
  10   2  10        277.37        262.27        15.05 o
  11   2  10       1013.31       1049.06        28.79 o
  12   2  10          9.85          4.86         7.72 o
  13   2  10       1742.34       1850.49       122.11 o
 -13   3  10          2.47          6.69         9.91 o
 -12   3  10         94.60        124.35        14.01 o
 -11   3  10         95.26         82.18         8.64 o
 -10   3  10         12.09         -7.91         5.27 o
  -9   3  10         86.09         66.92         5.11 o
  -8   3  10         21.76          7.33         3.55 o
  -7   3  10          6.32         10.11         3.20 o
  -6   3  10          1.64         -4.20         2.80 o
  -5   3  10        426.70        459.28        10.14 o
  -4   3  10         79.31         68.57         5.35 o
  -3   3  10        189.96        199.96        11.92 o
  -2   3  10        646.14        653.31        11.07 o
  -1   3  10          0.06          6.43         2.54 o
   0   3  10         82.80         92.53         5.12 o
   1   3  10          3.70          7.70         3.05 o
   2   3  10        392.79        374.87         9.76 o
   3   3  10        266.85        280.04        11.25 o
   4   3  10        228.81        208.46         9.70 o
   5   3  10       1382.22       1356.24        27.48 o
   6   3  10         50.86         39.38         6.16 o
   7   3  10         28.35         37.75         8.76 o
   8   3  10          5.76         -0.89         7.80 o
   9   3  10         16.41          3.73         7.23 o
  10   3  10          4.99        -10.55        10.91 o
  11   3  10         20.90          8.94         7.40 o
  12   3  10         17.02          3.95         8.52 o
 -12   4  10        285.43        314.45        29.11 o
 -11   4  10       1139.16       1127.35        30.47 o
 -10   4  10        132.48        103.59        10.69 o
  -9   4  10       1038.66        989.43        18.88 o
  -8   4  10        903.61        866.96        17.10 o
  -7   4  10       2098.60       2137.20        25.94 o
  -6   4  10        154.31        134.37         5.15 o
  -5   4  10       1850.99       1820.52        20.42 o
  -4   4  10       2030.99       2059.88        23.83 o
  -3   4  10       5273.11       5348.41        51.67 o
  -2   4  10        820.72        794.32        11.39 o
  -1   4  10      11763.04      11988.82       152.18 o
   0   4  10        126.13        113.28         5.19 o
   1   4  10       9719.57       9751.62       104.77 o
   2   4  10        273.15        238.69         9.45 o
   3   4  10       5768.50       5802.62        60.48 o
   4   4  10          7.07          7.28         5.48 o
   5   4  10        614.07        610.68        20.94 o
   6   4  10        138.27        136.16        13.18 o
   7   4  10       1920.38       1871.56        36.31 o
   8   4  10        128.25        113.83         9.79 o
   9   4  10       2589.11       2626.80        52.42 o
  10   4  10         64.07         49.70         8.78 o
  11   4  10       1232.09       1241.03        32.16 o
  12   4  10         42.00         43.71        12.21 o
 -12   5  10         37.25         44.77         9.73 o
 -11   5  10         14.59          9.08         7.80 o
 -10   5  10         34.14         16.35         7.60 o
  -9   5  10        223.89        223.04        19.19 o
  -8   5  10         58.38         45.49         7.19 o
  -7   5  10         44.23         35.91         6.26 o
  -6   5  10         34.89         25.71         4.87 o
  -5   5  10         27.49         22.25         4.29 o
  -4   5  10        213.73        208.00         7.82 o
  -3   5  10         13.48         22.27         2.77 o
  -2   5  10        129.37        133.02         4.81 o
  -1   5  10         73.10         62.25         5.07 o
   0   5  10        982.58        969.38        13.70 o
   1   5  10        336.80        333.62         9.75 o
   2   5  10          0.78         -3.38         2.92 o
   3   5  10        448.93        429.02        11.93 o
   4   5  10          0.34         -3.71         3.75 o
   5   5  10          0.68         -6.05         4.04 o
   6   5  10         45.76         23.82         6.16 o
   7   5  10        171.82        138.98         9.96 o
   8   5  10         84.38         83.34         9.05 o
   9   5  10        281.47        275.04        14.87 o
  10   5  10         34.78         28.90        10.55 o
  11   5  10         41.96         29.37        11.34 o
 -11   6  10        650.91        687.51        24.03 o
 -10   6  10        230.47        213.55        21.21 o
  -9   6  10        783.12        684.30        20.54 o
  -8   6  10        419.09        415.92        14.55 o
  -7   6  10       2246.00       2233.96        36.69 o
  -6   6  10        810.94        782.28        19.04 o
  -5   6  10       3135.83       2965.20        44.03 o
  -4   6  10        795.26        810.06        17.55 o
  -3   6  10       2963.63       3061.18        45.78 o
  -2   6  10        970.77        980.13        14.33 o
  -1   6  10       2283.73       2268.41        27.60 o
   0   6  10         13.95          4.36         4.96 o
   1   6  10       5023.27       5149.01        83.07 o
   2   6  10        333.63        307.08         9.01 o
   3   6  10       2692.82       2681.80        34.91 o
   4   6  10        121.64        122.71         7.55 o
   5   6  10       2212.36       2283.44        37.40 o
   6   6  10         37.32         34.01         6.24 o
   7   6  10       2769.70       2761.61        50.11 o
   8   6  10         16.94         13.30         7.42 o
   9   6  10       1751.55       1757.57        38.72 o
  10   6  10          1.87         -2.94         7.63 o
  11   6  10       1214.02       1296.34        33.97 o
 -10   7  10          0.14         -8.27         6.97 o
  -9   7  10        188.87        167.21        11.02 o
  -8   7  10        135.95        140.01         9.97 o
  -7   7  10         14.07         19.13         6.41 o
  -6   7  10         82.12         94.10         9.81 o
  -5   7  10         28.76         26.45         6.41 o
  -4   7  10         88.24         92.15         9.44 o
  -3   7  10          6.55         -7.00         5.16 o
  -2   7  10        360.14        387.02        11.52 o
  -1   7  10         76.43         61.16         5.91 o
   0   7  10         47.36         44.46         6.00 o
   1   7  10        384.85        381.77        12.51 o
   2   7  10        132.40        128.31         8.31 o
   3   7  10        141.65        143.42         8.95 o
   4   7  10        226.57        240.40        13.44 o
   5   7  10         10.04          1.91         6.41 o
   6   7  10        125.98        121.08        11.08 o
   7   7  10          1.85          6.14         7.48 o
   8   7  10        458.63        442.68        18.96 o
   9   7  10          5.68          4.40         7.67 o
  10   7  10          2.25          1.25         7.85 o
  -9   8  10        890.63        926.32        26.14 o
  -8   8  10        251.72        260.97        14.86 o
  -7   8  10       1381.22       1452.53        29.02 o
  -6   8  10        809.79        750.05        19.82 o
  -5   8  10       2899.29       2808.31        43.77 o
  -4   8  10         66.54         48.32         7.35 o
  -3   8  10       2073.78       2006.55        39.30 o
  -2   8  10        101.86         83.37         9.06 o
  -1   8  10       2895.52       2827.63        41.81 o
   0   8  10        297.88        306.23        12.40 o
   1   8  10       2237.05       2274.41        50.80 o
   2   8  10         40.13         44.57         9.26 o
   3   8  10       1807.99       1799.81        39.46 o
   4   8  10        217.99        271.90        13.99 o
   5   8  10       2951.79       3048.63        53.40 o
   6   8  10         36.38         47.00         8.90 o
   7   8  10       2813.58       2812.98        54.40 o
   8   8  10          7.54          8.49         7.74 o
   9   8  10       1184.64       1268.23        43.28 o
  -8   9  10         57.62         51.65        11.75 o
  -7   9  10          0.70         11.99         7.48 o
  -6   9  10         92.47         91.29        11.06 o
  -5   9  10         47.29         31.46         8.22 o
  -4   9  10         24.42         22.37         6.58 o
  -3   9  10        237.52        230.24        13.56 o
  -2   9  10         31.42         23.88         8.98 o
  -1   9  10         23.97         19.04         6.36 o
   0   9  10         73.54         75.24         8.18 o
   1   9  10          8.43         14.55         6.72 o
   2   9  10        175.41        169.93        14.18 o
   3   9  10          8.67         17.75        10.54 o
   4   9  10        110.47        102.87        10.13 o
   5   9  10         69.89         72.16         9.63 o
   6   9  10          9.84          2.68         7.60 o
   7   9  10          0.52         -2.13         7.25 o
  -6  10  10        180.53        165.38        13.05 o
  -5  10  10        946.83        946.50        26.53 o
  -4  10  10         19.85         21.42         8.22 o
  -3  10  10        823.36        798.29        23.51 o
  -2  10  10        493.24        517.83        23.92 o
  -1  10  10        438.09        400.74        15.32 o
   0  10  10        305.91        380.76        15.33 o
   1  10  10       1370.58       1427.84        30.74 o
   2  10  10         18.80          8.74         8.33 o
   3  10  10        602.24        571.91        32.21 o
   4  10  10         55.88         65.07        11.80 o
   5  10  10        848.49        920.25        34.26 o
  -2  11  10         51.17         39.28         8.71 o
  -1  11  10          0.07        -11.59         8.56 o
   0  11  10        247.59        267.52        19.06 o
   1  11  10          0.29         -3.74         9.10 o
   2  11  10        137.89        126.63        10.60 o
 -13   1  11       1115.21       1177.16        30.49 o
 -12   1  11          0.64         -3.32         6.76 o
 -11   1  11       1445.44       1494.75        27.64 o
 -10   1  11         23.48         10.58         5.02 o
  -9   1  11       3467.07       3515.72        45.04 o
  -8   1  11        368.24        392.22         9.75 o
  -7   1  11       7516.84       7597.00        71.09 o
  -6   1  11        918.40        911.35        15.34 o
  -5   1  11       2882.47       2872.96        43.47 o
  -4   1  11        437.08        446.83        12.17 o
  -3   1  11      10718.18      11235.21       184.43 o
  -2   1  11        184.83        196.45         7.79 o
  -1   1  11       4208.10       4058.57        46.03 o
   0   1  11        145.92        149.95         6.34 o
   1   1  11       6530.04       6386.64        72.66 o
   2   1  11          0.43         -5.57         3.71 o
   3   1  11      18942.16      18902.04       224.21 o
   4   1  11       2999.27       2858.29        57.56 o
   5   1  11       3854.56       3878.77        63.28 o
   6   1  11       1019.28        997.66        28.57 o
   7   1  11       6686.65       6646.43       127.97 o
   8   1  11       1663.03       1706.95        43.27 o
   9   1  11       1543.14       1631.34        36.19 o
  10   1  11        642.72        669.32        27.08 o
  11   1  11        419.24        375.27        18.02 o
  12   1  11         83.52         85.59        11.56 o
 -12   2  11          2.90         13.96         7.31 o
 -11   2  11         55.90         55.65         8.67 o
 -10   2  11         85.61         82.95         6.92 o
  -9   2  11        135.89        129.79         7.45 o
  -8   2  11         97.33         89.73         5.74 o
  -7   2  11        553.15        613.45        12.32 o
  -6   2  11        159.11        133.76         9.07 o
  -5   2  11        115.29         89.76         6.98 o
  -4   2  11        703.88        696.22        15.33 o
  -3   2  11         19.08         16.93         3.95 o
  -2   2  11       1687.79       1736.07        24.06 o
  -1   2  11        208.84        177.83         6.45 o
   0   2  11         33.02         22.04         3.09 o
   1   2  11         37.50         31.49         3.95 o
   2   2  11        209.76        239.46         8.29 o
   3   2  11        400.68        441.75        13.07 o
   4   2  11          1.38         -6.13         4.08 o
   5   2  11        206.09        164.05        13.61 o
   6   2  11        322.90        271.29        16.12 o
   7   2  11        227.57        221.28        12.26 o
   8   2  11        187.90        154.77        11.77 o
   9   2  11        137.92        125.15        11.36 o
  10   2  11         21.14          7.62         7.26 o
  11   2  11          0.13         -4.63         6.64 o
  12   2  11        101.17         92.38        11.70 o
 -12   3  11          1.69         -7.27         8.07 o
 -11   3  11        814.81        757.69        27.16 o
 -10   3  11         47.38         28.33         6.64 o
  -9   3  11       1174.88       1184.30        23.18 o
  -8   3  11        133.58        140.37         6.62 o
  -7   3  11       2964.60       3025.02        32.80 o
  -6   3  11        107.13        113.53         5.34 o
  -5   3  11       2011.13       1952.75        24.82 o
  -4   3  11        121.66        117.89         6.64 o
  -3   3  11      11184.00      11236.08       181.91 o
  -2   3  11        285.30        271.96         8.42 o
  -1   3  11       9809.65       9824.86        90.39 o
   0   3  11        936.74        907.74        15.30 o
   1   3  11       5245.02       5047.04        88.19 o
   2   3  11        372.48        342.90        10.08 o
   3   3  11       7283.92       7347.85        93.91 o
   4   3  11       1771.16       1691.46        33.25 o
   5   3  11        820.59        759.04        17.78 o
   6   3  11          4.34         -3.37         4.81 o
   7   3  11       3702.73       3645.72        60.49 o
   8   3  11        221.04        213.31        17.50 o
   9   3  11       2659.45       2731.26        51.10 o
  10   3  11        437.60        419.68        18.31 o
  11   3  11       1271.13       1326.09        33.91 o
  12   3  11        180.38        140.80        13.20 o
 -12   4  11        101.67        120.95        14.28 o
 -11   4  11          0.01         -2.86         6.91 o
 -10   4  11         11.20        -10.03         6.69 o
  -9   4  11        148.16        127.97         9.25 o
  -8   4  11         90.19         73.36         7.34 o
  -7   4  11          5.62          3.82         4.27 o
  -6   4  11         40.99         19.01         3.59 o
  -5   4  11         11.15         18.33         2.89 o
  -4   4  11          3.35          8.68         3.01 o
  -3   4  11        107.90        106.52         5.23 o
  -2   4  11        537.55        515.76        13.79 o
  -1   4  11        903.16        958.55        14.90 o
   0   4  11         37.51         27.53         3.80 o
   1   4  11        333.50        313.56        12.34 o
   2   4  11          4.19          3.87         4.18 o
   3   4  11        176.95        189.46        13.46 o
   4   4  11        112.69         89.37         7.66 o
   5   4  11        129.40        105.74         7.64 o
   6   4  11         98.03         76.10         8.00 o
   7   4  11        117.16        103.93         9.87 o
   8   4  11         11.74          3.17         6.75 o
   9   4  11        233.64        221.11        13.90 o
  10   4  11         91.87         90.89        11.76 o
  11   4  11         12.05         -0.92         9.72 o
 -11   5  11        663.16        583.07        22.48 o
 -10   5  11         18.85          4.40         7.07 o
  -9   5  11       1020.00        951.06        22.25 o
  -8   5  11        303.14        288.98        12.57 o
  -7   5  11       2871.06       2878.28        43.78 o
  -6   5  11         13.60          8.52         5.16 o
  -5   5  11       4275.35       4224.54        56.76 o
  -4   5  11          3.42          1.52         3.10 o
  -3   5  11       6283.63       6368.27        83.02 o
  -2   5  11         36.61         39.47         3.71 o
  -1   5  11       4516.06       4642.99        45.67 o
   0   5  11        304.65        294.80         9.71 o
   1   5  11       3554.73       3599.75        48.12 o
   2   5  11        149.15        154.17         9.38 o
   3   5  11       4650.71       4552.36        60.47 o
   4   5  11        756.05        724.74        18.32 o
   5   5  11       1644.28       1666.19        42.79 o
   6   5  11        334.52        306.82        13.70 o
   7   5  11       1698.67       1786.13        43.93 o
   8   5  11        274.30        263.40        14.11 o
   9   5  11       1961.23       1995.45        51.91 o
  10   5  11        226.41        190.40        17.09 o
  11   5  11       1009.08        993.66        37.34 o
 -10   6  11          5.77         -3.81         7.18 o
  -9   6  11          0.48         -6.27         5.49 o
  -8   6  11        350.87        347.19        14.27 o
  -7   6  11        103.99         96.44        10.48 o
  -6   6  11         15.80          8.85         5.66 o
  -5   6  11        562.57        530.42        18.62 o
  -4   6  11          2.69         -9.37         6.25 o
  -3   6  11          0.85         -4.42         4.24 o
  -2   6  11        186.93        196.53         8.29 o
  -1   6  11        242.34        217.86         7.50 o
   0   6  11        105.99         83.49         5.76 o
   1   6  11        209.39        204.52         9.76 o
   2   6  11       1049.96       1071.05        26.29 o
   3   6  11          0.04          1.23         5.00 o
   4   6  11        203.55        198.17        12.25 o
   5   6  11         62.54         51.99         8.07 o
   6   6  11         24.56         27.40         8.84 o
   7   6  11        291.57        294.20        19.17 o
   8   6  11        183.31        173.72        15.67 o
   9   6  11        204.17        205.47        18.34 o
  10   6  11         77.69         77.72        11.02 o
 -10   7  11         24.89         48.56        15.52 o
  -9   7  11       1171.98       1197.23        26.59 o
  -8   7  11          1.07         -1.08         5.92 o
  -7   7  11       1664.13       1670.30        37.11 o
  -6   7  11          4.61          3.93         5.71 o
  -5   7  11       2124.36       2125.54        35.91 o
  -4   7  11        102.94         88.99         9.43 o
  -3   7  11       1199.45       1191.28        27.81 o
  -2   7  11          6.58          7.19        12.98 o
  -1   7  11       2626.98       2661.40        56.14 o
   0   7  11        362.14        319.61        12.85 o
   1   7  11       4512.66       4474.44        72.01 o
   2   7  11        126.05        114.38         9.44 o
   3   7  11       2793.23       2848.49        49.20 o
   4   7  11         32.13         29.23         7.34 o
   5   7  11       2963.78       3027.06        59.13 o
   6   7  11        310.77        308.26        15.94 o
   7   7  11       1057.26       1053.03        28.42 o
   8   7  11        301.19        278.44        16.34 o
   9   7  11        928.80        915.08        32.51 o
  -8   8  11         34.03         48.10         8.82 o
  -7   8  11         25.69         31.13         8.36 o
  -6   8  11          0.25         -8.65         5.77 o
  -5   8  11         10.68          7.70         6.02 o
  -4   8  11          7.70         -9.78         6.52 o
  -3   8  11        194.39        186.39        12.42 o
  -2   8  11        182.71        172.53        26.65 o
  -1   8  11        142.82        128.42         8.62 o
   0   8  11          6.88          9.84         6.44 o
   1   8  11         59.84         55.88         8.17 o
   2   8  11        320.34        337.73        14.69 o
   3   8  11         23.33         17.32         7.07 o
   4   8  11         16.14         12.79         7.19 o
   5   8  11         14.42          5.91         7.54 o
   6   8  11          0.16         -4.42         7.42 o
   7   8  11          0.19          4.13         7.84 o
   8   8  11        105.60         77.65        10.75 o
  -7   9  11        700.56        665.53        22.79 o
  -6   9  11         10.17         13.08         7.82 o
  -5   9  11       1538.28       1487.83        33.94 o
  -4   9  11        191.55        159.36        16.86 o
  -3   9  11        764.36        742.30        22.47 o
  -2   9  11         38.25         42.68         8.24 o
  -1   9  11       1170.89       1194.81        31.08 o
   0   9  11          7.75         -3.39         6.27 o
   1   9  11       2268.70       2358.19        43.42 o
   2   9  11        122.13        101.58        12.77 o
   3   9  11       1614.35       1691.61        44.57 o
   4   9  11          0.28         14.77         9.28 o
   5   9  11       2152.51       2373.03        46.42 o
   6   9  11        507.69        509.09        20.31 o
   7   9  11        569.46        601.36        22.26 o
  -5  10  11         58.51         42.77         9.36 o
  -4  10  11        124.89         86.15        11.02 o
  -3  10  11         52.60         48.25         9.22 o
  -2  10  11        229.25        238.20        18.27 o
  -1  10  11         29.16         23.77         7.40 o
   0  10  11         30.45         26.89         7.16 o
   1  10  11          8.92         18.64         7.19 o
   2  10  11         42.73         36.32         7.59 o
   3  10  11          3.88          0.49         8.12 o
   4  10  11         29.91         16.65        12.01 o
 -12   0  12        247.32        302.65        18.34 o
 -11   0  12       1216.01       1164.84        33.94 o
 -10   0  12        116.64        129.16        15.52 o
  -9   0  12       3018.19       2879.53       129.14 o
  -8   0  12        406.21        432.69        13.26 o
  -7   0  12       3906.08       3833.08        62.58 o
  -6   0  12         23.84          9.87         7.69 o
  -5   0  12        185.69        152.56        14.93 o
  -4   0  12        366.95        337.79        14.19 o
  -3   0  12       6111.56       6142.66       104.43 o
  -2   0  12       2102.83       2037.98        46.91 o
  -1   0  12       5142.44       5255.66       130.72 o
   0   0  12         41.74         21.41         5.16 o
   1   0  12       5997.32       5840.77       140.53 o
   2   0  12       2215.57       2105.97        48.70 o
   3   0  12      11591.62      11524.96       201.12 o
   4   0  12       9492.52       9495.48       176.87 o
   5   0  12        502.22        471.75        24.01 o
   6   0  12        793.62        766.64        27.29 o
   7   0  12       2991.01       2978.06        89.61 o
   8   0  12       3229.05       3288.46        98.39 o
   9   0  12        105.09         84.92        16.40 o
  10   0  12        283.69        272.92        27.53 o
  11   0  12        394.74        373.06        32.21 o
  12   0  12        512.94        550.52        39.24 o
 -12   1  12         18.55         12.85         7.22 o
 -11   1  12          0.85         -1.48         5.44 o
 -10   1  12          6.42         -6.75         4.85 o
  -9   1  12          0.20         -1.35         4.83 o
  -8   1  12        200.44        202.09         7.89 o
  -7   1  12          0.57          7.33         3.87 o
  -6   1  12         60.11         30.63         5.59 o
  -5   1  12        427.81        438.16        13.74 o
  -4   1  12        115.90        109.87         6.70 o
  -3   1  12          7.06          8.53         3.69 o
  -2   1  12        104.53        104.91         7.08 o
  -1   1  12        416.81        397.25        10.43 o
   0   1  12        363.78        359.63         9.50 o
   1   1  12         42.21         35.00         4.00 o
   2   1  12          2.04          0.65         4.15 o
   3   1  12        227.73        245.08        16.06 o
   4   1  12         58.46         61.48         7.00 o
   5   1  12        109.46         60.16        14.95 o
   6   1  12         94.44         86.92         7.84 o
   7   1  12         36.07         32.12         8.90 o
   8   1  12        460.14        485.16        22.13 o
   9   1  12          0.14        -11.48         7.65 o
  10   1  12          0.94         -1.63         7.65 o
  11   1  12          1.13         -2.45         8.67 o
  12   1  12          4.44          1.38         9.67 o
 -12   2  12        163.50        169.85        12.84 o
 -11   2  12        870.46        925.72        25.10 o
 -10   2  12        128.01        128.48         9.91 o
  -9   2  12       1776.23       1740.99        26.97 o
  -8   2  12        511.14        525.99        11.81 o
  -7   2  12       1742.47       1757.25        23.55 o
  -6   2  12        949.09        936.57        15.84 o
  -5   2  12       2209.06       2065.95        62.13 o
  -4   2  12        783.41        741.26        16.25 o
  -3   2  12       7902.38       8080.40        85.01 o
  -2   2  12       4086.72       4115.04        47.64 o
  -1   2  12       3347.02       3375.68        42.15 o
   0   2  12       1944.20       2041.25        26.93 o
   1   2  12       3972.64       3866.93        53.90 o
   2   2  12        923.73        916.17        19.07 o
   3   2  12       5391.50       5444.31        83.43 o
   4   2  12       3513.11       3565.19        58.67 o
   5   2  12       1421.97       1309.87        33.96 o
   6   2  12        153.23        130.55        10.08 o
   7   2  12       4106.31       4168.55        70.08 o
   8   2  12       2535.32       2536.30        57.56 o
   9   2  12        549.00        550.47        20.42 o
  10   2  12       1101.13       1095.43        29.95 o
  11   2  12        517.06        537.18        21.70 o
  12   2  12        753.90        719.59        25.92 o
 -12   3  12          6.89        -11.21         8.67 o
 -11   3  12          0.25         -7.13         7.42 o
 -10   3  12          7.43         -6.39         5.64 o
  -9   3  12         72.41         71.77         8.96 o
  -8   3  12        173.81        165.94        11.32 o
  -7   3  12         89.62         82.31         5.45 o
  -6   3  12         92.07         83.16         5.48 o
  -5   3  12         83.02         70.08         5.70 o
  -4   3  12         20.09         20.43         4.70 o
  -3   3  12          1.47         10.83         3.48 o
  -2   3  12        384.13        426.04        10.57 o
  -1   3  12        560.35        626.85        11.60 o
   0   3  12          0.10         -4.03         2.68 o
   1   3  12        181.59        167.33        10.78 o
   2   3  12         73.30         65.22         5.93 o
   3   3  12         13.64         15.01         4.16 o
   4   3  12        148.65        133.19         9.61 o
   5   3  12        145.68        127.57        11.38 o
   6   3  12         55.16         53.00        12.01 o
   7   3  12          6.59         -3.26         6.41 o
   8   3  12        754.90        781.30        23.70 o
   9   3  12        392.06        369.97        35.30 o
  10   3  12          7.96         10.17         7.74 o
  11   3  12          4.76         10.81         8.20 o
 -11   4  12        419.94        384.06        18.60 o
 -10   4  12         27.87         -1.50         7.29 o
  -9   4  12       1568.17       1516.95        28.85 o
  -8   4  12        268.67        260.56        10.78 o
  -7   4  12       3409.58       3437.74        46.85 o
  -6   4  12        735.97        754.05        14.36 o
  -5   4  12       3483.65       3494.40        42.29 o
  -4   4  12       1678.35       1655.04        23.05 o
  -3   4  12       4111.74       4162.36        47.64 o
  -2   4  12       3439.45       3526.05        43.80 o
  -1   4  12       1387.55       1362.04        20.49 o
   0   4  12       1980.18       1990.64        30.08 o
   1   4  12       1730.42       1742.37        33.09 o
   2   4  12       1352.72       1356.80        27.89 o
   3   4  12       2838.68       2881.88        49.10 o
   4   4  12       1491.38       1473.61        36.05 o
   5   4  12       1072.00       1069.34        25.09 o
   6   4  12       1452.33       1439.84        31.41 o
   7   4  12       1998.60       2091.54        51.67 o
   8   4  12       2625.32       2615.06        49.17 o
   9   4  12       1152.06       1195.44        61.04 o
  10   4  12       1169.34       1240.33        32.21 o
  11   4  12        408.76        401.49        24.34 o
 -11   5  12          1.45         -1.42         7.47 o
 -10   5  12          5.01         -6.78         7.07 o
  -9   5  12         90.58         71.93         8.42 o
  -8   5  12        172.89        162.63        10.67 o
  -7   5  12        240.40        228.16        11.84 o
  -6   5  12         24.76          4.24         5.71 o
  -5   5  12        135.86        125.92        10.33 o
  -4   5  12          6.90         -6.55         4.37 o
  -3   5  12         91.76         80.76         5.90 o
  -2   5  12         33.47         32.27         3.77 o
  -1   5  12         31.24         15.54         3.50 o
   0   5  12          0.12         -4.13         2.75 o
   1   5  12        244.94        228.62        10.65 o
   2   5  12         19.64         17.00         5.05 o
   3   5  12       1219.32       1264.13        26.77 o
   4   5  12          0.14         -7.00         4.67 o
   5   5  12        112.93         99.49        12.55 o
   6   5  12         83.51         78.05         8.75 o
   7   5  12         16.07          2.69         6.41 o
   8   5  12         51.87         29.89         8.16 o
   9   5  12         67.97         56.43        11.67 o
  10   5  12         74.04         70.27        12.63 o
 -10   6  12        120.50        101.99        11.71 o
  -9   6  12        929.61        924.18        22.69 o
  -8   6  12        265.06        237.74        12.59 o
  -7   6  12       1725.59       1688.80        31.42 o
  -6   6  12        662.33        610.66        17.43 o
  -5   6  12       1903.54       1942.74        39.55 o
  -4   6  12        600.64        577.53        19.69 o
  -3   6  12       1510.43       1574.91        33.96 o
  -2   6  12        655.85        661.97        20.56 o
  -1   6  12       1106.45       1097.77        22.53 o
   0   6  12        673.55        670.83        19.15 o
   1   6  12        881.67        831.76        28.11 o
   2   6  12       1215.38       1170.92        33.43 o
   3   6  12       2465.35       2475.67        55.33 o
   4   6  12        674.57        651.24        41.29 o
   5   6  12       1836.75       1892.71        45.95 o
   6   6  12        769.93        781.90        27.66 o
   7   6  12        321.39        354.91        20.06 o
   8   6  12       1215.14       1175.41        37.51 o
   9   6  12        550.38        571.85        27.42 o
  10   6  12        635.31        683.77        25.11 o
  -9   7  12          6.02         16.55         7.98 o
  -8   7  12         45.40         34.42         7.38 o
  -7   7  12         23.39         25.43         6.83 o
  -6   7  12         24.96         12.01         6.70 o
  -5   7  12          7.18         -4.23         7.70 o
  -4   7  12          2.99         -4.85         6.24 o
  -3   7  12          0.16         -4.04         5.95 o
  -2   7  12        374.98        420.69        17.21 o
  -1   7  12          0.19          5.15         5.26 o
   0   7  12         38.17         33.94         7.34 o
   1   7  12         14.68         16.62         7.09 o
   2   7  12        495.50        500.77        26.06 o
   3   7  12        370.37        394.11        16.46 o
   4   7  12          0.11         -2.47         6.44 o
   5   7  12        155.11        141.66        11.86 o
   6   7  12          4.53         -3.74         7.12 o
   7   7  12         19.76          9.14         8.19 o
   8   7  12         25.41         17.09         8.31 o
   9   7  12         53.89         35.52         9.29 o
  -8   8  12         33.12         34.73         8.55 o
  -7   8  12        564.76        524.15        19.81 o
  -6   8  12        116.63         82.02        10.01 o
  -5   8  12        724.92        692.28        19.44 o
  -4   8  12        131.66         98.72        10.43 o
  -3   8  12        868.07        864.79        24.89 o
  -2   8  12         57.12         39.69         8.76 o
  -1   8  12       2306.76       2424.05        44.20 o
   0   8  12        571.19        571.45        18.86 o
   1   8  12       1767.16       1830.17        36.80 o
   2   8  12        650.87        645.73        25.74 o
   3   8  12       1359.85       1410.67        31.61 o
   4   8  12        698.24        671.13        22.65 o
   5   8  12       1385.21       1403.80        33.17 o
   6   8  12       1130.13       1197.92        31.02 o
   7   8  12        398.65        382.15        18.87 o
  -6   9  12        104.69         95.68        11.15 o
  -5   9  12          1.89          0.06         7.57 o
  -4   9  12        106.48         84.27        10.54 o
  -3   9  12         20.23         11.45         9.41 o
  -2   9  12        134.01        139.76        27.82 o
  -1   9  12         96.93         90.01         9.52 o
   0   9  12          0.10         -4.37         6.58 o
   1   9  12         12.85          6.15         6.84 o
   2   9  12         27.33         20.83         9.41 o
   3   9  12         42.43         41.77        10.69 o
   4   9  12         11.98          9.40         9.28 o
   5   9  12         35.11         36.39        11.24 o
   6   9  12         14.37         31.63         8.93 o
  -3  10  12        416.38        395.46        22.34 o
  -2  10  12         38.67         35.42        11.16 o
  -1  10  12        885.95       1031.36        26.70 o
   0  10  12        273.11        256.79        14.26 o
   1  10  12        229.03        253.87        14.69 o
   2  10  12        480.45        487.37        20.82 o
   3  10  12        215.69        248.54        29.58 o
 -12   1  13        468.58        505.30        19.91 o
 -11   1  13        275.66        258.89        14.68 o
 -10   1  13        334.97        335.73        20.20 o
  -9   1  13       1362.28       1384.06        25.44 o
  -8   1  13       2546.90       2528.03        31.20 o
  -7   1  13        829.69        839.77        14.39 o
  -6   1  13        151.47        131.51         9.30 o
  -5   1  13       1841.98       1848.02        36.43 o
  -4   1  13       1823.82       1849.16        29.29 o
  -3   1  13       2936.26       2990.11        38.00 o
  -2   1  13       5529.12       5572.78        78.36 o
  -1   1  13       1006.38        994.23        19.72 o
   0   1  13       3828.79       3841.79        41.88 o
   1   1  13       2454.03       2435.30        30.80 o
   2   1  13       6747.08       6922.43        80.12 o
   3   1  13        123.03         86.18         7.90 o
   4   1  13       3561.77       3657.97        54.33 o
   5   1  13        176.87        135.41        11.84 o
   6   1  13       1708.83       1677.37        38.39 o
   7   1  13        331.71        323.57        18.84 o
   8   1  13       2938.48       2940.25        65.01 o
   9   1  13         58.23         35.01        19.62 o
  10   1  13        475.46        475.71        41.29 o
  11   1  13        296.17        324.36        27.82 o
 -11   2  13         11.39          0.55         6.84 o
 -10   2  13         40.88         26.95         8.15 o
  -9   2  13         26.99          9.72         6.35 o
  -8   2  13         71.19         74.16         5.88 o
  -7   2  13          3.32         -4.05         3.87 o
  -6   2  13          2.64         -2.67         3.84 o
  -5   2  13          5.79         -4.05         4.44 o
  -4   2  13        212.15        196.90         9.51 o
  -3   2  13        542.19        589.92        13.69 o
  -2   2  13        353.48        376.42        11.07 o
  -1   2  13         19.65          0.57         3.88 o
   0   2  13         37.41         30.64         4.57 o
   1   2  13        501.21        494.81        12.45 o
   2   2  13        182.84        156.59         7.91 o
   3   2  13         99.63         96.91        10.90 o
   4   2  13        633.98        558.70        19.44 o
   5   2  13          1.85         -5.36         5.48 o
   6   2  13        260.48        223.72        15.32 o
   7   2  13         12.87         -1.63         7.84 o
   8   2  13         12.40          2.81        12.88 o
   9   2  13         58.76         34.36        10.74 o
  10   2  13         99.87         88.98        12.40 o
  11   2  13          3.31          3.51         9.52 o
 -11   3  13        358.34        343.30        23.13 o
 -10   3  13        270.55        236.35        29.74 o
  -9   3  13       1255.11       1293.18        34.32 o
  -8   3  13       2256.52       2363.07        34.05 o
  -7   3  13        761.08        729.87        14.09 o
  -6   3  13       2505.59       2537.61        33.84 o
  -5   3  13       1491.79       1487.59        27.11 o
  -4   3  13       2824.05       2892.68        64.28 o
  -3   3  13       1527.63       1592.33        23.43 o
  -2   3  13       6130.74       6260.76        99.63 o
  -1   3  13        366.58        349.76        11.23 o
   0   3  13       2265.21       2348.09        33.03 o
   1   3  13       1294.87       1248.78        23.19 o
   2   3  13       3528.10       3585.46        59.08 o
   3   3  13         85.64         75.97         7.02 o
   4   3  13       4088.16       4153.20        80.34 o
   5   3  13        727.67        670.47        30.16 o
   6   3  13       2545.50       2589.21        64.13 o
   7   3  13        981.54       1056.48        32.68 o
   8   3  13       3728.67       3825.95       162.23 o
   9   3  13          2.68          5.58         7.26 o
  10   3  13       1175.75       1178.22        32.21 o
  11   3  13         98.29         86.77        14.52 o
 -11   4  13          0.01        -12.10         8.07 o
 -10   4  13         45.92         31.43         8.37 o
  -9   4  13          1.48         -4.14        14.50 o
  -8   4  13         88.21        100.82         9.15 o
  -7   4  13        157.05        163.01         8.90 o
  -6   4  13         23.43          3.23         5.45 o
  -5   4  13         35.77         23.59         4.31 o
  -4   4  13         49.13         45.95         6.36 o
  -3   4  13        193.00        213.22         9.66 o
  -2   4  13          0.02         -1.72         3.50 o
  -1   4  13         22.59          8.00         3.37 o
   0   4  13        122.37         94.90         6.45 o
   1   4  13         29.52         27.38         5.07 o
   2   4  13        199.02        211.30        11.38 o
   3   4  13        117.20         87.52         9.57 o
   4   4  13        133.42        113.16         8.85 o
   5   4  13         68.99         58.51        12.01 o
   6   4  13         23.70         12.59         8.28 o
   7   4  13         56.02         42.85         8.78 o
   8   4  13          7.00         10.43         7.32 o
   9   4  13         23.56          9.67         8.24 o
  10   4  13         42.65         44.55         9.43 o
 -10   5  13        347.70        347.13        17.96 o
  -9   5  13        642.43        676.95        22.99 o
  -8   5  13        888.65        980.23        23.19 o
  -7   5  13        965.11        968.14        22.55 o
  -6   5  13       1168.59       1199.67        25.22 o
  -5   5  13        460.72        471.88        17.81 o
  -4   5  13       1687.96       1665.24        35.78 o
  -3   5  13       1019.26        973.98        20.49 o
  -2   5  13       2463.59       2453.53        37.82 o
  -1   5  13        315.74        298.74         9.91 o
   0   5  13        797.76        780.72        14.74 o
   1   5  13         22.18         12.49         5.08 o
   2   5  13       2195.97       2139.57        45.17 o
   3   5  13        619.73        616.91        20.25 o
   4   5  13       1896.66       1968.31        67.94 o
   5   5  13        708.38        709.81        24.01 o
   6   5  13       1333.90       1403.36        42.13 o
   7   5  13        253.05        279.88        15.07 o
   8   5  13       2174.45       2201.60        56.21 o
   9   5  13         14.00         15.44        10.14 o
  10   5  13       1046.47       1057.20        38.52 o
  -9   6  13          8.60          3.97         6.54 o
  -8   6  13          1.83          8.50         6.49 o
  -7   6  13        106.10        110.08         9.71 o
  -6   6  13          1.97         -6.07         5.74 o
  -5   6  13         92.05         61.58         9.38 o
  -4   6  13        180.20        163.84        12.40 o
  -3   6  13        305.11        353.94        16.23 o
  -2   6  13         22.02         23.16         7.40 o
  -1   6  13        321.02        352.45        14.48 o
   0   6  13          0.09         -1.76         5.74 o
   1   6  13        152.08        157.13        12.74 o
   2   6  13         60.35         69.12        10.82 o
   3   6  13        589.76        560.47        31.04 o
   4   6  13         46.35         38.65        12.88 o
   5   6  13          3.79        -10.56         7.04 o
   6   6  13         12.36          7.00         8.58 o
   7   6  13          0.72        -11.50         7.91 o
   8   6  13          0.00        -11.21         8.42 o
   9   6  13         11.98         15.67        12.30 o
  -8   7  13        260.22        283.10        15.52 o
  -7   7  13        331.85        356.44        14.83 o
  -6   7  13       1051.61       1035.51        24.37 o
  -5   7  13        431.33        451.49        18.85 o
  -4   7  13        579.94        581.41        20.95 o
  -3   7  13        774.31        785.54        24.01 o
  -2   7  13       1303.34       1350.47        38.52 o
  -1   7  13       1576.43       1533.73        29.09 o
   0   7  13       2491.68       2499.09        45.81 o
   1   7  13        594.85        533.01        18.93 o
   2   7  13       2018.11       1936.14        48.44 o
   3   7  13        613.41        631.58        26.31 o
   4   7  13       1632.67       1675.29        63.25 o
   5   7  13         61.78         70.60         9.53 o
   6   7  13        950.93        939.21        27.29 o
   7   7  13         30.74         15.31         8.35 o
   8   7  13        559.27        532.20        23.15 o
  -7   8  13        101.12        106.46        12.87 o
  -6   8  13         10.31          6.88         7.14 o
  -5   8  13         18.89          4.75         7.41 o
  -4   8  13         91.89        105.10        18.28 o
  -3   8  13        105.11         89.81        10.57 o
  -2   8  13          6.38         18.98        19.33 o
  -1   8  13         86.55         91.12         9.62 o
   0   8  13          0.23          4.29         6.62 o
   1   8  13         12.22         15.53         7.24 o
   2   8  13         70.99         80.64        12.10 o
   3   8  13        192.95        182.04        18.45 o
   4   8  13          0.18          2.29         7.07 o
   5   8  13          7.76         10.50         7.82 o
   6   8  13          5.03         -4.42         7.41 o
   7   8  13          0.35          6.32         7.47 o
  -5   9  13        292.07        292.70        16.53 o
  -4   9  13        385.43        427.18        23.33 o
  -3   9  13        282.88        290.31        19.98 o
  -2   9  13        745.01        778.78        29.83 o
  -1   9  13        600.66        618.13        22.30 o
   0   9  13       1537.29       1599.40        34.91 o
   1   9  13         54.63         28.30         8.51 o
   2   9  13        709.54        744.70        23.06 o
   3   9  13        234.80        249.85        18.95 o
   4   9  13        691.33        682.02        28.56 o
   5   9  13        114.08        128.74        15.06 o
   0  10  13          3.24          5.21         6.98 o
 -11   0  14          4.96          1.17        12.30 o
 -10   0  14        419.78        422.46        20.00 o
  -9   0  14        396.18        410.80        18.93 o
  -8   0  14       1035.11       1064.36        29.92 o
  -7   0  14        197.68        165.70        11.48 o
  -6   0  14        383.26        343.37        20.40 o
  -5   0  14        587.09        580.16        24.62 o
  -4   0  14       3197.18       3338.06        99.49 o
  -3   0  14         62.64         56.87        10.23 o
  -2   0  14       8025.95       8376.77       175.07 o
  -1   0  14          9.08         -5.54         6.37 o
   0   0  14       3258.39       3230.93        57.40 o
   1   0  14       1826.50       1744.99        34.98 o
   2   0  14       4679.93       4566.48        73.00 o
   3   0  14        799.65        795.66        28.25 o
   4   0  14        379.45        347.42        18.86 o
   5   0  14        235.56        239.74        16.74 o
   6   0  14       1949.53       1981.86        67.35 o
   7   0  14          9.90         -1.76        10.54 o
   8   0  14       3072.89       3070.01        96.05 o
   9   0  14        276.35        223.72        25.77 o
  10   0  14       1136.13       1174.24        55.05 o
  11   0  14          4.32          4.10        14.06 o
 -11   1  14         12.93         -3.80         6.80 o
 -10   1  14          4.05         -8.73         5.82 o
  -9   1  14          6.53          1.13         5.41 o
  -8   1  14          2.98          3.85         5.29 o
  -7   1  14        142.40        104.35         7.33 o
  -6   1  14          6.57         -8.26         5.50 o
  -5   1  14         25.23         21.92         5.96 o
  -4   1  14         26.30         18.13         4.85 o
  -3   1  14        309.66        316.03        10.79 o
  -2   1  14         84.64         89.70         6.60 o
  -1   1  14         29.27         16.12         4.52 o
   0   1  14         55.37         42.14         4.91 o
   1   1  14         23.97         17.16         4.18 o
   2   1  14        370.94        401.18        12.34 o
   3   1  14         96.17        106.95         8.64 o
   4   1  14        382.37        370.17        13.93 o
   5   1  14          1.21         -4.93         5.21 o
   6   1  14         87.49         68.71        19.03 o
   7   1  14        132.56        119.78        13.04 o
   8   1  14        177.46        164.13        16.98 o
   9   1  14          2.26        -17.63        12.30 o
  10   1  14          1.53         -6.29         9.26 o
  11   1  14         40.83         26.12        11.34 o
 -11   2  14        145.27        114.73        13.76 o
 -10   2  14        627.15        582.44        20.14 o
  -9   2  14        279.47        294.80        14.65 o
  -8   2  14       2681.21       2792.08        34.45 o
  -7   2  14         21.75         16.35         4.69 o
  -6   2  14       3150.44       3223.53        45.34 o
  -5   2  14        267.50        255.35        13.27 o
  -4   2  14       2699.18       2746.79        43.77 o
  -3   2  14         28.88         39.77        10.13 o
  -2   2  14       4835.31       5177.47        62.21 o
  -1   2  14         15.81          3.42         7.41 o
   0   2  14       3002.22       2965.43        37.13 o
   1   2  14        343.44        292.95        10.72 o
   2   2  14       8024.10       8088.05       100.19 o
   3   2  14        985.54        962.98        19.49 o
   4   2  14       2210.40       2088.18        41.10 o
   5   2  14          2.18         -4.10         7.00 o
   6   2  14       2870.00       2881.74        62.53 o
   7   2  14          8.96         10.74         8.42 o
   8   2  14       2113.80       2249.79        99.85 o
   9   2  14        199.34        190.67        23.72 o
  10   2  14        761.89        767.51        30.64 o
 -10   3  14          2.78          2.59         8.25 o
  -9   3  14         66.21         63.23         8.09 o
  -8   3  14          9.73         18.95         5.78 o
  -7   3  14        134.53        135.77         8.58 o
  -6   3  14         73.42         95.29         6.83 o
  -5   3  14        432.27        420.18        14.33 o
  -4   3  14         68.53         49.81         7.84 o
  -3   3  14          0.44         -4.80         4.72 o
  -2   3  14        128.25        103.68         9.09 o
  -1   3  14         52.00         36.30         4.93 o
   0   3  14        126.72        108.75         7.01 o
   1   3  14         57.57         55.59         6.29 o
   2   3  14        394.85        411.03        17.79 o
   3   3  14         15.80          9.59         6.16 o
   4   3  14        380.25        357.47        16.89 o
   5   3  14          3.22         -5.27         7.87 o
   6   3  14          8.25          8.20         8.28 o
   7   3  14        520.53        507.65        24.01 o
   8   3  14        140.87        138.21        14.70 o
   9   3  14          1.55         -4.49         8.67 o
  10   3  14         14.03          4.25        14.64 o
 -10   4  14        715.27        693.91        32.21 o
  -9   4  14        197.38        165.87        13.77 o
  -8   4  14       2185.00       2184.83        50.56 o
  -7   4  14        120.68         75.40         8.46 o
  -6   4  14       1891.73       1896.83        33.12 o
  -5   4  14         63.67         43.02         6.70 o
  -4   4  14       1907.14       1846.47        31.72 o
  -3   4  14          8.59          2.49         5.73 o
  -2   4  14       2245.99       2232.31        41.32 o
  -1   4  14         32.21         18.46         5.34 o
   0   4  14       2663.13       2605.09        80.64 o
   1   4  14        741.12        744.16        24.11 o
   2   4  14       4709.90       4547.94        84.82 o
   3   4  14         12.92          2.23         7.45 o
   4   4  14       4325.91       4370.26        68.47 o
   5   4  14          0.06         -7.60        15.52 o
   6   4  14       2929.92       2966.92        96.93 o
   7   4  14        227.88        200.01        31.63 o
   8   4  14       2214.93       2294.70        55.69 o
   9   4  14        405.58        428.28        23.37 o
  10   4  14        613.10        588.98        29.09 o
  -9   5  14          4.64        -10.63         7.08 o
  -8   5  14          2.75         11.67         6.41 o
  -7   5  14        141.63        147.17        12.17 o
  -6   5  14          5.54        -11.59         7.73 o
  -5   5  14         38.45         19.96         7.49 o
  -4   5  14        369.79        371.65        16.95 o
  -3   5  14        507.13        497.27        18.44 o
  -2   5  14         52.39         41.92         8.41 o
  -1   5  14         17.67          4.24         6.82 o
   0   5  14        119.45         87.61         7.67 o
   1   5  14         74.78         79.84        11.78 o
   2   5  14         54.20         60.64        11.42 o
   3   5  14        149.24        149.38        11.92 o
   4   5  14        430.00        464.76        19.93 o
   5   5  14         13.63         -4.69        11.71 o
   6   5  14        203.63        165.63        20.79 o
   7   5  14         57.70         46.61        10.97 o
   8   5  14          8.21         11.29        10.33 o
   9   5  14          3.17         10.30        10.51 o
  -8   6  14        875.86        916.95        23.15 o
  -7   6  14         29.63         13.74         6.70 o
  -6   6  14       1482.25       1483.60        30.01 o
  -5   6  14         44.52         54.83         9.38 o
  -4   6  14       1290.80       1273.54        31.64 o
  -3   6  14        175.66        143.78        12.32 o
  -2   6  14       1568.86       1585.47        35.81 o
  -1   6  14         69.68         51.35         7.65 o
   0   6  14       1837.71       1785.32        36.41 o
   1   6  14         22.21         -0.01         7.04 o
   2   6  14       2603.69       2712.23        61.08 o
   3   6  14          8.18         28.70        13.47 o
   4   6  14       2343.20       2339.11        75.55 o
   5   6  14         76.31         46.27        14.64 o
   6   6  14       1205.70       1294.30        53.88 o
   7   6  14         22.85         26.82        10.09 o
   8   6  14        686.28        705.95        42.75 o
  -7   7  14         60.68         54.02         9.23 o
  -6   7  14          0.22          0.98         6.24 o
  -5   7  14         10.01         -2.90         7.38 o
  -4   7  14         98.68        101.50        11.18 o
  -3   7  14        513.06        570.51        21.02 o
  -2   7  14         26.05         26.08         8.16 o
  -1   7  14         97.03         91.99         8.83 o
   0   7  14          0.00         -1.34         6.72 o
   1   7  14          2.48         -7.09         6.21 o
   2   7  14         19.63         23.24         9.42 o
   3   7  14        205.38        195.51        28.99 o
   4   7  14         42.90         28.94        19.33 o
   5   7  14          1.25         -8.69         8.58 o
   6   7  14        126.60        109.34        11.86 o
   7   7  14         86.53         86.22        11.23 o
  -6   8  14        552.54        586.83        23.19 o
  -5   8  14          2.75        -11.01         8.26 o
  -4   8  14        654.35        651.81        26.58 o
  -3   8  14         87.51         84.98        13.20 o
  -2   8  14       1408.52       1490.91        35.63 o
  -1   8  14         22.67         19.72        20.25 o
   0   8  14       1741.86       1920.85        39.65 o
   1   8  14         12.46          8.30         7.88 o
   2   8  14        655.21        618.67        22.28 o
   3   8  14          2.96         -1.99         8.58 o
   4   8  14       1181.94       1190.93        42.75 o
   5   8  14          7.06          5.90        17.28 o
  -3   9  14         38.13         59.80        14.64 o
  -2   9  14         11.37         12.85        10.55 o
  -1   9  14          2.34         -4.73         7.08 o
   0   9  14          0.47          4.68         7.13 o
   1   9  14          0.24         -9.84         6.56 o
   2   9  14          6.65         -3.70         7.02 o
   3   9  14         69.02         62.91        12.46 o
 -10   1  15        760.64        725.14        22.57 o
  -9   1  15          7.47         -1.23         6.41 o
  -8   1  15       1198.07       1307.19        24.84 o
  -7   1  15         47.13         52.46         6.47 o
  -6   1  15       2728.57       2733.83        54.80 o
  -5   1  15         24.51          7.47         6.91 o
  -4   1  15       2810.02       2867.59        46.20 o
  -3   1  15       1029.40       1051.69        20.13 o
  -2   1  15       2343.67       2394.80        47.36 o
  -1   1  15       1018.34       1077.32        20.17 o
   0   1  15       1879.64       1778.27        37.89 o
   1   1  15        133.04        113.28         7.67 o
   2   1  15       2745.43       2712.78        34.88 o
   3   1  15        698.33        669.44        20.11 o
   4   1  15        718.53        670.11        21.13 o
   5   1  15        306.11        275.78        16.77 o
   6   1  15       2142.98       2135.69        55.05 o
   7   1  15        458.07        409.93        21.32 o
   8   1  15       1714.07       1844.98        49.07 o
   9   1  15        581.60        498.37        25.05 o
  10   1  15        795.38        836.39        32.91 o
 -10   2  15         37.26         50.15         8.78 o
  -9   2  15         56.33         67.03         9.35 o
  -8   2  15        161.07        136.84        10.93 o
  -7   2  15         24.96          1.93         4.72 o
  -6   2  15        105.86         98.46        10.28 o
  -5   2  15        100.62         76.04         9.64 o
  -4   2  15         16.52         18.71         6.84 o
  -3   2  15         10.39          9.23         6.43 o
  -2   2  15         20.52         10.55         8.79 o
  -1   2  15         34.73         33.03         6.24 o
   0   2  15        260.71        252.57        16.99 o
   1   2  15        116.68        111.27        13.67 o
   2   2  15         26.74         27.71         6.53 o
   3   2  15         79.08         74.74         8.54 o
   4   2  15        261.24        259.68        18.16 o
   5   2  15        110.43         87.49        11.38 o
   6   2  15         17.49         21.72         8.84 o
   7   2  15          0.29         -1.74         8.48 o
   8   2  15        107.66         92.81        13.42 o
   9   2  15         59.16         30.26        10.55 o
  10   2  15         67.41         61.85        12.84 o
 -10   3  15       1126.93       1176.77        55.34 o
  -9   3  15         15.83         28.60         9.50 o
  -8   3  15       1537.82       1551.03        26.68 o
  -7   3  15        147.24        139.95         8.84 o
  -6   3  15       1509.40       1493.17        32.12 o
  -5   3  15         68.34         63.19         7.70 o
  -4   3  15       2309.14       2373.23        44.87 o
  -3   3  15        356.17        340.75        14.96 o
  -2   3  15       1502.17       1613.17        36.10 o
  -1   3  15        412.13        428.35        18.40 o
   0   3  15       2238.35       2186.65        39.51 o
   1   3  15        122.60         99.64         9.19 o
   2   3  15       4962.35       4888.35        75.14 o
   3   3  15        793.57        792.68        39.24 o
   4   3  15       2258.37       2273.39        58.97 o
   5   3  15        541.65        533.54        23.19 o
   6   3  15       2472.75       2435.23        56.72 o
   7   3  15        482.94        539.57        24.84 o
   8   3  15        520.63        553.64        44.22 o
   9   3  15        288.95        317.98        21.32 o
  -9   4  15         25.81         26.24         8.50 o
  -8   4  15          9.75         21.16         6.90 o
  -7   4  15          5.88         -7.04         6.08 o
  -6   4  15          0.12         -5.61         7.07 o
  -5   4  15          1.14         -8.09         7.57 o
  -4   4  15        200.55        159.69         9.89 o
  -3   4  15          0.20         -6.75         5.74 o
  -2   4  15        121.84         98.77         9.05 o
  -1   4  15         19.56          2.71         5.27 o
   0   4  15         26.68         30.24         6.51 o
   1   4  15         84.68        100.99         8.69 o
   2   4  15          4.76         -4.63         6.59 o
   3   4  15          0.06        -10.75         7.17 o
   4   4  15        232.42        244.56        25.18 o
   5   4  15         72.58         52.04         8.31 o
   6   4  15         63.06         66.42        11.57 o
   7   4  15         96.85         79.35        12.21 o
   8   4  15         98.17         97.83        13.23 o
   9   4  15         41.23         33.44        10.74 o
  -9   5  15          1.64          3.17         7.89 o
  -8   5  15        821.23        830.96        22.08 o
  -7   5  15        116.73        121.92         9.99 o
  -6   5  15        995.64        957.39        27.44 o
  -5   5  15         63.19         44.31         9.28 o
  -4   5  15       1676.99       1690.35        37.79 o
  -3   5  15         97.01         76.45        12.49 o
  -2   5  15       2089.51       2090.72        42.89 o
  -1   5  15        156.61        122.17        10.62 o
   0   5  15       1520.84       1509.61        38.72 o
   1   5  15        135.77         91.21        14.35 o
   2   5  15       1647.68       1653.89        59.15 o
   3   5  15       1311.59       1352.28        53.29 o
   4   5  15       1837.56       1860.63        66.76 o
   5   5  15        483.43        449.78        30.45 o
   6   5  15       1148.76       1223.87        81.41 o
   7   5  15        548.10        552.27        35.14 o
   8   5  15        385.14        414.06        32.21 o
  -8   6  15          0.47          0.59         6.28 o
  -7   6  15         94.93         85.48         9.57 o
  -6   6  15          7.93          0.62         8.27 o
  -5   6  15         69.42         67.83        10.40 o
  -4   6  15         22.97         29.87         8.69 o
  -3   6  15        543.79        579.31        21.72 o
  -2   6  15        369.34        368.27        21.24 o
  -1   6  15         57.42         42.19         7.49 o
   0   6  15          1.30         -8.97         5.98 o
   1   6  15        175.34        154.27        11.93 o
   2   6  15          4.03          9.78         8.07 o
   3   6  15         41.75         44.51        14.06 o
   4   6  15          5.21        -11.71        11.71 o
   5   6  15         11.49         -5.86        10.54 o
   6   6  15        144.26        149.93        21.08 o
   7   6  15        434.80        438.07        33.97 o
  -6   7  15        771.26        761.57        23.95 o
  -5   7  15         86.85         66.90        10.33 o
  -4   7  15       1084.79       1058.82        29.63 o
  -3   7  15         22.32         12.42         8.30 o
  -2   7  15       1158.90       1262.20        38.86 o
  -1   7  15        338.34        314.10        16.05 o
   0   7  15        900.40        927.24        25.75 o
   1   7  15        112.47         92.84        13.32 o
   2   7  15        544.22        583.55        20.73 o
   3   7  15         99.61         89.71        12.80 o
   4   7  15        726.49        771.99        54.76 o
   5   7  15        177.31        149.54        16.44 o
   6   7  15        471.48        462.76        25.34 o
  -4   8  15         12.42         20.15        10.82 o
  -3   8  15         78.76         97.91        13.93 o
  -2   8  15         55.97         68.47        12.77 o
  -1   8  15          9.29         10.89         7.60 o
   0   8  15          0.19          2.90         6.96 o
   1   8  15         14.35         16.04         7.82 o
   2   8  15          0.03         -3.86         6.89 o
   3   8  15         60.01         26.54        10.82 o
   4   8  15         36.03         33.05        11.24 o
 -10   0  16        583.92        719.19        41.58 o
  -9   0  16        617.50        649.23        24.93 o
  -8   0  16        780.46        891.56        39.53 o
  -7   0  16        894.59       1090.35        31.34 o
  -6   0  16        760.67        831.63        39.82 o
  -5   0  16        342.87        418.74        28.70 o
  -4   0  16       1577.55       1602.82        44.59 o
  -3   0  16       2734.85       2883.93        66.26 o
  -2   0  16        466.41        438.66        26.94 o
  -1   0  16        864.68        966.39        32.20 o
   0   0  16        674.19        647.24        41.58 o
   1   0  16       1436.40       1418.22        36.83 o
   2   0  16         25.95         17.76         7.65 o
   3   0  16        784.41        786.81        26.27 o
   4   0  16        141.67        115.37        17.57 o
   5   0  16        794.20        842.76        41.58 o
   6   0  16       1215.64       1283.76        54.47 o
   7   0  16       3001.02       3265.62       103.08 o
   8   0  16        245.50        233.09        26.35 o
   9   0  16       1438.33       1514.51        64.42 o
  -9   1  16         11.18          6.32         7.48 o
  -8   1  16        136.15        108.03        10.40 o
  -7   1  16         61.62         54.79         6.77 o
  -6   1  16          0.57          1.79         7.59 o
  -5   1  16         42.94         35.68         8.43 o
  -4   1  16         47.61         40.59         8.10 o
  -3   1  16         49.19         55.46         8.42 o
  -2   1  16          3.36         -1.30         5.74 o
  -1   1  16         10.12          3.51         5.21 o
   0   1  16         22.18         20.95         6.50 o
   1   1  16         24.54         20.86         5.75 o
   2   1  16        177.29        193.97         9.48 o
   3   1  16        222.96        226.46        12.94 o
   4   1  16         10.62         -1.41         7.65 o
   5   1  16         15.96          4.86         8.48 o
   6   1  16          3.07         -2.34         8.70 o
   7   1  16          1.64         11.68         9.91 o
   8   1  16          5.06         -3.90         9.73 o
   9   1  16          1.25         -1.51         8.90 o
  -9   2  16        193.84        188.86        12.62 o
  -8   2  16        750.85        814.19        23.31 o
  -7   2  16        596.69        652.88        17.71 o
  -6   2  16        847.07        838.08        24.74 o
  -5   2  16        757.95        773.07        26.64 o
  -4   2  16       2815.64       2883.29        52.79 o
  -3   2  16       1070.89       1168.60        50.85 o
  -2   2  16        582.34        559.25        19.13 o
  -1   2  16       1162.63       1118.14        54.42 o
   0   2  16       1962.99       1897.98        36.69 o
   1   2  16       1781.91       1675.29        33.68 o
   2   2  16       1868.40       1863.12        36.81 o
   3   2  16       1167.46       1184.73        32.59 o
   4   2  16        684.94        682.22        20.59 o
   5   2  16       1137.31       1176.95        35.82 o
   6   2  16       1017.22       1034.75        67.64 o
   7   2  16       1403.72       1450.25        41.82 o
   8   2  16         51.78         45.82        11.18 o
   9   2  16        553.65        559.17        27.10 o
  -9   3  16         33.66         44.63        11.38 o
  -8   3  16         31.94         26.44         9.67 o
  -7   3  16         46.49         32.20         6.60 o
  -6   3  16         68.32         59.04         7.94 o
  -5   3  16         58.62         38.98         8.22 o
  -4   3  16         42.75         43.50         8.07 o
  -3   3  16         93.06         63.39         8.82 o
  -2   3  16        104.98        100.90         9.67 o
  -1   3  16         15.53          9.30         6.38 o
   0   3  16         30.11         23.18         6.75 o
   1   3  16        397.38        384.25        15.62 o
   2   3  16        159.51        189.68        28.83 o
   3   3  16          2.95        -10.86         7.24 o
   4   3  16         60.18         33.33         7.86 o
   5   3  16         87.21         93.51         9.79 o
   6   3  16         57.23         37.59        10.51 o
   7   3  16          5.15         10.37         8.67 o
   8   3  16         11.91         -3.51         9.11 o
   9   3  16          6.97          1.02         9.42 o
  -8   4  16        337.22        305.17        17.22 o
  -7   4  16        322.11        356.01        14.68 o
  -6   4  16        423.18        404.96        20.63 o
  -5   4  16         70.85         56.51        10.07 o
  -4   4  16       1042.70       1137.05        49.49 o
  -3   4  16        454.58        476.64        17.93 o
  -2   4  16       1556.31       1522.98        74.38 o
  -1   4  16       1325.62       1350.38        52.08 o
   0   4  16       1958.31       1892.10        36.53 o
   1   4  16       1644.30       1622.20        33.41 o
   2   4  16       1049.73       1009.93        32.50 o
   3   4  16       1510.49       1477.37        45.39 o
   4   4  16        143.48        121.78        12.50 o
   5   4  16       1018.25       1086.88        31.59 o
   6   4  16        285.96        282.36        15.26 o
   7   4  16        822.11        801.67        30.22 o
   8   4  16        230.83        193.02        16.96 o
  -8   5  16         23.44         20.30         7.33 o
  -7   5  16          1.78         -1.27         6.29 o
  -6   5  16          7.59          5.07         7.75 o
  -5   5  16        192.07        172.50        21.96 o
  -4   5  16         24.55         28.34         8.78 o
  -3   5  16         29.44         41.73         9.47 o
  -2   5  16        164.77        161.07        14.64 o
  -1   5  16         71.77         44.27        10.69 o
   0   5  16          0.14         -3.39         8.78 o
   1   5  16         96.81         94.27        11.80 o
   2   5  16        249.40        275.56        17.75 o
   3   5  16          2.82        -11.13         9.96 o
   4   5  16          0.12          2.34        12.30 o
   5   5  16         41.63         34.55        15.23 o
   6   5  16          6.26         -9.96        12.30 o
   7   5  16        149.62        142.90        21.67 o
  -6   6  16        566.87        505.77        21.26 o
  -5   6  16        289.64        264.23        23.63 o
  -4   6  16        901.64        949.36        28.60 o
  -3   6  16        474.91        456.26        20.80 o
  -2   6  16        927.33        993.68        34.35 o
  -1   6  16        860.25        819.70        30.34 o
   0   6  16        378.12        385.15        17.35 o
   1   6  16        849.35        863.02        24.99 o
   2   6  16        312.33        324.26        19.23 o
   3   6  16       1145.27       1084.63        48.02 o
   4   6  16        409.90        449.20        32.21 o
   5   6  16        624.84        678.77        39.82 o
   6   6  16        217.84        197.37        24.60 o
  -5   7  16         26.84         27.21        11.09 o
  -4   7  16         68.23         90.94        14.35 o
  -3   7  16          3.09          4.39         8.01 o
  -2   7  16        106.44        118.78        12.39 o
  -1   7  16          6.27          8.67        13.18 o
   0   7  16         29.36         26.45         8.10 o
   1   7  16         96.45         72.25         9.79 o
   2   7  16         55.06         42.83         8.89 o
   3   7  16         10.08         10.63         9.84 o
   4   7  16          3.49          6.26         9.71 o
   5   7  16         35.38         35.57        11.96 o
  -2   8  16        289.51        281.42        21.08 o
  -1   8  16        527.49        531.02        40.70 o
   0   8  16        152.90        143.36        12.49 o
   1   8  16        203.89        171.77        13.48 o
   2   8  16        353.05        378.23        18.37 o
  -9   1  17        771.72        872.13        25.51 o
  -8   1  17        285.95        287.29        15.60 o
  -7   1  17       1097.62       1219.26        24.42 o
  -6   1  17         70.33         29.84         9.73 o
  -5   1  17        944.57        951.97        30.20 o
  -4   1  17        374.38        359.99        30.16 o
  -3   1  17       1073.08       1129.72        28.54 o
  -2   1  17          6.06         -9.28         6.18 o
  -1   1  17        878.68        845.27        24.06 o
   0   1  17        352.53        333.19        17.60 o
   1   1  17       2558.67       2519.08        50.56 o
   2   1  17        240.03        195.42        17.24 o
   3   1  17       2125.71       2212.78        37.01 o
   4   1  17         30.20         11.59         7.87 o
   5   1  17       1056.22       1045.92        33.75 o
   6   1  17        109.06        112.23        18.74 o
   7   1  17       2559.42       2701.95        81.99 o
   8   1  17         22.72         24.53        10.74 o
  -8   2  17         36.19         23.44         8.06 o
  -7   2  17          4.24         -2.48         6.07 o
  -6   2  17          4.82         -9.18         7.65 o
  -5   2  17        151.90        139.63        13.83 o
  -4   2  17          8.82          2.08         7.68 o
  -3   2  17         27.17         20.16         7.55 o
  -2   2  17         76.80         56.29         8.74 o
  -1   2  17          3.79         -8.92         5.95 o
   0   2  17          5.62         15.09         8.00 o
   1   2  17          7.25         13.39         6.84 o
   2   2  17        243.89        235.05        13.22 o
   3   2  17        350.60        352.74        13.51 o
   4   2  17         42.19         17.60         7.29 o
   5   2  17          2.68         -1.65         6.37 o
   6   2  17         39.09         29.70        10.33 o
   7   2  17          6.32         19.24         9.73 o
   8   2  17          7.14        -14.34        13.47 o
  -8   3  17        199.69        181.30        23.13 o
  -7   3  17        598.22        648.54        21.18 o
  -6   3  17        112.25        107.92        26.06 o
  -5   3  17       1031.36       1054.53        42.99 o
  -4   3  17        651.40        662.94        22.17 o
  -3   3  17       1785.42       1945.98        40.48 o
  -2   3  17        198.41        155.13        18.34 o
  -1   3  17       1655.44       1646.11        36.02 o
   0   3  17        682.94        694.17        26.88 o
   1   3  17       2763.53       2773.21        64.16 o
   2   3  17        202.85        169.73        11.90 o
   3   3  17       1652.83       1645.53        34.67 o
   4   3  17         31.35         23.41         7.38 o
   5   3  17        870.86        899.23        25.17 o
   6   3  17         73.73         93.64        12.82 o
   7   3  17       1162.40       1274.87        40.17 o
   8   3  17          0.21        -13.86         9.31 o
  -7   4  17         12.00          5.85         7.29 o
  -6   4  17          5.35          7.25         7.91 o
  -5   4  17         75.44         82.91        11.11 o
  -4   4  17        207.86        222.38        15.30 o
  -3   4  17          0.38         -3.35        11.42 o
  -2   4  17          0.20         13.69         9.71 o
  -1   4  17         98.32         65.91        12.17 o
   0   4  17          3.79          3.36         6.17 o
   1   4  17         70.58         56.92         8.28 o
   2   4  17        250.03        283.23        14.28 o
   3   4  17         73.23         71.30        10.33 o
   4   4  17        123.43         74.38        16.40 o
   5   4  17          2.92         10.54        11.71 o
   6   4  17        175.21        133.68        14.42 o
   7   4  17         27.11         23.40        10.33 o
  -6   5  17        129.11        117.31        12.78 o
  -5   5  17        479.77        483.15        21.13 o
  -4   5  17        305.06        347.40        18.44 o
  -3   5  17       1277.21       1414.95        36.03 o
  -2   5  17        274.19        221.43        25.48 o
  -1   5  17        780.58        846.03        32.51 o
   0   5  17         64.52         50.16        10.77 o
   1   5  17       1230.83       1334.20        38.29 o
   2   5  17          0.31        -10.83         7.87 o
   3   5  17       1192.56       1103.02        34.78 o
   4   5  17          6.90        -15.23        12.30 o
   5   5  17        854.40        762.52        41.58 o
   6   5  17        117.71        103.66        19.91 o
  -5   6  17         81.03         64.06        11.00 o
  -4   6  17         46.51         45.50        10.27 o
  -3   6  17         22.25         20.23         8.85 o
  -2   6  17          0.58          3.33         8.26 o
  -1   6  17          0.60         -7.55         8.84 o
   0   6  17         64.00         63.64        12.65 o
   1   6  17        396.56        426.27        19.01 o
   2   6  17         75.15         65.87        11.57 o
   3   6  17          0.19          0.33         8.48 o
   4   6  17         28.35         13.47        14.06 o
   5   6  17        172.82        182.72        24.01 o
  -3   7  17        650.35        683.60        29.85 o
  -2   7  17         90.53         99.25        18.45 o
  -1   7  17        618.77        645.57        28.25 o
   0   7  17         22.02         19.66         8.24 o
   1   7  17        528.67        585.42        21.92 o
   2   7  17        157.53        159.82        13.31 o
   3   7  17        636.57        683.79        24.02 o
  -8   0  18          0.02         -1.17        14.06 o
  -7   0  18        957.00        980.60        31.52 o
  -6   0  18          0.14        -15.81        10.54 o
  -5   0  18       1068.34        986.83        44.51 o
  -4   0  18         30.26         15.23        12.88 o
  -3   0  18        859.71        877.90        39.82 o
  -2   0  18         59.70         42.75        13.47 o
  -1   0  18        808.31        749.64        36.31 o
   0   0  18          0.68        -15.81        10.54 o
   1   0  18       2760.05       2934.13        89.02 o
   2   0  18        130.76        103.84        13.17 o
   3   0  18       2497.78       2576.22        59.56 o
   4   0  18        271.49        258.01        19.05 o
   5   0  18       1352.00       1262.09        55.05 o
   6   0  18        234.59        260.62        28.11 o
   7   0  18        833.22        889.03        46.85 o
  -7   1  18          4.20         -2.52         7.32 o
  -6   1  18         24.51         11.59         9.66 o
  -5   1  18         42.63         45.19         9.91 o
  -4   1  18          5.77          1.76         8.70 o
  -3   1  18         11.64         11.42         7.87 o
  -2   1  18          1.18        -10.24         6.82 o
  -1   1  18          0.63         -7.91         7.04 o
   0   1  18         45.79         31.63         8.70 o
   1   1  18         24.58         28.70         8.28 o
   2   1  18         74.58         61.07         8.67 o
   3   1  18          0.21          3.72         5.76 o
   4   1  18          3.16         -8.87         5.91 o
   5   1  18         96.19         85.64        10.47 o
   6   1  18          6.26          7.84         9.73 o
   7   1  18          7.84         11.50        10.54 o
  -7   2  18        641.06        677.56        21.84 o
  -6   2  18          3.43        -12.10         8.07 o
  -5   2  18       1576.25       1567.74        62.96 o
  -4   2  18         33.15         20.91         9.73 o
  -3   2  18       1921.92       2054.50        49.04 o
  -2   2  18          8.14        -14.93         9.96 o
  -1   2  18        798.67        808.79        27.52 o
   0   2  18         29.79          6.69         9.96 o
   1   2  18       1425.48       1393.74        31.30 o
   2   2  18        155.80        133.29        15.41 o
   3   2  18       1311.18       1358.55        31.18 o
   4   2  18         25.41         11.15         7.42 o
   5   2  18        615.29        652.00        26.47 o
   6   2  18         83.94         52.03        12.01 o
   7   2  18       1267.60       1352.61        64.71 o
  -7   3  18          6.60         10.78         7.65 o
  -6   3  18          3.06         -3.61        10.25 o
  -5   3  18          4.04         11.13        12.88 o
  -4   3  18        154.19        168.93        14.42 o
  -3   3  18         72.93         76.19        10.28 o
  -2   3  18         29.19          4.98        18.45 o
  -1   3  18        167.91        168.47        22.73 o
   0   3  18         47.18         46.71         9.73 o
   1   3  18         40.50         48.04         8.31 o
   2   3  18          3.79          2.39         6.46 o
   3   3  18          5.53         10.91         6.98 o
   4   3  18        154.34        143.81        13.83 o
   5   3  18         55.13         61.87         9.33 o
   6   3  18         67.82         61.11         9.81 o
  -6   4  18         10.42         19.61        10.33 o
  -5   4  18        716.80        799.02        41.78 o
  -4   4  18          3.14         -3.13         8.29 o
  -3   4  18       1546.14       1625.78        62.08 o
  -2   4  18         58.85         33.99        12.13 o
  -1   4  18       1036.42        904.25        43.34 o
   0   4  18         11.49         22.79         9.50 o
   1   4  18       1087.66       1093.75        34.53 o
   2   4  18          5.88         -2.38         8.90 o
   3   4  18        507.43        501.26        23.37 o
   4   4  18         73.90         74.38        16.98 o
   5   4  18        347.98        346.71        30.45 o
   6   4  18          0.26         -4.00         8.90 o
  -5   5  18          7.43          4.15         8.44 o
  -4   5  18         48.32         66.62        10.39 o
  -3   5  18          0.08          0.17         8.08 o
  -2   5  18         43.18         22.63        12.47 o
  -1   5  18         29.11         16.40        12.88 o
   0   5  18         17.48         14.02         9.31 o
   1   5  18         29.52         39.15        10.33 o
   2   5  18        182.06        158.89        20.79 o
   3   5  18          8.82         -2.93         8.70 o
   4   5  18          0.33        -11.71        11.71 o
  -3   6  18        717.45        772.03        27.28 o
  -2   6  18         10.98         12.45         9.20 o
  -1   6  18        666.49        746.59        31.18 o
   0   6  18         17.83          3.00         7.91 o
   1   6  18        605.53        600.11        22.00 o
   2   6  18         25.68         10.82         9.73 o
   3   6  18        814.33        855.95        32.08 o
  -6   1  19          9.31         -1.35         8.90 o
  -5   1  19        689.95        730.33        34.55 o
  -4   1  19        251.62        253.59        18.21 o
  -3   1  19        917.59        958.74        30.85 o
  -2   1  19        354.82        369.98        20.06 o
  -1   1  19        789.89        863.81        29.19 o
   0   1  19        394.29        387.84        20.69 o
   1   1  19       1735.73       1846.87        46.16 o
   2   1  19       1105.54       1139.92        28.81 o
   3   1  19        600.18        608.64        19.87 o
   4   1  19        378.87        401.59        16.11 o
   5   1  19        491.12        500.87        20.25 o
   6   1  19        515.22        589.49        28.37 o
  -6   2  19         53.31         41.36        10.74 o
  -5   2  19         11.76         16.75         9.31 o
  -4   2  19         84.80         72.96        11.80 o
  -3   2  19         65.78         65.60        10.97 o
  -2   2  19         13.90         -3.37         8.48 o
  -1   2  19          0.21        -11.13         7.42 o
   0   2  19         14.44          2.87         8.67 o
   1   2  19         72.78         69.72        11.38 o
   2   2  19          0.43          3.26         7.04 o
   3   2  19          0.08          9.56         7.18 o
   4   2  19         10.09         -5.02         6.25 o
   5   2  19         98.36         90.33        10.74 o
  -5   3  19        877.14        908.94        45.10 o
  -4   3  19        290.28        305.13        28.11 o
  -3   3  19       1101.34       1088.15        48.61 o
  -2   3  19        138.86        126.07        15.81 o
  -1   3  19        368.58        363.33        20.18 o
   0   3  19        190.22        146.06        22.55 o
   1   3  19        632.37        627.70        20.76 o
   2   3  19        263.71        266.89        16.60 o
   3   3  19        503.77        508.40        18.88 o
   4   3  19         67.83         61.30         9.47 o
   5   3  19        550.43        548.76        37.48 o
  -4   4  19         36.53         50.53        11.82 o
  -3   4  19          5.88         19.91        13.47 o
  -2   4  19         91.80         80.82        18.16 o
  -1   4  19         60.70         43.34        15.81 o
   0   4  19          7.47          1.17        12.30 o
   1   4  19         93.65         74.88        11.99 o
   2   4  19          4.60         -4.60        10.54 o
   3   4  19         16.94         15.81         9.11 o
   4   4  19         10.90         16.30         9.73 o
  -2   5  19        270.59        265.42        17.81 o
  -1   5  19        521.27        507.76        35.14 o
   0   5  19         85.36         49.20        15.81 o
   1   5  19        343.20        333.33        24.89 o
   2   5  19        328.78        318.97        21.30 o
  -4   0  20        680.27        729.73        40.41 o
  -3   0  20        236.87        247.73        25.77 o
  -2   0  20        737.09        780.09        41.00 o
  -1   0  20        359.96        342.61        29.28 o
   0   0  20        639.34        681.12        38.65 o
   1   0  20        240.35        219.04        24.60 o
   2   0  20       1527.76       1578.93        60.91 o
   3   0  20          7.44        -11.63        11.42 o
   4   0  20        453.64        471.04        24.99 o
  -4   1  20          0.02          0.48         9.08 o
  -3   1  20          4.52          5.93         9.66 o
  -2   1  20          8.88          8.49         9.11 o
  -1   1  20          7.11         -1.64         8.42 o
   0   1  20          6.94          4.79         8.90 o
   1   1  20         14.23         34.85         9.94 o
   2   1  20         11.27          8.48         9.50 o
   3   1  20         17.62          8.61         8.32 o
   4   1  20         20.99          4.37         6.78 o
  -4   2  20        508.49        576.76        25.64 o
  -3   2  20        390.94        387.99        21.32 o
  -2   2  20        267.00        279.96        19.64 o
  -1   2  20        195.75        171.08        15.11 o
   0   2  20        549.13        512.68        23.51 o
   1   2  20        316.09        309.54        19.67 o
   2   2  20       1231.97       1327.01        32.29 o
   3   2  20         65.13         42.17         9.47 o
  -3   3  20         33.23         37.48        15.23 o
  -2   3  20          2.14          5.86        13.47 o
  -1   3  20          3.08        -14.64        11.13 o
   0   3  20         50.19         42.17        15.23 o
   1   3  20         82.95         67.94        16.98 o
   2   3  20          6.53          4.71         8.90 o
                                                
